# Supplementary material for: Differential responses of selectively bred mussels (Perna canaliculus) to heat stress—survival, immunology, gene expression and microbiome diversity
Source: Front Physiol. 2024 Feb 15;14:1265879. doi: 10.3389/fphys.2023.1265879 (PMC10902150; doi:10.3389/fphys.2023.1265879)
Supplement: Supplementary file 1 [file Table3.xlsx]

## Sheet: Table_S6
ID	Description	Nbr families differentially expressed	setSize	enrichmentScore	NES	pvalue	p.adjust	leading_edge	ontology	definition	Treatment	Family
GO:0008150	biological_process	1	5452	0.260857	1.28737	8.50515e-05	0.0402692		BP	A biological process represents a specific objective that the organism is genetically programmed to achieve. Biological processes are often described by their outcome or ending state, e.g., the biological process of cell division results in the creation of two daughter cells (a divided cell) from a single parent cell. A biological process is accomplished by a particular set of molecular functions…	RH	C
GO:0005509	calcium ion binding	1	293	0.442721	1.69137	1.42205e-05	0.0113135		MF	Binding to a calcium ion (Ca2+).	RH	A
GO:0003824	catalytic activity	1	3160	0.247667	1.25153	9.88339e-05	0.0427838		MF	Catalysis of a biochemical reaction at physiological temperatures. In biologically catalyzed reactions, the reactants are known as substrates, and the catalysts are naturally occurring macromolecular substances known as enzymes. Enzymes possess specific binding sites for substrates, and are usually composed wholly or largely of protein, but RNA that has catalytic activity (ribozyme) is often also…	RH	C
GO:0007154	cell communication	1	1622	0.271725	1.3505	7.20901e-05	0.0364079		BP	Any process that mediates interactions between a cell and its surroundings. Encompasses interactions such as signaling or attachment between one cell and another cell, between a cell and an extracellular matrix, or between a cell and any other aspect of its environment.	RH	C
GO:0007154	cell communication	1	1622	-0.450688	-1.29056	8.12723e-08	0.000614947		BP	Any process that mediates interactions between a cell and its surroundings. Encompasses interactions such as signaling or attachment between one cell and another cell, between a cell and an extracellular matrix, or between a cell and any other aspect of its environment.	RR	C
GO:0048870	cell motility	1	390	-0.517853	-1.45615	2.55515e-05	0.0297439		BP	Any process involved in the controlled self-propelled movement of a cell that results in translocation of the cell from one place to another.	RR	C
GO:0071944	cell periphery	1	1118	-0.452772	-1.28925	9.37844e-06	0.0177405		CC	The part of a cell encompassing the cell cortex, the plasma membrane, and any external encapsulating structures.	RR	C
GO:0007166	cell surface receptor signaling pathway	1	671	-0.482491	-1.37212	1.54986e-05	0.0259895		BP	The series of molecular signals initiated by activation of a receptor on the surface of a cell. The pathway begins with binding of an extracellular ligand to a cell surface receptor, or for receptors that signal in the absence of a ligand, by ligand-withdrawal or the activity of a constitutively active receptor. The pathway ends with regulation of a downstream cellular process, e.g. transcription.	RR	C
GO:0070887	cellular response to chemical stimulus	1	674	0.334393	1.58937	3.30109e-06	0.0045468		BP	Any process that results in a change in state or activity of a cell (in terms of movement, secretion, enzyme production, gene expression, etc.) as a result of a chemical stimulus.	RH	C
GO:0071310	cellular response to organic substance	1	529	0.346429	1.61582	7.53957e-06	0.00820593		BP	Any process that results in a change in state or activity of a cell (in terms of movement, secretion, enzyme production, gene expression, etc.) as a result of an organic substance stimulus.	RH	C
GO:0051716	cellular response to stimulus	1	1896	0.269196	1.34532	2.16798e-05	0.0172879		BP	Any process that results in a change in state or activity of a cell (in terms of movement, secretion, enzyme production, gene expression, etc.) as a result of a stimulus. The process begins with detection of the stimulus by a cell and ends with a change in state or activity or the cell.	RH	C
GO:0007010	cytoskeleton organization	1	559	-0.494601	-1.40344	1.7174e-05	0.0259895		BP	A process that is carried out at the cellular level which results in the assembly, arrangement of constituent parts, or disassembly of cytoskeletal structures.	RR	C
GO:0022625	cytosolic large ribosomal subunit	1	40	-0.740001	-2.66312	5.39392e-06	0.0050959		CC	The large subunit of a ribosome located in the cytosol.	RH	A
GO:0022626	cytosolic ribosome	1	74	-0.630759	-2.59697	1.14167e-06	0.0011505		CC	A ribosome located in the cytosol.	RH	A
GO:0005783	endoplasmic reticulum	1	587	0.360804	1.69394	2.814e-07	0.000852699		CC	The irregular network of unit membranes, visible only by electron microscopy, that occurs in the cytoplasm of many eukaryotic cells. The membranes form a complex meshwork of tubular channels, which are often expanded into slitlike cavities called cisternae. The ER takes two forms, rough (or granular), with ribosomes adhering to the outer surface, and smooth (with no ribosomes attached).	RH	C
GO:0005789	endoplasmic reticulum membrane	1	333	0.36613	1.63446	9.43735e-05	0.0423701		CC	The lipid bilayer surrounding the endoplasmic reticulum.	RH	C
GO:0006955	immune response	1	310	0.37964	1.68071	9.50816e-05	0.0423701		BP	Any immune system process that functions in the calibrated response of an organism to a potential internal or invasive threat.	RH	C
GO:0016021	integral component of membrane	2	1385	0.381833	1.54271	1e-10	3.779e-07		CC	The component of a membrane consisting of the gene products and protein complexes having at least some part of their peptide sequence embedded in the hydrophobic region of the membrane.	RH	A
GO:0016021	integral component of membrane	2	1385	0.281326	1.38658	4.2944e-05	0.0271102		CC	The component of a membrane consisting of the gene products and protein complexes having at least some part of their peptide sequence embedded in the hydrophobic region of the membrane.	RH	C
GO:0035556	intracellular signal transduction	1	591	-0.485698	-1.38065	5.13553e-05	0.0457152		BP	The process in which a signal is passed on to downstream components within the cell, which become activated themselves to further propagate the signal and finally trigger a change in the function or state of the cell.	RR	C
GO:0031224	intrinsic component of membrane	2	1396	0.381629	1.54167	1e-10	3.779e-07		CC	The component of a membrane consisting of the gene products having some covalently attached portion, for example part of a peptide sequence or some other covalently attached group such as a GPI anchor, which spans or is embedded in one or both leaflets of the membrane.	RH	A
GO:0031224	intrinsic component of membrane	2	1396	0.2791	1.3758	3.96696e-05	0.0261319		CC	The component of a membrane consisting of the gene products having some covalently attached portion, for example part of a peptide sequence or some other covalently attached group such as a GPI anchor, which spans or is embedded in one or both leaflets of the membrane.	RH	C
GO:0043167	ion binding	2	2540	0.319308	1.29908	4.47004e-07	0.000563076		MF	Binding to an ion, a charged atoms or groups of atoms.	RH	A
GO:0043167	ion binding	2	2540	0.262127	1.3202	8.76611e-06	0.00830096		MF	Binding to an ion, a charged atoms or groups of atoms.	RH	C
GO:0051938	L-glutamate import	1	3	-0.987382	-1.64366	4.99766e-05	0.0280443		BP	The directed movement of L-glutamate, the L-enantiomer of the anion of 2-aminopentanedioic acid, into a cell or organelle.	RH	C
GO:0015934	large ribosomal subunit	2	74	-0.71421	-2.94056	1e-10	3.779e-07		CC	The larger of the two subunits of a ribosome. Two sites on the ribosomal large subunit are involved in translation, namely the aminoacyl site (A site) and peptidyl site (P site).	RH	A
GO:0015934	large ribosomal subunit	2	74	-0.591918	-2.30888	3.98641e-07	0.00100664		CC	The larger of the two subunits of a ribosome. Two sites on the ribosomal large subunit are involved in translation, namely the aminoacyl site (A site) and peptidyl site (P site).	RH	C
GO:0051674	localization of cell	1	393	-0.51513	-1.44866	4.68652e-05	0.0457152		BP	Any process in which a cell is transported to, and/or maintained in, a specific location.	RR	C
GO:0016020	membrane	2	2390	0.332033	1.34989	4.148e-08	6.96679e-05		CC	A lipid bilayer along with all the proteins and protein complexes embedded in it an attached to it.	RH	A
GO:0016020	membrane	2	2390	0.267675	1.34657	2.92112e-06	0.00447603		CC	A lipid bilayer along with all the proteins and protein complexes embedded in it an attached to it.	RH	C
GO:0005874	microtubule	1	179	-0.61254	-1.69567	3.37028e-06	0.0085004		CC	Any of the long, generally straight, hollow tubes of internal diameter 12-15 nm and external diameter 24 nm found in a wide variety of eukaryotic cells; each consists (usually) of 13 protofilaments of polymeric tubulin, staggered in such a manner that the tubulin monomers are arranged in a helical pattern on the microtubular surface, and with the alpha/beta axes of the tubulin subunits parallel t…	RR	C
GO:0000226	microtubule cytoskeleton organization	1	331	-0.526496	-1.47415	4.91594e-05	0.0457152		BP	A process that is carried out at the cellular level which results in the assembly, arrangement of constituent parts, or disassembly of cytoskeletal structures comprising microtubules and their associated proteins.	RR	C
GO:0007017	microtubule-based process	1	432	-0.52073	-1.46728	3.25026e-06	0.0085004		BP	Any cellular process that depends upon or alters the microtubule cytoskeleton, that part of the cytoskeleton comprising microtubules and their associated proteins.	RR	C
GO:0005761	mitochondrial ribosome	2	50	-0.67203	-2.51404	2.07884e-05	0.0136625		CC	A ribosome found in the mitochondrion of a eukaryotic cell; contains a characteristic set of proteins distinct from those of cytosolic ribosomes.	RH	A
GO:0005761	mitochondrial ribosome	2	50	-0.588517	-2.13426	4.93883e-05	0.0280443		CC	A ribosome found in the mitochondrion of a eukaryotic cell; contains a characteristic set of proteins distinct from those of cytosolic ribosomes.	RH	C
GO:0006928	movement of cell or subcellular component	1	607	-0.520591	-1.47787	3.20884e-08	0.000485594		NA	NA	RR	C
GO:0016071	mRNA metabolic process	1	363	-0.328268	-1.58381	7.36014e-05	0.0427907		BP	The chemical reactions and pathways involving mRNA, messenger RNA, which is responsible for carrying the coded genetic 'message', transcribed from DNA, to sites of protein assembly at the ribosomes.	RH	A
GO:0034660	ncRNA metabolic process	1	271	-0.363854	-1.70093	6.03143e-05	0.0364684		BP	The chemical reactions and pathways involving non-coding RNA transcripts (ncRNAs).	RH	A
GO:0034470	ncRNA processing	1	193	-0.421184	-1.88848	4.39499e-05	0.0276811		BP	Any process that results in the conversion of one or more primary non-coding RNA (ncRNA) transcripts into one or more mature ncRNA molecules.	RH	A
GO:0045926	negative regulation of growth	1	114	0.518206	1.99889	2.8175e-05	0.0203276		BP	Any process that stops, prevents or reduces the rate or extent of growth, the increase in size or mass of all or part of an organism.	RH	C
GO:0014028	notochord formation	1	2	-0.999022	-1.53794	1.61355e-05	0.0116145		BP	The formation of the notochord from the chordamesoderm. The notochord is composed of large cells packed within a firm connective tissue sheath and is found in all chordates at the ventral surface of the neural tube. In vertebrates, the notochord contributes to the vertebral column.	RH	A
GO:0048570	notochord morphogenesis	1	4	-0.989786	-1.87715	1.15329e-05	0.0102548		BP	The process in which the anatomical structures of the notochord are generated and organized. The notochord is a mesoderm-derived structure located ventral of the developing nerve cord. In vertebrates, the notochord serves as a core around which other mesodermal cells form the vertebrae. In the most primitive chordates, which lack vertebrae, the notochord persists as a substitute for a vertebral c…	RH	A
GO:0005730	nucleolus	2	385	-0.355995	-1.70016	4.92521e-07	0.000572689		CC	A small, dense body one or more of which are present in the nucleus of eukaryotic cells. It is rich in RNA and protein, is not bounded by a limiting membrane, and is not seen during mitosis. Its prime function is the transcription of the nucleolar DNA into 45S ribosomal-precursor RNA, the processing of this RNA into 5.8S, 18S, and 28S components of ribosomal RNA, and the association of these comp…	RH	A
GO:0005730	nucleolus	2	385	-0.321515	-1.56993	3.22861e-05	0.0222349		CC	A small, dense body one or more of which are present in the nucleus of eukaryotic cells. It is rich in RNA and protein, is not bounded by a limiting membrane, and is not seen during mitosis. Its prime function is the transcription of the nucleolar DNA into 45S ribosomal-precursor RNA, the processing of this RNA into 5.8S, 18S, and 28S components of ribosomal RNA, and the association of these comp…	RH	C
GO:0000313	organellar ribosome	2	50	-0.67203	-2.51404	2.07884e-05	0.0136625		CC	A ribosome contained within a subcellular membrane-bounded organelle.	RH	A
GO:0000313	organellar ribosome	2	50	-0.588517	-2.13426	4.93883e-05	0.0280443		CC	A ribosome contained within a subcellular membrane-bounded organelle.	RH	C
GO:0031090	organelle membrane	1	1072	0.301873	1.47055	8.56771e-06	0.00830096		CC	A membrane that is one of the two lipid bilayers of an organelle envelope or the outermost membrane of single membrane bound organelle.	RH	C
GO:0005886	plasma membrane	1	1060	-0.444848	-1.26685	1.9408e-05	0.0267001		CC	The membrane surrounding a cell that separates the cell from its external environment. It consists of a phospholipid bilayer and associated proteins.	RR	C
GO:0006457	protein folding	1	146	0.473541	1.90987	6.05108e-05	0.0327428		BP	The process of assisting in the covalent and noncovalent assembly of single chain polypeptides or multisubunit complexes into the correct tertiary structure.	RH	C
GO:2000223	regulation of BMP signaling pathway involved in heart jogging	1	2	-0.999022	-1.53794	1.61355e-05	0.0116145		BP	NA	RH	A
GO:0051239	regulation of multicellular organismal process	1	870	0.295518	1.42515	8.39841e-05	0.0402692		BP	Any process that modulates the frequency, rate or extent of a multicellular organismal process, the processes pertinent to the function of a multicellular organism above the cellular level; includes the integrated processes of tissues and organs.	RH	C
GO:0051239	regulation of multicellular organismal process	1	870	-0.457273	-1.29896	4.23752e-05	0.0457152		BP	Any process that modulates the frequency, rate or extent of a multicellular organismal process, the processes pertinent to the function of a multicellular organism above the cellular level; includes the integrated processes of tissues and organs.	RR	C
GO:0048583	regulation of response to stimulus	1	976	-0.457327	-1.30114	8.68376e-06	0.0177405		BP	Any process that modulates the frequency, rate or extent of a response to a stimulus. Response to stimulus is a change in state or activity of a cell or an organism (in terms of movement, secretion, enzyme production, gene expression, etc.) as a result of a stimulus.	RR	C
GO:0042221	response to chemical	1	1182	0.321866	1.57778	1.90401e-08	8.13998e-05		BP	Any process that results in a change in state or activity of a cell or an organism (in terms of movement, secretion, enzyme production, gene expression, etc.) as a result of a chemical stimulus.	RH	C
GO:0010033	response to organic substance	1	811	0.347603	1.66895	1.57532e-08	8.13998e-05		BP	Any process that results in a change in state or activity of a cell or an organism (in terms of movement, secretion, enzyme production, gene expression, etc.) as a result of an organic substance stimulus.	RH	C
GO:0050896	response to stimulus	1	2528	0.278612	1.40254	1.39606e-08	8.13998e-05		BP	Any process that results in a change in state or activity of a cell or an organism (in terms of movement, secretion, enzyme production, gene expression, etc.) as a result of a stimulus. The process begins with detection of the stimulus and ends with a change in state or activity or the cell or organism.	RH	C
GO:0035966	response to topologically incorrect protein	1	82	0.58738	2.14944	7.58254e-06	0.00820593		BP	Any process that results in a change in state or activity of a cell or an organism (in terms of movement, secretion, enzyme production, gene expression, etc.) as a result of a protein that is not folded in its correct three-dimensional structure.	RH	C
GO:0006986	response to unfolded protein	1	78	0.585592	2.13548	2.02683e-05	0.0170602		BP	Any process that results in a change in state or activity of a cell or an organism (in terms of movement, secretion, enzyme production, gene expression, etc.) as a result of an unfolded protein stimulus.	RH	C
GO:0009611	response to wounding	1	326	-0.529787	-1.48278	2.38998e-05	0.0297439		BP	Any process that results in a change in state or activity of a cell or an organism (in terms of movement, secretion, enzyme production, gene expression, etc.) as a result of a stimulus indicating damage to the organism.	RR	C
GO:0022613	ribonucleoprotein complex biogenesis	2	218	-0.461644	-2.08238	1.23956e-08	2.67674e-05		BP	A cellular process that results in the biosynthesis of constituent macromolecules, assembly, and arrangement of constituent parts of a complex containing RNA and proteins. Includes the biosynthesis of the constituent RNA and protein molecules, and those macromolecular modifications that are involved in synthesis or assembly of the ribonucleoprotein complex.	RH	A
GO:0022613	ribonucleoprotein complex biogenesis	2	218	-0.403796	-1.84091	2.95428e-06	0.00447603		BP	A cellular process that results in the biosynthesis of constituent macromolecules, assembly, and arrangement of constituent parts of a complex containing RNA and proteins. Includes the biosynthesis of the constituent RNA and protein molecules, and those macromolecular modifications that are involved in synthesis or assembly of the ribonucleoprotein complex.	RH	C
GO:0044391	ribosomal subunit	2	121	-0.681264	-2.8723	1e-10	3.779e-07		CC	Either of the two subunits of a ribosome: the ribosomal large subunit or the ribosomal small subunit.	RH	A
GO:0044391	ribosomal subunit	2	121	-0.545054	-2.27089	2.14903e-08	8.13998e-05		CC	Either of the two subunits of a ribosome: the ribosomal large subunit or the ribosomal small subunit.	RH	C
GO:0005840	ribosome	2	204	-0.465155	-2.08056	6.66248e-08	0.00010071		CC	An intracellular organelle, about 200 A in diameter, consisting of RNA and protein. It is the site of protein biosynthesis resulting from translation of messenger RNA (mRNA). It consists of two subunits, one large and one small, each containing only protein and RNA. Both the ribosome and its subunits are characterized by their sedimentation coefficients, expressed in Svedberg units (symbol: S). H…	RH	A
GO:0005840	ribosome	2	204	-0.404681	-1.83273	7.27722e-06	0.00820593		CC	An intracellular organelle, about 200 A in diameter, consisting of RNA and protein. It is the site of protein biosynthesis resulting from translation of messenger RNA (mRNA). It consists of two subunits, one large and one small, each containing only protein and RNA. Both the ribosome and its subunits are characterized by their sedimentation coefficients, expressed in Svedberg units (symbol: S). H…	RH	C
GO:0042254	ribosome biogenesis	2	150	-0.51709	-2.27636	8.17416e-08	0.000112328		BP	A cellular process that results in the biosynthesis of constituent macromolecules, assembly, and arrangement of constituent parts of ribosome subunits; includes transport to the sites of protein synthesis.	RH	A
GO:0042254	ribosome biogenesis	2	150	-0.475116	-2.04537	4.72389e-07	0.00102245		BP	A cellular process that results in the biosynthesis of constituent macromolecules, assembly, and arrangement of constituent parts of ribosome subunits; includes transport to the sites of protein synthesis.	RH	C
GO:0003723	RNA binding	1	610	-0.308842	-1.58706	4.10053e-08	6.96679e-05		MF	Binding to an RNA molecule or a portion thereof.	RH	A
GO:0006396	RNA processing	1	462	-0.371448	-1.82839	2.45391e-10	7.41866e-07		BP	Any process involved in the conversion of one or more primary RNA transcripts into one or more mature RNA molecules.	RH	A
GO:0006364	rRNA processing	1	106	-0.464052	-1.89772	6.59269e-05	0.0344434		BP	Any process involved in the conversion of a primary ribosomal RNA (rRNA) transcript into one or more mature rRNA molecules.	RH	C
GO:0007165	signal transduction	1	1358	-0.453992	-1.29835	5.06603e-07	0.00191661		BP	The cellular process in which a signal is conveyed to trigger a change in the activity or state of a cell. Signal transduction begins with reception of a signal (e.g. a ligand binding to a receptor or receptor activation by a stimulus such as light), or for signal transduction in the absence of ligand, signal-withdrawal or the activity of a constitutively active receptor. Signal transduction ends…	RR	C
GO:0023052	signaling	1	1561	0.272167	1.34916	2.74711e-05	0.0203276		BP	The entirety of a process in which information is transmitted within a biological system. This process begins with an active signal and ends when a cellular response has been triggered.	RH	C
GO:0023052	signaling	1	1561	-0.453064	-1.29723	1.29624e-07	0.000653869		BP	The entirety of a process in which information is transmitted within a biological system. This process begins with an active signal and ends when a cellular response has been triggered.	RR	C
GO:0003735	structural constituent of ribosome	2	163	-0.52699	-2.31648	2.16461e-09	5.45337e-06		MF	The action of a molecule that contributes to the structural integrity of the ribosome.	RH	A
GO:0003735	structural constituent of ribosome	2	163	-0.473801	-2.0686	5.61625e-07	0.00106365		MF	The action of a molecule that contributes to the structural integrity of the ribosome.	RH	C
GO:0005198	structural molecule activity	2	325	-0.354436	-1.66155	1.34234e-05	0.0112727		MF	The action of a molecule that contributes to the structural integrity of a complex or its assembly within or outside a cell.	RH	A
GO:0005198	structural molecule activity	2	325	-0.351545	-1.68729	1.00805e-05	0.00898407		MF	The action of a molecule that contributes to the structural integrity of a complex or its assembly within or outside a cell.	RH	C
GO:0006412	translation	1	356	-0.369328	-1.76021	8.81966e-07	0.000952271		BP	The cellular metabolic process in which a protein is formed, using the sequence of a mature mRNA or circRNA molecule to specify the sequence of amino acids in a polypeptide chain. Translation is mediated by the ribosome, and begins with the formation of a ternary complex between aminoacylated initiator methionine tRNA, GTP, and initiation factor 2, which subsequently associates with the small sub…	RH	A
