# Supplementary material for: Differential responses of selectively bred mussels (Perna canaliculus) to heat stress—survival, immunology, gene expression and microbiome diversity
Source: Front Physiol. 2024 Feb 15;14:1265879. doi: 10.3389/fphys.2023.1265879 (PMC10902150; doi:10.3389/fphys.2023.1265879)
Supplement: Supplementary file 3 [file Table4.xlsx]

## Sheet: A_RH_vs_Control_3_genes
Gene_id	treatment	family	baseMean	log2FoldChange	lfcSE	stat	pvalue	padj	egg_nog_description	uni_prot_additional_information	description
FOXH1	RH	A	7.4698	-42.4865	3.44948	-12.3168	7.35703e-35	4.42672e-31	Forkhead box H1	NA	UniRef90_A0A6J8CR07 FOXH n=2 Tax=Mytilus coruscus TaxID=42192 RepID=A0A6J8CR07_MYTCO
UNC-22	RH	A	4.10843	34.4919	4.01995	8.58019	9.47131e-18	6.3321e-15	IG_like	NA	UniRef90_A0A6J8ATB7 Uncharacterized protein n=1 Tax=Mytilus coruscus TaxID=42192 RepID=A0A6J8ATB7_MYTCO
VMO1	RH	A	5.27877	27.4284	4.43546	6.18388	6.25444e-10	3.01064e-08	vitelline membrane outer layer 1 homolog (chicken)	NA	10141.ENSCPOP00000002384
BPI	RH	A	6.02282	21.5202	3.59723	5.98243	2.19839e-09	8.81848e-08	lipopolysaccharide binding protein	NA	UniRef90_A0A6J8E042 BPI1 domain-containing protein n=2 Tax=Mytilus coruscus TaxID=42192 RepID=A0A6J8E042_MYTCO
FAM166B	RH	A	6.02968	21.2187	6.45365	3.28787	0.00100949	0.00565033	Family with sequence similarity 166, member B	NA	UniRef90_UPI0003F097EF protein FAM166B-like n=1 Tax=Saccoglossus kowalevskii TaxID=10224 RepID=UPI0003F097EF
CADM2	RH	A	11.0788	17.4465	5.86934	2.97249	0.00295397	0.0133523	Cell adhesion molecule 2	NA	UniRef90_A0A6J8CS12 Ig-like domain-containing protein n=1 Tax=Mytilus coruscus TaxID=42192 RepID=A0A6J8CS12_MYTCO
SRFBP1	RH	A	84.817	-10.292	1.80045	-5.71637	1.08824e-08	3.65807e-07	serum response factor binding protein 1	NA	NA
GLS2	RH	A	24.8096	-9.0418	3.13004	-2.88872	0.00386816	0.0164261	glutaminase 2 (liver, mitochondrial)	NA	UniRef90_A0A3L5TTK9 Glutaminase (Fragment) n=1 Tax=Mytilus galloprovincialis TaxID=29158 RepID=A0A3L5TTK9_MYTGA
PDIA4	RH	A	19.0648	7.78684	1.41788	5.49188	3.9767e-08	1.12337e-06	Protein disulfide isomerase family A, member	NA	WP_114598915.1 hypothetical protein, partial [Microbacterium arborescens]
MRPL19	RH	A	24.1002	-7.77046	2.25616	-3.44411	0.000572946	0.00356506	ribosomal protein L19	NA	12957.ACEP_00003151-PA
HPCAL1	RH	A	22.0239	7.51611	1.75563	4.28114	1.8594e-05	0.000200143	hippocalcin-like 1	NA	7070.TC010475-PA
CYP-13A5	RH	A	53.0416	7.40832	1.46178	5.068	4.02026e-07	7.85386e-06	Cytochromes P450 are a group of heme-thiolate monooxygenases. They oxidize a variety of structurally unrelated compounds, including steroids, fatty acids, and xenobiotics	NA	UniRef90_A0A6J8BQ79 TBXAS1 n=1 Tax=Mytilus coruscus TaxID=42192 RepID=A0A6J8BQ79_MYTCO
ADAMTS6	RH	A	14.2278	-6.89786	2.50766	-2.75071	0.00594656	0.0230099	ADAM metallopeptidase with thrombospondin type 1 motif, 6	NA	UniRef90_UPI000BAFCA3A A disintegrin and metalloproteinase with thrombospondin motifs gon-1-like n=1 Tax=Crassostrea virginica TaxID=6565 RepID=UPI000BAFCA3A
TIPARP	RH	A	15.7986	-6.74629	1.83816	-3.67014	0.000242416	0.00176588	TCDD-inducible poly(ADP-ribose) polymerase	NA	UniRef90_A0A671LXA7 Poly [ADP-ribose] polymerase n=1 Tax=Sinocyclocheilus anshuiensis TaxID=1608454 RepID=A0A671LXA7_9TELE
NOTO	RH	A	32.8284	-6.61866	1.23127	-5.37548	7.63808e-08	1.97246e-06	homeobox	NA	UniRef90_A0A6J8EYX5 Homeobox protein not2,Homeobox protein notochord n=1 Tax=Mytilus coruscus TaxID=42192 RepID=A0A6J8EYX5_MYTCO
SIX1	RH	A	15.3278	6.55032	1.93286	3.38892	0.000701681	0.00418021	SIX homeobox	NA	UniRef90_A0A6J8CNA2 SIX1 n=2 Tax=Lophotrochozoa TaxID=1206795 RepID=A0A6J8CNA2_MYTCO
CNPY2	RH	A	16.7021	6.4922	1.41087	4.60157	4.19316e-06	5.66972e-05	Canopy 2 homolog (Zebrafish)	NA	UniRef90_K1RA73 Canopy-like protein 2 n=3 Tax=Crassostrea gigas TaxID=29159 RepID=K1RA73_CRAGI
UBC	RH	A	10.4447	-6.3438	2.21531	-2.86362	0.00418836	0.0174767	ubiquitin-conjugating enzyme	NA	tr|A0A8H5TGD7|A0A8H5TGD7_9HYPO Ubiquitin-conjugating enzyme OS=Fusarium denticulatum OX=48507 GN=FDENT_11967 PE=3 SV=1
TLL1	RH	A	9.82945	6.16819	2.29243	2.69068	0.0071306	0.0265829	tolloid-like	NA	UniRef90_A0A6J7ZW33 CUBN n=1 Tax=Mytilus coruscus TaxID=42192 RepID=A0A6J7ZW33_MYTCO
DBH	RH	A	10.6757	6.09948	1.96805	3.09924	0.00194015	0.00957661	dopamine beta-hydroxylase (dopamine beta-monooxygenase)	NA	UniRef90_A0A6J8CUD9 Temptin n=1 Tax=Mytilus coruscus TaxID=42192 RepID=A0A6J8CUD9_MYTCO
TTC28	RH	A	215.965	-5.94999	2.00118	-2.97325	0.00294668	0.0133309	tetratricopeptide repeat domain	NA	UniRef90_A0A6J8EUS9 ANK_REP_REGION domain-containing protein n=1 Tax=Mytilus coruscus TaxID=42192 RepID=A0A6J8EUS9_MYTCO
SOX2	RH	A	18.3246	5.88447	2.25366	2.61107	0.00902587	0.0319651	SRY (sex determining region Y)-box 2	NA	UniRef90_A0A6J8DZP2 SOX2 n=1 Tax=Mytilus coruscus TaxID=42192 RepID=A0A6J8DZP2_MYTCO
GET4	RH	A	21.9759	5.75437	1.80232	3.19277	0.00140917	0.00730948	golgi to ER traffic protein 4 homolog (S. cerevisiae)	NA	UniRef90_A0A6J8BMV1 GET4 n=1 Tax=Mytilus coruscus TaxID=42192 RepID=A0A6J8BMV1_MYTCO
DDRGK1	RH	A	110.587	-5.70249	0.907889	-6.28105	3.36302e-10	1.78769e-08	DDRGK domain containing 1	NA	UniRef90_A0A6J8CT29 DDRGK domain-containing protein 1 n=2 Tax=Mytilus coruscus TaxID=42192 RepID=A0A6J8CT29_MYTCO
CEL	RH	A	158.258	5.58235	1.07358	5.19977	1.9954e-07	4.35012e-06	Carboxyl ester lipase (Bile salt-stimulated lipase)	NA	UniRef90_A0A6J8DBW1 Carboxylic ester hydrolase n=1 Tax=Mytilus coruscus TaxID=42192 RepID=A0A6J8DBW1_MYTCO
SAR1	RH	A	5.1784	5.54578	1.70499	3.25268	0.00114321	0.00627617	Small GTPase component of the coat protein complex II (COPII) which promotes the formation of transport vesicles from the endoplasmic reticulum (ER). The coat has two main functions, the physical deformation of the endoplasmic reticulum membrane into vesicles and the selection of cargo molecules. SAR1 controls the coat assembly in a stepwise manner. Activated SAR1-GTP binds to membranes first and…	NA	4113.PGSC0003DMT400068658
2002-03-01	RH	A	2.97496	5.3762	1.55555	3.45613	0.000547987	0.00344396	Mitochondrial amidoxime reducing component	NA	WP_095597712.1 MOSC domain-containing protein [Pseudomonas sp. PIC25]
CYP17A1	RH	A	6.49877	5.29401	1.662	3.18533	0.0014459	0.00744863	Cytochrome P450, family 17, subfamily A, polypeptide 1	NA	UniRef90_A0A0L8I0H4 Uncharacterized protein n=2 Tax=Octopus bimaculoides TaxID=37653 RepID=A0A0L8I0H4_OCTBM
GPR133	RH	A	5.73903	5.28568	2.10158	2.5151	0.0118998	0.0398893	G protein-coupled receptor 133	NA	UniRef90_UPI000D72F75E adhesion G-protein coupled receptor D1-like n=1 Tax=Pomacea canaliculata TaxID=400727 RepID=UPI000D72F75E
C12ORF4	RH	A	5.41119	5.27427	1.57914	3.33995	0.000837929	0.00480631	chromosome 12 open reading frame 4	NA	UniRef90_UPI00122D6459 protein C12orf4-like n=1 Tax=Nomascus leucogenys TaxID=61853 RepID=UPI00122D6459
CCDC103	RH	A	6.14994	5.22855	1.39834	3.73911	0.000184677	0.00141374	coiled-coil domain containing 103	NA	UniRef90_A0A6J8C7T7 Coiled-coil domain-containing protein 103 n=1 Tax=Mytilus coruscus TaxID=42192 RepID=A0A6J8C7T7_MYTCO
SLC7A11	RH	A	15.3019	5.19089	1.94029	2.67532	0.00746584	0.0275595	Amino acid transporter light chain	NA	28377.ENSACAP00000001652
HUS1B	RH	A	8.82097	5.12607	1.46538	3.49811	0.000468574	0.00303489	HUS1 checkpoint homolog b (S. pombe)	NA	UniRef90_A0A6J8AYA0 Checkpoint protein n=1 Tax=Mytilus coruscus TaxID=42192 RepID=A0A6J8AYA0_MYTCO
CRB	RH	A	15.0956	5.00446	1.14168	4.38342	1.16829e-05	0.000135185	Laminin G domain	NA	UniRef90_A0A2S2PA83 Crumbs protein n=1 Tax=Schizaphis graminum TaxID=13262 RepID=A0A2S2PA83_SCHGA
NHLRC4	RH	A	3.90818	4.97279	1.41548	3.51314	0.000442843	0.00289001	tripartite motif containing	NA	UniRef90_K1Q7R0 Tripartite motif-containing protein 2 n=1 Tax=Crassostrea gigas TaxID=29159 RepID=K1Q7R0_CRAGI
SORL1	RH	A	11.154	4.89932	1.30114	3.76541	0.000166275	0.00129764	Sortilin-related VPS10 domain containing receptor	NA	NA
DNASE2B	RH	A	3.62733	4.84612	1.78769	2.71082	0.00671164	0.0253509	Deoxyribonuclease II beta	NA	7739.JGI66664
CRYAB	RH	A	272.773	4.78416	0.637421	7.50549	6.1198e-14	1.36381e-11	Heat Shock Protein	NA	UniRef90_F4YUB2 Small heat shock protein n=1 Tax=Tegillarca granosa TaxID=220873 RepID=F4YUB2_TEGGR
SLCO2B1	RH	A	32.5727	-4.7643	0.698278	-6.82294	8.91987e-12	7.77839e-10	Solute carrier organic anion transporter family member 2B1	NA	UniRef90_UPI000D7375FC solute carrier organic anion transporter family member 2A1-like n=1 Tax=Pomacea canaliculata TaxID=400727 RepID=UPI000D7375FC
AGBL4	RH	A	4.46121	4.53228	1.60942	2.8161	0.00486106	0.019683	ATP GTP binding protein-like 4	NA	UniRef90_A0A3M7P3X9 Cytosolic carboxypeptidase 6 n=1 Tax=Brachionus plicatilis TaxID=10195 RepID=A0A3M7P3X9_BRAPC
CNTRL	RH	A	18.6817	4.43759	1.20813	3.67311	0.000239621	0.00175188	centriolin	NA	NA
PGRPLC	RH	A	6.63674	4.3807	1.70606	2.56774	0.0102365	0.0354695	Peptidoglycan recognition protein	NA	UniRef90_A0A6J8CS47 PGRP n=1 Tax=Mytilus coruscus TaxID=42192 RepID=A0A6J8CS47_MYTCO
IGL	RH	A	7.47813	4.3375	1.76488	2.45767	0.013984	0.045335	IQ calmodulin-binding motif	NA	NA
PTPN23	RH	A	3.81127	4.2723	1.5208	2.80924	0.00496581	0.0199594	protein tyrosine phosphatase, non-receptor type 23	NA	UniRef90_A0A401NNE9 Uncharacterized protein n=1 Tax=Scyliorhinus torazame TaxID=75743 RepID=A0A401NNE9_SCYTO
MPPE1	RH	A	2.30267	4.26845	1.47177	2.90022	0.00372898	0.0160038	Metallophosphoesterase 1	NA	10020.ENSDORP00000008298
C1ORF123	RH	A	9.714	-4.22458	1.63293	-2.58712	0.00967815	0.0338763	Chromosome 1 open reading frame 123	NA	UniRef90_A0A6J8CE75 CXXC motif containing zinc binding protein,UPF0587 protein v1g245604,UPF0587 protein F46B6.12,UPF0587 protein GA18326,UPF0587 protein CG4646 n=1 Tax=Mytilus coruscus TaxID=42192 RepID=A0A6J8CE75_MYTCO
DNA2	RH	A	8.60771	4.20616	1.30561	3.22159	0.00127481	0.00677609	DNA replication helicase 2 homolog (yeast)	NA	13735.ENSPSIP00000008395
F2	RH	A	31.495	4.19997	0.78626	5.34171	9.20763e-08	2.29885e-06	coagulation factor II (thrombin)	NA	6945.ISCW002979-PA
DNAAF3	RH	A	3.18881	4.15092	1.5639	2.65421	0.00794949	0.0288841	dynein, axonemal assembly factor 3	NA	7739.JGI112431
RBPJ	RH	A	2.83728	4.12998	1.50545	2.74336	0.00608141	0.0234367	recombination signal binding protein for immunoglobulin kappa J region	NA	UniRef90_A0A3Q3LDM7 BTD domain-containing protein n=2 Tax=Euteleostomi TaxID=117571 RepID=A0A3Q3LDM7_9LABR
IRG1	RH	A	109.03	4.12972	1.03016	4.00884	6.10189e-05	0.000562253	immunoresponsive 1 homolog (mouse)	NA	UniRef90_A0A6J8EKU8 IRG1 n=1 Tax=Mytilus coruscus TaxID=42192 RepID=A0A6J8EKU8_MYTCO
ADAMTS16	RH	A	65.6013	-4.01303	0.496179	-8.08787	6.07193e-16	2.81037e-13	ADAM metallopeptidase with thrombospondin type 1 motif, 16	NA	UniRef90_A0A6J8D2X6 ADAMTS3 n=1 Tax=Mytilus coruscus TaxID=42192 RepID=A0A6J8D2X6_MYTCO
RRN3	RH	A	3.25425	3.99847	1.5951	2.50673	0.0121855	0.0406656	RRN3 RNA polymerase I transcription factor homolog (S. cerevisiae)	NA	UniRef90_UPI0012EE8A23 RNA polymerase I-specific transcription initiation factor RRN3-like n=1 Tax=Anarrhichthys ocellatus TaxID=433405 RepID=UPI0012EE8A23
ATIC	RH	A	4.71679	3.95473	1.36701	2.89297	0.00381622	0.0162622	5-aminoimidazole-4-carboxamide ribonucleotide formyltransferase IMP cyclohydrolase	NA	WP_102492858.1 IMP cyclohydrolase [Selenomonas felix]
CDA5	RH	A	8.3537	3.94767	1.60283	2.46294	0.0137804	0.0448684	Polysaccharide deacetylase	NA	45351.NEMVEDRAFT_v1g140878-PA
FUOM	RH	A	16.3309	3.94263	0.895612	4.40216	1.07178e-05	0.00012571	fucose mutarotase	NA	UniRef90_UPI0014581009 fucose mutarotase-like n=1 Tax=Pecten maximus TaxID=6579 RepID=UPI0014581009
RNF144B	RH	A	3.79873	3.93719	1.41653	2.77947	0.00544479	0.0214547	Ring finger protein	NA	UniRef90_A0A6J8EMB6 RBR-type E3 ubiquitin transferase n=1 Tax=Mytilus coruscus TaxID=42192 RepID=A0A6J8EMB6_MYTCO
FLVCR2	RH	A	21.2542	-3.91927	0.984762	-3.97992	6.89383e-05	0.000615433	feline leukemia virus subgroup C cellular receptor family, member 2	NA	UniRef90_A0A6J8CB46 FLVCR n=1 Tax=Mytilus coruscus TaxID=42192 RepID=A0A6J8CB46_MYTCO
GLSA	RH	A	17.6794	3.90307	1.48037	2.63654	0.00837551	0.030051	Glutaminase	NA	NA
CBLN2	RH	A	1292.49	-3.89997	0.787832	-4.95026	7.41142e-07	1.33118e-05	cerebellin 2 precursor	NA	UniRef90_A0A6J8AM03 C1QL n=2 Tax=Mytilus coruscus TaxID=42192 RepID=A0A6J8AM03_MYTCO
KLF5	RH	A	3211.38	3.82765	0.605874	6.31756	2.65725e-10	1.46685e-08	Kruppel-like factor 5 (intestinal)	NA	UniRef90_A0A6J8BE06 KLF5 n=1 Tax=Mytilus coruscus TaxID=42192 RepID=A0A6J8BE06_MYTCO
ABCB6	RH	A	3.606	3.81636	1.42608	2.67612	0.0074481	0.0275109	ATP-binding cassette, subfamily B (MDR TAP), member	NA	WP_143558506.1 ABC transporter ATP-binding protein/permease, partial [Solemya velum gill symbiont]
TTC26	RH	A	6.59394	3.79259	1.44103	2.63186	0.00849195	0.0303601	tetratricopeptide repeat domain 26	NA	7739.JGI60331
UNC45A	RH	A	34.1272	3.78674	0.745592	5.07884	3.79754e-07	7.46726e-06	unc-45 homolog A (C. elegans)	NA	59463.ENSMLUP00000016644
GLB1	RH	A	2.73177	3.78538	1.468	2.5786	0.00992012	0.0345825	galactosidase, beta 1	NA	UniRef90_A0A3S1BK78 Glyco_hydro_35 domain-containing protein n=1 Tax=Elysia chlorotica TaxID=188477 RepID=A0A3S1BK78_ELYCH
NRCAM	RH	A	12.4743	3.78139	1.27898	2.95657	0.00311077	0.0138648	Cell adhesion molecule	NA	UniRef90_A0A2C9LK78 Uncharacterized protein n=1 Tax=Biomphalaria glabrata TaxID=6526 RepID=A0A2C9LK78_BIOGL
RBM27	RH	A	104.158	-3.76382	0.696157	-5.40657	6.42426e-08	1.72566e-06	RNA binding motif protein 27	NA	UniRef90_A0A4Z2FGI9 RNA-binding protein 27 n=1 Tax=Liparis tanakae TaxID=230148 RepID=A0A4Z2FGI9_9TELE
IRGC	RH	A	78.0485	3.66665	1.24058	2.95559	0.00312077	0.0138991	Immunity-related GTPase family	NA	UniRef90_A0A3Q0RKR7 IRG-type G domain-containing protein n=1 Tax=Amphilophus citrinellus TaxID=61819 RepID=A0A3Q0RKR7_AMPCI
RRS1	RH	A	1646.45	-3.61788	0.367302	-9.84988	6.86233e-23	1.37636e-19	RRS1 ribosome biogenesis regulator homolog (S. cerevisiae)	NA	UniRef90_A0A6J8D4V3 Ribosome biogenesis regulatory protein n=1 Tax=Mytilus coruscus TaxID=42192 RepID=A0A6J8D4V3_MYTCO
HGD	RH	A	86.7964	3.61679	0.471148	7.67656	1.63416e-14	4.68226e-12	Homogentisate 1,2-dioxygenase	NA	UniRef90_A0A6J8BME5 Homogentisate 1,2-dioxygenase n=1 Tax=Mytilus coruscus TaxID=42192 RepID=A0A6J8BME5_MYTCO
HSP90B1	RH	A	785.018	3.60043	0.514036	7.00423	2.4835e-12	2.93004e-10	Heat shock protein	NA	UniRef90_A0A6J8DFZ8 HSP90B n=1 Tax=Mytilus coruscus TaxID=42192 RepID=A0A6J8DFZ8_MYTCO
FARSB	RH	A	1062.59	3.59737	0.71661	5.01998	5.1677e-07	9.74736e-06	phenylalanyl-tRNA synthetase beta subunit	NA	45351.NEMVEDRAFT_v1g188942-PA
GALNS	RH	A	3.91182	3.5792	1.41353	2.5321	0.0113383	0.0384569	Arylsulfatase	NA	UniRef90_W4ZHK2 Uncharacterized protein n=1 Tax=Strongylocentrotus purpuratus TaxID=7668 RepID=W4ZHK2_STRPU
RET	RH	A	70.2815	3.56725	1.00451	3.55122	0.000383452	0.00256644	Fibroblast growth factor receptor	NA	UniRef90_K1RCL5 Fibroblast growth factor receptor n=1 Tax=Crassostrea gigas TaxID=29159 RepID=K1RCL5_CRAGI
P4HA2	RH	A	3021.42	-3.56197	0.774435	-4.59945	4.23616e-06	5.70223e-05	prolyl 4-hydroxylase	NA	UniRef90_UPI00145915BB zinc metalloproteinase nas-15-like n=1 Tax=Pecten maximus TaxID=6579 RepID=UPI00145915BB
FAM179B	RH	A	10.129	3.55689	1.34637	2.64183	0.00824602	0.0297104	Family with sequence similarity 179, member B	NA	9796.ENSECAP00000009574
RPL12	RH	A	13.4169	-3.54766	1.19404	-2.97115	0.0029669	0.0133922	Ribosomal protein L12	NA	6945.ISCW004058-PA
ALDH4A1	RH	A	40.596	3.54565	0.676481	5.24132	1.59431e-07	3.60637e-06	Aldehyde dehydrogenase 4 family, member A1	NA	7739.JGI214534
PGUG_00344	RH	A	40.2561	3.5394	0.838104	4.2231	2.40967e-05	0.000252156	RING	NA	UniRef90_A0A6J8AG89 RING-type domain-containing protein n=1 Tax=Mytilus coruscus TaxID=42192 RepID=A0A6J8AG89_MYTCO
NINL	RH	A	12.6431	3.53853	0.975138	3.62875	0.0002848	0.00200426	ninein-like	NA	NA
CBS	RH	A	27.8963	3.53003	0.683888	5.16172	2.44694e-07	5.16604e-06	Cystathionine-beta-synthase	NA	tr|A0A482UR30|A0A482UR30_9ARCH Pyridoxal-phosphate dependent enzyme (Fragment) OS=archaeon OX=1906665 GN=EON62_02345 PE=4 SV=1
HVCN1	RH	A	5.81977	3.52305	1.21034	2.91079	0.00360511	0.0156057	Hydrogen voltage-gated channel 1	NA	UniRef90_A0A6J8F3T3 Hydrogen voltage-gated channel 1 n=1 Tax=Mytilus coruscus TaxID=42192 RepID=A0A6J8F3T3_MYTCO
SDC	RH	A	16.0561	3.48625	0.967998	3.6015	0.000316385	0.00218815	Cell surface proteoglycan (By similarity)	NA	6945.ISCW018217-PA
FAX	RH	A	29.2096	3.47716	1.16162	2.99337	0.00275911	0.0126923	Failed axon connections	NA	UniRef90_A0A6J8B122 Uncharacterized protein n=1 Tax=Mytilus coruscus TaxID=42192 RepID=A0A6J8B122_MYTCO
CLCA1	RH	A	49.8592	-3.46489	1.30138	-2.66247	0.00775693	0.0283786	Chloride channel accessory	NA	UniRef90_A0A3L5TQQ0 Fibronectin type-III domain-containing protein (Fragment) n=1 Tax=Mytilus galloprovincialis TaxID=29158 RepID=A0A3L5TQQ0_MYTGA
LFNG	RH	A	198.566	-3.43365	0.563318	-6.09541	1.0916e-09	4.86529e-08	LFNG O-fucosylpeptide 3-beta-N-acetylglucosaminyltransferase	NA	UniRef90_A0A6J8BMZ9 FNG n=1 Tax=Mytilus coruscus TaxID=42192 RepID=A0A6J8BMZ9_MYTCO
TK1	RH	A	19.5733	3.42568	0.839137	4.08239	4.45749e-05	0.000431895	thymidine kinase 1, soluble	NA	UniRef90_A0A6J8EWB7 Thymidine kinase n=1 Tax=Mytilus coruscus TaxID=42192 RepID=A0A6J8EWB7_MYTCO
AXO	RH	A	15.5819	3.40405	0.988745	3.4428	0.000575734	0.00356775	contactin associated protein-like	NA	UniRef90_A0A430Q541 Contactin associated protein-like 2 n=1 Tax=Schistosoma bovis TaxID=6184 RepID=A0A430Q541_SCHBO
DNAJB11	RH	A	26.3853	3.3965	0.849897	3.99636	6.43235e-05	0.000585529	DnaJ (Hsp40) homolog, subfamily B, member 11	NA	UniRef90_UPI000359B295 dnaJ homolog subfamily B member 11 n=1 Tax=Aplysia californica TaxID=6500 RepID=UPI000359B295
ETF1	RH	A	11.2397	3.33255	1.04081	3.20187	0.00136539	0.00712874	Eukaryotic peptide chain release factor subunit	NA	UniRef90_A0A6J8CXW7 MNN9 n=1 Tax=Mytilus coruscus TaxID=42192 RepID=A0A6J8CXW7_MYTCO
TEP3	RH	A	52.7708	3.32763	1.3201	2.52075	0.0117106	0.0394528	endopeptidase inhibitor activity	NA	UniRef90_A0A0K0YB01 Protease inhibitor-like protein-D1 (Fragment) n=1 Tax=Mytilus coruscus TaxID=42192 RepID=A0A0K0YB01_MYTCO
COL4A1	RH	A	24.0571	3.32093	0.826593	4.01761	5.87906e-05	0.000545059	collagen, type IV, alpha	NA	7739.JGI169907
CDH2	RH	A	24.4594	3.30513	0.898077	3.68024	0.000233019	0.00171403	Cadherins are calcium dependent cell adhesion proteins (By similarity)	NA	UniRef90_A0A6F9B7B6 Cadherin_C domain-containing protein (Fragment) n=3 Tax=Euteleosteomorpha TaxID=1489388 RepID=A0A6F9B7B6_9TELE
NOTCH2	RH	A	56.883	3.30014	0.837207	3.94185	8.08567e-05	0.000699838	neurogenic locus notch homolog protein	NA	UniRef90_A0A6J8D1F4 Uncharacterized protein n=1 Tax=Mytilus coruscus TaxID=42192 RepID=A0A6J8D1F4_MYTCO
MDM2	RH	A	21.5591	3.26097	0.616864	5.28637	1.24769e-07	2.93255e-06	Mdm2, p53 E3 ubiquitin protein ligase homolog (mouse)	NA	UniRef90_D6QSQ9 Double minute 2 protein n=1 Tax=Mytilus trossulus TaxID=6551 RepID=D6QSQ9_MYTTR
COQ7	RH	A	30.8518	3.24338	1.07722	3.01087	0.00260499	0.012113	Coenzyme Q7 homolog, ubiquinone (Yeast)	NA	UniRef90_A0A6J8ECS2 5-demethoxyubiquinone hydroxylase, mitochondrial n=1 Tax=Mytilus coruscus TaxID=42192 RepID=A0A6J8ECS2_MYTCO
MYH9	RH	A	1438.32	3.2325	0.978211	3.3045	0.000951458	0.00536041	myosin heavy chain	|-!- FUNCTION: Paramyosin is a major structural component of many thick| filaments isolated from invertebrate muscles.|-!- SUBUNIT: Homodimer. {ECO:0000250}.|-!- SUBCELLULAR LOCATION: Cytoplasm, myofibril. Note=Thick filaments of the| myofibrils.|-!- TISSUE SPECIFICITY: Most abundantly expressed in muscle tissues from| byssus retractor and adductor muscles. Low expression in foot, gill,| inner ma…	sp|O96064|MYSP_MYTGA Paramyosin OS=Mytilus galloprovincialis OX=29158 PE=2 SV=1
SLC7A9	RH	A	33.4281	-3.22487	0.77096	-4.18292	2.87784e-05	0.000293491	Amino acid transporter light chain	NA	UniRef90_A0A0L8HZK9 Uncharacterized protein (Fragment) n=2 Tax=Octopus bimaculoides TaxID=37653 RepID=A0A0L8HZK9_OCTBM
FG04419.1	RH	A	67.6541	3.21491	0.960065	3.34864	0.000812106	0.00470756	Hsp70 protein	NA	UniRef90_A0A6J8CCE8 Uncharacterized protein n=1 Tax=Mytilus coruscus TaxID=42192 RepID=A0A6J8CCE8_MYTCO
CALML3	RH	A	26.0055	3.214	1.14672	2.80277	0.00506651	0.0202694	Calcium binding protein	NA	UniRef90_A0A6J8AM70 CALM n=1 Tax=Mytilus coruscus TaxID=42192 RepID=A0A6J8AM70_MYTCO
SLC22A15	RH	A	13.0445	3.20426	0.952835	3.36287	0.00077136	0.00450609	Solute carrier family 22, member 15	NA	UniRef90_A0A6J8D8N9 SLC22A4_5 n=1 Tax=Mytilus coruscus TaxID=42192 RepID=A0A6J8D8N9_MYTCO
ERBB2	RH	A	782.286	-3.18522	0.984077	-3.23676	0.00120896	0.00648336	erythroblastic leukemia viral oncogene homolog	NA	UniRef90_A0A6J8DAZ2 EGFR n=1 Tax=Mytilus coruscus TaxID=42192 RepID=A0A6J8DAZ2_MYTCO
MRAZ	RH	A	3.28693	-3.14039	1.22468	-2.56426	0.0103397	0.0357551	Cell division protein mraZ	NA	234621.RER_35610
GPRCIR	RH	A	9.46774	3.13755	0.934979	3.35574	0.000791532	0.00460604	G- protein-coupled receptor	NA	UniRef90_K1Q7C0 HYR domain-containing protein n=1 Tax=Crassostrea gigas TaxID=29159 RepID=K1Q7C0_CRAGI
ADAM23	RH	A	25.4486	-3.12452	0.905001	-3.45251	0.000555394	0.00347771	ADAM metallopeptidase domain	NA	UniRef90_A0A0N4T8S3 Uncharacterized protein n=1 Tax=Brugia pahangi TaxID=6280 RepID=A0A0N4T8S3_BRUPA
MAP3K9	RH	A	8.40542	3.11632	1.15086	2.70782	0.00677269	0.0255174	protein kinase kinase kinase	NA	tr|A0A397U5I7|A0A397U5I7_9GLOM Kinase-like domain-containing protein OS=Gigaspora rosea OX=44941 GN=C2G38_1986932 PE=4 SV=1
OAS2	RH	A	68.2723	3.11502	0.782306	3.98185	6.83814e-05	0.000611368	2',5'-oligoadenylate synthetase	NA	UniRef90_A0A6J8CG11 OAS n=1 Tax=Mytilus coruscus TaxID=42192 RepID=A0A6J8CG11_MYTCO
MGST3	RH	A	24.3365	3.11182	0.653295	4.76327	1.90485e-06	2.93884e-05	microsomal glutathione S-transferase 3	NA	UniRef90_A0A1L4FR35 GST-microsomal-like protein n=2 Tax=Crassostrea TaxID=6564 RepID=A0A1L4FR35_9BIVA
MAB21L3	RH	A	204.093	3.10426	0.64551	4.80901	1.51682e-06	2.4403e-05	mab-21-like 3 (C. elegans)	NA	UniRef90_A0A6J8CP91 Mab-21 domain-containing protein n=1 Tax=Mytilus coruscus TaxID=42192 RepID=A0A6J8CP91_MYTCO
CYP27B1	RH	A	24.1932	-3.09671	0.824981	-3.75367	0.000174264	0.00134775	Cytochrome P450 family 27 subfamily	NA	tr|A0A2I1G404|A0A2I1G404_9GLOM Cytochrome P450 OS=Rhizophagus irregularis OX=588596 GN=RhiirA4_395772 PE=3 SV=1
GPRNPY2	RH	A	23.8327	3.09541	1.05081	2.94573	0.00322189	0.014265	receptor	NA	UniRef90_A0A6J8DTB4 G_PROTEIN_RECEP_F1_2 domain-containing protein n=1 Tax=Mytilus coruscus TaxID=42192 RepID=A0A6J8DTB4_MYTCO
HSPE1	RH	A	198.754	3.09329	0.635695	4.86599	1.13887e-06	1.96914e-05	Heat shock 10kDa protein 1 (Chaperonin 10)	NA	UniRef90_UPI000D73A914 10 kDa heat shock protein, mitochondrial-like n=1 Tax=Pomacea canaliculata TaxID=400727 RepID=UPI000D73A914
PACRG	RH	A	48.6198	3.06648	1.09086	2.81106	0.00493779	0.0198734	PARK2 co-regulated	NA	UniRef90_A0A6J8D8D1 Parkin coregulated gene protein homolog,Parkin coregulated gene protein n=1 Tax=Mytilus coruscus TaxID=42192 RepID=A0A6J8D8D1_MYTCO
TM1	RH	A	25.2504	-3.06261	0.561782	-5.4516	4.99197e-08	1.3653e-06	Tropomyosin	NA	UniRef90_UPI001458508C tropomyosin isoform X8 n=7 Tax=Pecten maximus TaxID=6579 RepID=UPI001458508C
FCER2	RH	A	31.8305	-3.0455	0.964297	-3.15826	0.00158713	0.00804374	Fc fragment of IgE, low affinity II, receptor for (CD23)	NA	UniRef90_A0A6I8U1V2 C-type lectin domain-containing protein n=1 Tax=Aedes aegypti TaxID=7159 RepID=A0A6I8U1V2_AEDAE
MYO-5	RH	A	367.995	3.03729	0.989701	3.0689	0.00214848	0.0104253	Myosin N-terminal SH3-like domain	NA	NA
PDCD7	RH	A	468.135	-3.00837	0.38291	-7.85658	3.94759e-15	1.48454e-12	Programmed cell death 7	NA	9483.ENSCJAP00000012719
ITGB1	RH	A	13.6563	3.00477	1.23908	2.425	0.0153085	0.0487876	integrin, beta 1 (fibronectin receptor, beta polypeptide, antigen CD29 includes MDF2, MSK12)	NA	UniRef90_UPI0004BDF9EC integrin beta-2-like n=1 Tax=Equus przewalskii TaxID=9798 RepID=UPI0004BDF9EC
PAICS	RH	A	7.08471	3.00056	0.764315	3.92581	8.64375e-05	0.000737899	phosphoribosylaminoimidazole carboxylase, phosphoribosylaminoimidazole succinocarboxamide synthetase	NA	6945.ISCW015611-PA
CTSL2	RH	A	152.762	2.99729	0.511312	5.86195	4.57453e-09	1.70962e-07	cathepsin	|-!- FUNCTION: Important for the overall degradation of proteins in| lysosomes. Required for differentiation of imaginal disks.| {ECO:0000269|PubMed:8195162}.|-!- CATALYTIC ACTIVITY:| Reaction=Specificity close to that of papain. As compared to cathepsin| B, cathepsin L exhibits higher activity toward protein substrates,| but has little activity on Z-Arg-Arg-NHMec, and no peptidyl-| dipeptidase a…	sp|Q26636|CATL_SARPE Cathepsin L OS=Sarcophaga peregrina OX=7386 PE=1 SV=1
TTLL7	RH	A	14.9128	2.99542	0.701478	4.27016	1.95332e-05	0.000208409	Tubulin tyrosine ligase-like family, member	NA	UniRef90_A0A0B6YBK3 Uncharacterized protein (Fragment) n=1 Tax=Arion vulgaris TaxID=1028688 RepID=A0A0B6YBK3_9EUPU
KIF23	RH	A	17.3417	2.99421	0.876088	3.4177	0.000631526	0.00386561	Kinesin family member 23	NA	UniRef90_A0A2J7Q7W6 MKLP1_Arf_bdg domain-containing protein n=1 Tax=Cryptotermes secundus TaxID=105785 RepID=A0A2J7Q7W6_9NEOP
DNAH2	RH	A	26.4548	2.98411	0.917784	3.25143	0.00114826	0.00629224	Dynein, axonemal, heavy chain	NA	UniRef90_A0A353FUX4 AAA_8 domain-containing protein n=1 Tax=Actinobacteria bacterium TaxID=1883427 RepID=A0A353FUX4_9ACTN
PDP	RH	A	12.6391	2.97765	0.878448	3.38968	0.000699755	0.00417287	Pyruvate dehydrogenase	NA	UniRef90_A0A482W8R6 PP2C domain containing protein n=1 Tax=Asbolus verrucosus TaxID=1661398 RepID=A0A482W8R6_9CUCU
TXNDC12	RH	A	20.3702	2.97712	0.75347	3.95121	7.77564e-05	0.000679042	Thioredoxin domain containing 12 (Endoplasmic reticulum)	NA	UniRef90_A0A6J8DX57 Thioredoxin domain-containing protein 12 n=2 Tax=Mytilus coruscus TaxID=42192 RepID=A0A6J8DX57_MYTCO
DCLRE1A	RH	A	29.6926	2.9461	1.08282	2.72076	0.00651322	0.0247725	DNA cross-link repair 1A	NA	7739.JGI286584
CLEC12B	RH	A	50.021	2.92884	0.846441	3.46018	0.00053981	0.00340822	C-type lectin domain family 12, member B	NA	UniRef90_UPI00146A2DB8 CD209 antigen-like protein E isoform X1 n=2 Tax=Pseudotrematomus bernacchii TaxID=40690 RepID=UPI00146A2DB8
CENG1A	RH	A	190.294	-2.91733	0.679715	-4.292	1.77072e-05	0.000192666	K12491 Arf-GAP, GTPase, ANK repeat and PH domain-containing protein 1 2 3	NA	UniRef90_A0A6J8CHS0 AGAP n=3 Tax=Mytilus coruscus TaxID=42192 RepID=A0A6J8CHS0_MYTCO
CASP9	RH	A	280.996	-2.91557	0.383723	-7.59811	3.00494e-14	7.53363e-12	caspase 9, apoptosis-related cysteine	NA	UniRef90_A0A6J8DJP1 CARD domain-containing protein n=1 Tax=Mytilus coruscus TaxID=42192 RepID=A0A6J8DJP1_MYTCO
COL12A1	RH	A	2320.42	-2.90733	0.382259	-7.60566	2.83462e-14	7.41562e-12	collagen, type XII, alpha 1	NA	UniRef90_UPI0016524267 collagen alpha-1(XII) chain-like n=1 Tax=Aplysia californica TaxID=6500 RepID=UPI0016524267
GPR98	RH	A	4.46244	2.90731	1.04369	2.78559	0.00534303	0.0211646	G protein-coupled receptor 98	NA	UniRef90_A0A4D9EYI9 DNA (Cytosine-5)-methyltransferase 3B n=1 Tax=Platysternon megacephalum TaxID=55544 RepID=A0A4D9EYI9_9SAUR
GCC1	RH	A	17.3408	2.88948	0.62774	4.60299	4.16466e-06	5.6566e-05	GRIP and coiled-coil domain containing 1	NA	UniRef90_A0A0B7B5D4 GRIP domain-containing protein n=1 Tax=Arion vulgaris TaxID=1028688 RepID=A0A0B7B5D4_9EUPU
DENND6A	RH	A	6.48265	2.8715	1.05898	2.71156	0.00669668	0.0253103	DENN MADD domain containing	NA	7739.JGI248715
CYB561D2	RH	A	11.2379	2.86657	0.826158	3.46976	0.000520918	0.00330978	cytochrome b-561 domain containing 2	NA	UniRef90_A0A6J8BGR9 CYB561D2 n=1 Tax=Mytilus coruscus TaxID=42192 RepID=A0A6J8BGR9_MYTCO
MEGF9	RH	A	21.9776	2.86036	0.73221	3.90648	9.36523e-05	0.000787019	Multiple EGF-like-domains 9	NA	UniRef90_UPI0014588E65 uncharacterized protein LOC117321605 n=2 Tax=Pecten maximus TaxID=6579 RepID=UPI0014588E65
VASH1	RH	A	11.9447	2.84291	1.01457	2.80208	0.00507745	0.0202862	Vasohibin	NA	UniRef90_A0A6J8C7R9 VASH n=1 Tax=Mytilus coruscus TaxID=42192 RepID=A0A6J8C7R9_MYTCO
SPPL2B	RH	A	142618	-2.84064	0.547429	-5.18906	2.11353e-07	4.55811e-06	Signal peptide	NA	UniRef90_UPI0005288BE7 signal peptide peptidase-like 2B n=1 Tax=Pterocles gutturalis TaxID=240206 RepID=UPI0005288BE7
SLC1A1	RH	A	7.6021	-2.82935	1.14032	-2.48118	0.0130947	0.0430786	Solute carrier family 1 (Neuronal epithelial high affinity glutamate transporter, system Xag), member 1	NA	WP_078123399.1 dicarboxylate/amino acid:cation symporter [Leptonema illini]
CCDC90B	RH	A	8.00577	2.82553	1.03535	2.72907	0.00635132	0.0242641	coiledcoil domain containing	NA	UniRef90_A0A6J8DTG8 MCUR1 n=1 Tax=Mytilus coruscus TaxID=42192 RepID=A0A6J8DTG8_MYTCO
MATN1	RH	A	106.202	2.80717	0.585415	4.79518	1.62531e-06	2.58034e-05	matrilin 1, cartilage matrix protein	NA	8364.ENSXETP00000013062
COL6A6	RH	A	716.362	-2.78989	0.623477	-4.47472	7.6511e-06	9.5117e-05	collagen, type VI, alpha 6	NA	UniRef90_A0A6J8BP12 COL6A n=1 Tax=Mytilus coruscus TaxID=42192 RepID=A0A6J8BP12_MYTCO
TTC36	RH	A	18.8228	2.77504	1.09176	2.54182	0.0110277	0.0377011	tetratricopeptide repeat domain 36	NA	UniRef90_A0A6J8DBS7 Tetratricopeptide repeat protein 36,Tetratricopeptide repeat protein 36 homolog n=1 Tax=Mytilus coruscus TaxID=42192 RepID=A0A6J8DBS7_MYTCO
CRB2	RH	A	448.665	2.7595	0.446146	6.18519	6.20281e-10	3.00987e-08	Notch ligand involved in the mediation of Notch signaling (By similarity)	NA	NA
SLC26A2	RH	A	55.1262	-2.75703	0.385468	-7.15244	8.52487e-13	1.13987e-10	Solute carrier family 26 (Sulfate transporter), member 2	NA	UniRef90_A0A1A8C9M1 Solute carrier family 26, member 6, like n=1 Tax=Nothobranchius kadleci TaxID=1051664 RepID=A0A1A8C9M1_9TELE
CXORF22	RH	A	13.2984	2.74999	1.08469	2.53528	0.0112358	0.0381737	chromosome X open reading frame 22	NA	UniRef90_W4XPI5 Uncharacterized protein n=1 Tax=Strongylocentrotus purpuratus TaxID=7668 RepID=W4XPI5_STRPU
METTL12	RH	A	7.87819	2.73359	1.0252	2.6664	0.00766688	0.0281806	Methyltransferase like 12	NA	UniRef90_A0A6J8E1W7 CSKMT n=2 Tax=Mytilus coruscus TaxID=42192 RepID=A0A6J8E1W7_MYTCO
TNFRSF19	RH	A	34.1235	2.71836	0.962316	2.8248	0.00473095	0.0192593	tumor necrosis factor receptor superfamily, member 19	NA	UniRef90_A0A6J8EMC2 TNFR-Cys domain-containing protein n=1 Tax=Mytilus coruscus TaxID=42192 RepID=A0A6J8EMC2_MYTCO
ADAMTS13	RH	A	2.75018	-2.71468	0.956313	-2.83869	0.00452989	0.0186334	ADAM metallopeptidase with thrombospondin type 1 motif 13	NA	UniRef90_A0A3Q2Q6L2 ADAM_CR_2 domain-containing protein n=1 Tax=Fundulus heteroclitus TaxID=8078 RepID=A0A3Q2Q6L2_FUNHE
TMPPE	RH	A	28.9004	2.71006	0.592806	4.57158	4.84063e-06	6.37332e-05	Transmembrane protein with metallophosphoesterase domain	NA	UniRef90_UPI000BAF2389 transmembrane protein with metallophosphoesterase domain-like n=1 Tax=Crassostrea virginica TaxID=6565 RepID=UPI000BAF2389
RPGR	RH	A	207.015	-2.70382	0.448123	-6.03366	1.60286e-09	6.60575e-08	retinitis pigmentosa GTPase regulator	NA	UniRef90_A0A6J8DMS2 RPGR n=4 Tax=Mytilus coruscus TaxID=42192 RepID=A0A6J8DMS2_MYTCO
ATF3	RH	A	267.376	2.69118	0.649619	4.14271	3.43227e-05	0.000344774	Activating transcription factor 3	NA	UniRef90_A0A3L5TUW4 BZIP domain-containing protein (Fragment) n=1 Tax=Mytilus galloprovincialis TaxID=29158 RepID=A0A3L5TUW4_MYTGA
UBE2C	RH	A	21.6971	2.69033	0.867884	3.09987	0.00193602	0.00956408	ubiquitin-conjugating enzyme	NA	UniRef90_A0A6J8EP90 UBE2C n=1 Tax=Mytilus coruscus TaxID=42192 RepID=A0A6J8EP90_MYTCO
MCM7	RH	A	211.511	2.67601	0.502003	5.33067	9.78511e-08	2.41299e-06	DNA replication licensing factor	NA	UniRef90_A0A6J8CEN8 DNA replication licensing factor MCM7 n=1 Tax=Mytilus coruscus TaxID=42192 RepID=A0A6J8CEN8_MYTCO
STMN2	RH	A	32.0021	2.662	0.848707	3.13653	0.0017096	0.00855797	stathmin-like 2	NA	UniRef90_A0A6J8EIG4 Uncharacterized protein n=2 Tax=Mytilus coruscus TaxID=42192 RepID=A0A6J8EIG4_MYTCO
PSAT1	RH	A	125.838	-2.66166	0.49173	-5.41285	6.20293e-08	1.67368e-06	phosphoserine aminotransferase	NA	UniRef90_A0A6J8BCV3 Phosphoserine aminotransferase n=1 Tax=Mytilus coruscus TaxID=42192 RepID=A0A6J8BCV3_MYTCO
PAOX	RH	A	68.3391	-2.65474	0.727627	-3.64849	0.000263784	0.00188502	polyamine oxidase (exo-N4-amino)	NA	UniRef90_A0A0S7GG43 PAOX (Fragment) n=1 Tax=Poeciliopsis prolifica TaxID=188132 RepID=A0A0S7GG43_9TELE
UBXN11	RH	A	7.23265	2.65131	1.05019	2.5246	0.0115828	0.0391319	UBX domain protein 11	NA	tr|A0A507CB05|A0A507CB05_9FUNG SEP domain-containing protein OS=Synchytrium microbalum OX=1806994 GN=SmJEL517_g02697 PE=4 SV=1
C7ORF60	RH	A	9.31584	2.64841	0.838893	3.15703	0.00159386	0.00806583	Chromosome 7 open reading frame 60	NA	UniRef90_A0A6J8EKD3 S-adenosylmethionine sensor upstream of mTORC1 n=1 Tax=Mytilus coruscus TaxID=42192 RepID=A0A6J8EKD3_MYTCO
DHX37	RH	A	190.949	-2.64419	0.346312	-7.63528	2.25324e-14	6.16262e-12	DEAH (Asp-Glu-Ala-His) box polypeptide 37	NA	UniRef90_A0A6J8EPK2 DHX37 n=1 Tax=Mytilus coruscus TaxID=42192 RepID=A0A6J8EPK2_MYTCO
BCKDHA	RH	A	16.921	2.62468	0.803821	3.26525	0.00109367	0.00603174	Branched chain keto acid dehydrogenase E1 alpha polypeptide	NA	UniRef90_A0A0S7L1E9 2-oxoisovalerate dehydrogenase subunit alpha (Fragment) n=1 Tax=Poeciliopsis prolifica TaxID=188132 RepID=A0A0S7L1E9_9TELE
CCDC146	RH	A	14.9543	2.62335	0.994062	2.63902	0.0083146	0.0298881	Coiled-coil domain containing 146	NA	UniRef90_K7FME2 Uncharacterized protein n=1 Tax=Pelodiscus sinensis TaxID=13735 RepID=K7FME2_PELSI
DNAL1	RH	A	43.3556	2.61128	0.892304	2.92645	0.00342859	0.0149926	Dynein, axonemal, light chain 1	NA	7739.JGI274884
TYMS	RH	A	22.3918	2.61023	0.908806	2.87215	0.00407685	0.0171541	Thymidylate synthase	NA	UniRef90_A0A0G2JGG2 Thymidylate synthase n=1 Tax=Mus musculus TaxID=10090 RepID=A0A0G2JGG2_MOUSE
TCHP	RH	A	7.15356	2.59674	0.890686	2.91544	0.00355191	0.0154087	Trichoplein, keratin filament binding	NA	UniRef90_A0A6J8CGD0 Trichoplein keratin filament-binding protein n=1 Tax=Mytilus coruscus TaxID=42192 RepID=A0A6J8CGD0_MYTCO
CNN3	RH	A	689.907	2.58865	0.726306	3.56414	0.000365055	0.00245423	Calponin	NA	tr|A0A507BY93|A0A507BY93_9FUNG Calponin-homology (CH) domain-containing protein OS=Synchytrium microbalum OX=1806994 GN=SmJEL517_g06148 PE=3 SV=1
ERGIC3	RH	A	15.558	2.58749	0.776533	3.3321	0.000861928	0.00493048	ERGIC and golgi 3	NA	9593.ENSGGOP00000023855
C11ORF57	RH	A	215.079	-2.57925	0.488869	-5.27595	1.32067e-07	3.06813e-06	chromosome 11 open reading frame 57	NA	NA
NID2	RH	A	16.0956	-2.57769	0.968535	-2.66143	0.00778084	0.0284258	Nidogen 2 (Osteonidogen)	NA	UniRef90_A0A6J8AB67 VLDLR n=1 Tax=Mytilus coruscus TaxID=42192 RepID=A0A6J8AB67_MYTCO
HSD11B2	RH	A	55.935	-2.57676	0.514089	-5.01228	5.37876e-07	1.01137e-05	hydroxysteroid (11-beta) dehydrogenase 2	NA	UniRef90_A0A6J8EVK7 HSD17B2 n=1 Tax=Mytilus coruscus TaxID=42192 RepID=A0A6J8EVK7_MYTCO
PPIB	RH	A	651.874	2.57648	0.493834	5.2173	1.81555e-07	4.01623e-06	PPIases accelerate the folding of proteins (By similarity)	|-!- FUNCTION: PPIase that catalyzes the cis-trans isomerization of proline| imidic peptide bonds in oligopeptides and may therefore assist protein| folding. {ECO:0000250|UniProtKB:P23284}.|-!- CATALYTIC ACTIVITY:| Reaction=[protein]-peptidylproline (omega=180) = [protein]-| peptidylproline (omega=0); Xref=Rhea:RHEA:16237, Rhea:RHEA-| COMP:10747, Rhea:RHEA-COMP:10748, ChEBI:CHEBI:83833,| ChEBI:CH…	sp|P80311|PPIB_BOVIN Peptidyl-prolyl cis-trans isomerase B OS=Bos taurus OX=9913 GN=PPIB PE=1 SV=4
ARRDC3	RH	A	285.259	2.5731	0.399483	6.44109	1.18616e-10	7.59269e-09	Arrestin domain containing	NA	7739.JGI87036
GFER	RH	A	9.31811	2.56942	0.761063	3.37609	0.000735235	0.00434142	growth factor, augmenter of liver regeneration	NA	tr|A0A2L2SWD4|A0A2L2SWD4_9HYPO Sulfhydryl oxidase OS=Fusarium venenatum OX=56646 PE=4 SV=1
GPATCH4	RH	A	181.854	-2.56769	0.445536	-5.76315	8.25573e-09	2.87731e-07	G patch domain containing 4	NA	UniRef90_A0A6J8CFS5 G patch domain-containing protein 4 n=1 Tax=Mytilus coruscus TaxID=42192 RepID=A0A6J8CFS5_MYTCO
USP38	RH	A	12.4057	2.55765	0.922737	2.77181	0.00557452	0.0218942	ubiquitin specific peptidase 38	NA	9785.ENSLAFP00000012562
ING5	RH	A	71.8795	2.54349	0.475756	5.34621	8.98135e-08	2.26112e-06	Inhibitor of growth family member	NA	7739.JGI114530
GPN1	RH	A	569.794	-2.53746	0.352573	-7.19697	6.15638e-13	8.41885e-11	GPN-loop GTPase 1	NA	UniRef90_A0A6J8E6K4 GPN-loop GTPase 1 n=1 Tax=Mytilus coruscus TaxID=42192 RepID=A0A6J8E6K4_MYTCO
REEP5	RH	A	328.872	2.52407	0.668177	3.77755	0.000158378	0.0012506	receptor accessory protein	NA	UniRef90_A0A6J8DL30 Receptor expression-enhancing protein n=1 Tax=Mytilus coruscus TaxID=42192 RepID=A0A6J8DL30_MYTCO
SLFNL1	RH	A	14.3147	2.52088	0.652454	3.86369	0.000111689	0.000919331	schlafen-like 1	NA	UniRef90_A0A6J8EE40 AlbA_2 domain-containing protein n=1 Tax=Mytilus coruscus TaxID=42192 RepID=A0A6J8EE40_MYTCO
PFAS	RH	A	13.155	2.52079	1.02559	2.4579	0.0139752	0.0453309	phosphoribosylformylglycinamidine synthase	NA	UniRef90_UPI0003F065C3 phosphoribosylformylglycinamidine synthase-like n=1 Tax=Saccoglossus kowalevskii TaxID=10224 RepID=UPI0003F065C3
PPIF	RH	A	20579.6	-2.51846	0.206449	-12.1989	3.15015e-34	9.47723e-31	PPIases accelerate the folding of proteins (By similarity)	NA	UniRef90_UPI0011C0EABB peptidyl-prolyl cis-trans isomerase-like n=1 Tax=Sparus aurata TaxID=8175 RepID=UPI0011C0EABB
DNAJC3	RH	A	362.119	2.51791	0.394394	6.38425	1.72238e-10	1.00617e-08	dnaJ homolog subfamily C member	NA	UniRef90_A0A6J8D665 DNAJC3 n=2 Tax=Mytilus coruscus TaxID=42192 RepID=A0A6J8D665_MYTCO
FABP7	RH	A	309.47	2.51672	0.712996	3.52979	0.000415897	0.002756	fatty acid binding protein 7, brain	NA	UniRef90_K1PSR5 Fatty acid-binding protein, heart n=2 Tax=Crassostrea gigas TaxID=29159 RepID=K1PSR5_CRAGI
EGFR	RH	A	41.2552	2.50579	0.902336	2.777	0.00548625	0.0215898	epidermal growth factor receptor	NA	UniRef90_K1QY74 Receptor tyrosine-protein kinase erbB-4 n=1 Tax=Crassostrea gigas TaxID=29159 RepID=K1QY74_CRAGI
GSTA4	RH	A	186.893	-2.50236	0.936896	-2.6709	0.00756483	0.0278649	Glutathione S-transferase	NA	UniRef90_J7IAK1 Glutathione transferase n=1 Tax=Mytilus galloprovincialis TaxID=29158 RepID=J7IAK1_MYTGA
U2AF2	RH	A	779.599	-2.49974	0.369381	-6.76738	1.31133e-11	1.06625e-09	U2 small nuclear RNA auxiliary factor 2	NA	UniRef90_A0A6J8CDQ2 U2 snRNP auxiliary factor large subunit n=1 Tax=Mytilus coruscus TaxID=42192 RepID=A0A6J8CDQ2_MYTCO
TLR6	RH	A	34.2345	2.49487	0.91436	2.72854	0.00636156	0.0242878	TOLL-like receptor	NA	UniRef90_K1R436 Toll-like receptor 13 n=1 Tax=Crassostrea gigas TaxID=29159 RepID=K1R436_CRAGI
RICTOR	RH	A	21.8616	2.49477	0.707105	3.52815	0.000418473	0.00276698	RPTOR independent companion of MTOR, complex 2	NA	UniRef90_UPI000F7C372D rapamycin-insensitive companion of mTOR-like isoform X2 n=1 Tax=Anas platyrhynchos TaxID=8839 RepID=UPI000F7C372D
TPRG1L	RH	A	19.44	2.49094	0.839258	2.96802	0.00299725	0.0135027	Tumor protein p63 regulated	NA	UniRef90_A0A6J8EI84 Tumor protein p63-regulated gene 1-like protein n=2 Tax=Mytilus coruscus TaxID=42192 RepID=A0A6J8EI84_MYTCO
BAG2	RH	A	41.6761	-2.48596	0.353565	-7.03112	2.04882e-12	2.48434e-10	Bcl-2-associated athanogene 2	NA	UniRef90_A0A6J8DWY4 BAG2 n=1 Tax=Mytilus coruscus TaxID=42192 RepID=A0A6J8DWY4_MYTCO
EZH1	RH	A	394.417	-2.46407	0.333308	-7.39275	1.43825e-13	2.54529e-11	Enhancer of zeste homolog	|-!- FUNCTION: Polycomb group (PcG) protein. Catalytic subunit of the| PRC2/EED-EZH2 complex, which methylates (H3K9me) and 'Lys-27' (H3K27me)| of histone H3, leading to transcriptional repression of the affected| target gene. Able to mono-, di- and trimethylate 'Lys-27' of histone H3| to form H3K27me1, H3K27me2 and H3K27me3, respectively. Displays a| preference for substrates with less methylati…	sp|Q61188|EZH2_MOUSE Histone-lysine N-methyltransferase EZH2 OS=Mus musculus OX=10090 GN=Ezh2 PE=1 SV=2
PRPS2	RH	A	21.4084	2.46341	0.619633	3.9756	7.02034e-05	0.0006248	Ribose-phosphate pyrophosphokinase	NA	7897.ENSLACP00000004933
TMEM237	RH	A	10.8525	2.45218	0.92219	2.65908	0.00783538	0.0285991	transmembrane protein 237	NA	UniRef90_A0A194ALI6 Putative transmembrane protein 237-like protein (Fragment) n=1 Tax=Pinctada fucata TaxID=50426 RepID=A0A194ALI6_PINFU
DNTTIP2	RH	A	1149.79	-2.44859	0.368675	-6.64159	3.10313e-11	2.36349e-09	deoxynucleotidyltransferase, terminal, interacting protein 2	NA	UniRef90_A0A6J8EJF2 rRNA-processing protein fcf2,Deoxynucleotidyltransferase terminal-interacting protein 2 n=2 Tax=Mytilus coruscus TaxID=42192 RepID=A0A6J8EJF2_MYTCO
PTCHD2	RH	A	53.1903	2.4479	0.664486	3.6839	0.000229694	0.00169579	patched domain containing 2	NA	UniRef90_A0A6J8BJ92 Protein dispatched homolog 3 n=1 Tax=Mytilus coruscus TaxID=42192 RepID=A0A6J8BJ92_MYTCO
TNNT3	RH	A	57.3571	2.43992	0.837235	2.91426	0.00356528	0.0154555	troponin T type 3 (skeletal, fast)	NA	UniRef90_A0A6J8DK70 TNNT3 n=1 Tax=Mytilus coruscus TaxID=42192 RepID=A0A6J8DK70_MYTCO
XRCC3	RH	A	14.0658	2.4335	0.676568	3.59683	0.000322123	0.0022167	X-ray repair complementing defective repair in Chinese hamster cells 3	|-!- FUNCTION: Involved in the homologous recombination repair (HRR) pathway| of double-stranded DNA, thought to repair chromosomal fragmentation,| translocations and deletions. Part of the RAD21 paralog protein complex| CX3 which acts in the BRCA1-BRCA2-dependent HR pathway. Upon DNA| damage, CX3 acts downstream of RAD51 recruitment; the complex binds| predominantly to the intersection of the fo…	sp|O43542|XRCC3_HUMAN DNA repair protein XRCC3 OS=Homo sapiens OX=9606 GN=XRCC3 PE=1 SV=1
PPIG	RH	A	1480.37	-2.42813	0.470971	-5.15557	2.52856e-07	5.30116e-06	peptidyl-prolyl isomerase G (cyclophilin G)	NA	UniRef90_K1PLV8 NK-tumor recognition protein n=1 Tax=Crassostrea gigas TaxID=29159 RepID=K1PLV8_CRAGI
HYOU1	RH	A	230.852	2.42775	0.592977	4.09418	4.23665e-05	0.00041383	hypoxia up-regulated 1	NA	UniRef90_A0A6J8F0P3 HYOU1 n=2 Tax=Mytilus coruscus TaxID=42192 RepID=A0A6J8F0P3_MYTCO
NOL12	RH	A	474.45	-2.42617	0.355587	-6.823	8.91578e-12	7.77839e-10	nucleolar protein 12	NA	UniRef90_A0A6J8AWA8 Nucleolar protein 12 n=1 Tax=Mytilus coruscus TaxID=42192 RepID=A0A6J8AWA8_MYTCO
ARALAR1	RH	A	31.979	2.42087	0.972988	2.48808	0.0128436	0.042415	Calcium-binding mitochondrial carrier	NA	121225.PHUM391230-PA
EXT2	RH	A	21.0837	2.41381	0.699152	3.45249	0.00055544	0.00347771	exostosin 2	NA	10116.ENSRNOP00000012161
KIF27	RH	A	22.8869	2.41276	0.892247	2.70414	0.00684805	0.0257529	Kinesin family member	NA	UniRef90_A0A0B6YDQ2 Uncharacterized protein (Fragment) n=1 Tax=Arion vulgaris TaxID=1028688 RepID=A0A0B6YDQ2_9EUPU
NCAPD2	RH	A	14.9879	2.39739	0.726338	3.30066	0.000964587	0.00541916	Regulatory subunit of the condensin complex, a complex required for conversion of interphase chromatin into mitotic-like condense chromosomes. The condensin complex probably introduces positive supercoils into relaxed DNA in the presence of type I topoisomerases and converts nicked DNA into positive knotted forms in the presence of type II topoisomerases (By similarity)	NA	UniRef90_A0A6G1RI00 Non-SMC condensin I complex subunit D2 (Fragment) n=1 Tax=Gallirallus okinawae TaxID=547194 RepID=A0A6G1RI00_9GRUI
U2AF50	RH	A	1276.84	-2.39615	0.378802	-6.3256	2.52245e-10	1.40533e-08	splicing factor U2AF	NA	UniRef90_A0A6J8CDQ2 U2 snRNP auxiliary factor large subunit n=1 Tax=Mytilus coruscus TaxID=42192 RepID=A0A6J8CDQ2_MYTCO
PINX1	RH	A	1534.36	-2.39598	0.351062	-6.82494	8.79633e-12	7.77839e-10	PIN2 TERF1 interacting, telomerase inhibitor 1	NA	NA
FAAH	RH	A	36.1344	2.39302	0.445577	5.37062	7.84674e-08	2.00059e-06	Fatty acid amide hydrolase	NA	UniRef90_UPI000529F31A fatty-acid amide hydrolase 1-like n=1 Tax=Colius striatus TaxID=57412 RepID=UPI000529F31A
THAP4	RH	A	10.6635	2.38117	0.874361	2.72332	0.00646295	0.024628	THAP domain containing 4	NA	tr|A0A397UQ53|A0A397UQ53_9GLOM THAP4_heme-bd domain-containing protein OS=Gigaspora rosea OX=44941 GN=C2G38_2251326 PE=4 SV=1
PLD2	RH	A	243.912	-2.38115	0.607972	-3.91654	8.98271e-05	0.000760811	PhosphoLipase	|-!- FUNCTION: Function as phospholipase selective for phosphatidylcholine| (By similarity). Implicated as a critical step in numerous cellular| pathways, including signal transduction, membrane trafficking, and the| regulation of mitosis. May be involved in the regulation of perinuclear| intravesicular membrane traffic (By similarity).| {ECO:0000250|UniProtKB:Q13393, ECO:0000250|UniProtKB:Q9Z280…	sp|P70496|PLD1_RAT Phospholipase D1 OS=Rattus norvegicus OX=10116 GN=Pld1 PE=1 SV=3
TTC29	RH	A	30.6912	2.37417	0.902044	2.63198	0.00848877	0.0303601	tetratricopeptide repeat domain 29	NA	UniRef90_A0A6J8AMT5 Uncharacterized protein n=2 Tax=Mytilus coruscus TaxID=42192 RepID=A0A6J8AMT5_MYTCO
LAP-2	RH	A	614.213	2.37087	0.85697	2.76657	0.00566488	0.0221396	Aminopeptidase	NA	7739.JGI130974
THOC2	RH	A	1187.74	-2.36476	0.423293	-5.58657	2.316e-08	6.89871e-07	Tho complex 2	NA	UniRef90_A0A6G1RPT5 THO complex 2 (Fragment) n=2 Tax=Neognathae TaxID=8825 RepID=A0A6G1RPT5_9GRUI
DUOX1	RH	A	803.602	2.36189	0.405889	5.81906	5.9179e-09	2.13221e-07	Dual oxidase	NA	UniRef90_A0A0M3IW86 Ferric oxidoreductase domain-containing protein n=1 Tax=Ascaris lumbricoides TaxID=6252 RepID=A0A0M3IW86_ASCLU
FG07931.1	RH	A	700.995	2.35298	0.755672	3.11376	0.00184719	0.00916286	capping protein (actin filament) gelsolin-like	NA	UniRef90_J9Q431 Gelsolin-like protein (Fragment) n=1 Tax=Ostrea edulis TaxID=37623 RepID=J9Q431_OSTED
CWH43	RH	A	96.493	2.35032	0.390604	6.01714	1.77523e-09	7.26638e-08	cell wall biogenesis 43 C-terminal homolog (S. cerevisiae)	NA	UniRef90_UPI000BAFD830 PGAP2-interacting protein-like n=1 Tax=Crassostrea virginica TaxID=6565 RepID=UPI000BAFD830
SRP72	RH	A	1826.78	-2.3385	0.299219	-7.81536	5.48052e-15	1.87739e-12	Signal-recognition-particle assembly has a crucial role in targeting secretory proteins to the rough endoplasmic reticulum membrane (By similarity)	NA	UniRef90_A0A6J8DG21 Signal recognition particle subunit SRP72 n=1 Tax=Mytilus coruscus TaxID=42192 RepID=A0A6J8DG21_MYTCO
ACSS3	RH	A	11.7659	2.3353	0.726228	3.21566	0.00130146	0.00688734	Acyl-CoA synthetase short-chain family member 3	NA	WP_181550199.1 AMP-binding protein [Desulfosalsimonas propionicica]
NINJ2	RH	A	177.628	2.32547	0.72767	3.19578	0.00139454	0.00723983	ninjurin 2	NA	UniRef90_A0A6J8EIZ3 Uncharacterized protein n=1 Tax=Mytilus coruscus TaxID=42192 RepID=A0A6J8EIZ3_MYTCO
CALMODULIN	RH	A	33.6334	2.32436	0.826615	2.8119	0.00492491	0.0198569	K02183 calmodulin	NA	UniRef90_A0A6J8D6R2 CALM n=1 Tax=Mytilus coruscus TaxID=42192 RepID=A0A6J8D6R2_MYTCO
SLC9B2	RH	A	8.75205	2.32361	0.83858	2.77089	0.00559034	0.0219349	Solute carrier family 9, subfamily B (NHA2, cation proton antiporter 2), member 2	NA	UniRef90_T1JIN7 Na_H_Exchanger domain-containing protein n=1 Tax=Strigamia maritima TaxID=126957 RepID=T1JIN7_STRMM
ABHD15	RH	A	42.4424	2.32315	0.666313	3.48658	0.00048924	0.00315203	abhydrolase domain containing 15	NA	UniRef90_A0A6J8DNH0 ABHD15 n=1 Tax=Mytilus coruscus TaxID=42192 RepID=A0A6J8DNH0_MYTCO
WBSCR27	RH	A	12.5899	2.32275	0.942243	2.46513	0.0136965	0.0446677	Williams Beuren syndrome chromosome region 27	NA	7739.JGI76771
ACP6	RH	A	58.3632	2.31842	0.500473	4.63246	3.61346e-06	5.03291e-05	Acid phosphatase 6, lysophosphatidic	NA	UniRef90_A0A2G8K2A9 Putative lysophosphatidic acid phosphatase type 6 isoform X2 n=1 Tax=Stichopus japonicus TaxID=307972 RepID=A0A2G8K2A9_STIJA
ABCC3	RH	A	29.2269	2.31335	0.926683	2.49638	0.0125469	0.0416638	ATP-binding cassette, sub-family C (CFTR MRP), member	NA	7460.GB18864-PA
PDE6D	RH	A	15.5315	2.31332	0.796644	2.90383	0.00368631	0.0158659	Phosphodiesterase 6D, cGMP-specific, rod, delta	NA	45351.NEMVEDRAFT_v1g189274-PA
ITGB1BP1	RH	A	357.508	-2.31013	0.340675	-6.78104	1.19318e-11	9.9713e-10	integrin beta 1 binding protein 1	NA	UniRef90_A0A6J8DKY0 PID domain-containing protein n=1 Tax=Mytilus coruscus TaxID=42192 RepID=A0A6J8DKY0_MYTCO
ASNSD1	RH	A	177.332	-2.30967	0.57119	-4.04361	5.26352e-05	0.000497966	asparagine synthetase domain containing 1	NA	10141.ENSCPOP00000004244
MCM3	RH	A	13.5517	2.30765	0.840944	2.74412	0.00606743	0.0234024	minichromosome maintenance complex component 3	NA	99883.ENSTNIP00000022370
CDC20	RH	A	53.3511	2.30711	0.497303	4.63925	3.49668e-06	4.88156e-05	cell division cycle 20	NA	UniRef90_K1R5H7 Cell division cycle protein 20-like protein n=3 Tax=Crassostrea TaxID=6564 RepID=K1R5H7_CRAGI
SHMT2	RH	A	6.22125	2.3061	0.834392	2.76381	0.00571303	0.0222638	Interconversion of serine and glycine (By similarity)	NA	10090.ENSMUSP00000026470
BOLA1	RH	A	51.4372	2.30552	0.461769	4.99279	5.95136e-07	1.09845e-05	bolA homolog 1 (E. coli)	NA	UniRef90_UPI0005C3A7A7 DNA-binding transcriptional regulator BolA n=1 Tax=Crassostrea gigas TaxID=29159 RepID=UPI0005C3A7A7
TIMP3	RH	A	6711.14	-2.30304	0.467031	-4.93125	8.17062e-07	1.45883e-05	TIMP metallopeptidase inhibitor 3	NA	UniRef90_A0A6J8CLB9 NTR domain-containing protein n=1 Tax=Mytilus coruscus TaxID=42192 RepID=A0A6J8CLB9_MYTCO
THBS2	RH	A	34.289	2.30019	0.697963	3.29558	0.000982182	0.00551287	Thrombospondin 2	NA	NA
RRP36	RH	A	988.098	-2.29694	0.389946	-5.8904	3.85258e-09	1.44881e-07	ribosomal RNA processing 36 homolog (S. cerevisiae)	NA	UniRef90_A0A6J8BRN1 RRP36 n=1 Tax=Mytilus coruscus TaxID=42192 RepID=A0A6J8BRN1_MYTCO
SLC39A14	RH	A	99.6551	2.29449	0.626782	3.66075	0.000251482	0.00180785	solute carrier family 39 (zinc transporter), member 14	NA	UniRef90_A0A1S3IGN3 zinc transporter ZIP14-like n=1 Tax=Lingula unguis TaxID=7574 RepID=A0A1S3IGN3_LINUN
RHBDF1	RH	A	14.7612	2.29086	0.75464	3.0357	0.00239976	0.0113517	Rhomboid 5 homolog	NA	UniRef90_A0A6J8A5V6 Inactive rhomboid protein 1,Inactive rhomboid protein 2 n=2 Tax=Mytilus coruscus TaxID=42192 RepID=A0A6J8A5V6_MYTCO
DTYMK	RH	A	26.4378	2.28429	0.708136	3.22578	0.00125628	0.00669533	Deoxythymidylate kinase (Thymidylate kinase)	NA	tr|A0A163EG61|A0A163EG61_PHYB8 dTMP kinase OS=Phycomyces blakesleeanus (strain ATCC 8743b / DSM 1359 / FGSC 10004 / NBRC 33097 / NRRL 1555) OX=763407 GN=PHYBLDRAFT_152011 PE=3 SV=1
PPAN	RH	A	1220.35	-2.28336	0.347236	-6.5758	4.83914e-11	3.46632e-09	peter pan homolog (Drosophila)	NA	UniRef90_A0A6J8BGU9 SSF1_2 n=1 Tax=Mytilus coruscus TaxID=42192 RepID=A0A6J8BGU9_MYTCO
PPIL4	RH	A	114.692	-2.27888	0.427722	-5.32795	9.93292e-08	2.41969e-06	Peptidylprolyl isomerase (Cyclophilin)-like 4	NA	59463.ENSMLUP00000002515
THOC6	RH	A	98.4307	-2.2773	0.312209	-7.29416	3.00535e-13	4.5208e-11	THO complex 6 homolog (Drosophila)	NA	UniRef90_A0A6J8APX8 THOC6 n=2 Tax=Mytilus coruscus TaxID=42192 RepID=A0A6J8APX8_MYTCO
TRIP13	RH	A	5.47903	2.26769	0.930852	2.43615	0.0148447	0.0477396	thyroid hormone receptor interactor 13	NA	UniRef90_A0A6J8CN01 TRIP13 n=1 Tax=Mytilus coruscus TaxID=42192 RepID=A0A6J8CN01_MYTCO
POGLUT1	RH	A	34.8939	2.26603	0.477704	4.74359	2.09961e-06	3.20644e-05	O-glucosyltransferase 1	NA	45351.NEMVEDRAFT_v1g246296-PA
MORN1	RH	A	21.5897	2.26288	0.852894	2.65318	0.00797362	0.0289543	Radial spoke head 10 homolog	NA	UniRef90_A0A6J8CUL2 Radial spoke head 10 homolog B2,Radial spoke head 10 homolog B n=1 Tax=Mytilus coruscus TaxID=42192 RepID=A0A6J8CUL2_MYTCO
PUS7	RH	A	14.1602	2.2473	0.785423	2.86126	0.00421956	0.0175582	pseudouridylate synthase 7 homolog (S. cerevisiae)	NA	99883.ENSTNIP00000019055
POFUT2	RH	A	30.948	2.24674	0.587545	3.82394	0.000131333	0.00105224	O-fucosyltransferase 2	NA	UniRef90_A0A6J8DZM6 Peptide-O-fucosyltransferase n=2 Tax=Mytilus coruscus TaxID=42192 RepID=A0A6J8DZM6_MYTCO
EMILIN2	RH	A	3156.65	-2.24605	0.430821	-5.21342	1.85395e-07	4.07125e-06	elastin microfibril interfacer 2	NA	UniRef90_A0A6J8B660 C1q domain-containing protein n=1 Tax=Mytilus coruscus TaxID=42192 RepID=A0A6J8B660_MYTCO
RWDD3	RH	A	204.851	-2.2427	0.341597	-6.56532	5.19198e-11	3.67531e-09	RWD domain containing 3	NA	7897.ENSLACP00000009855
FADS6	RH	A	21.04	2.23551	0.838512	2.66604	0.00767505	0.0281934	Fatty acid desaturase domain family, member 6	NA	7739.JGI99289
CYP3A4	RH	A	158.512	2.23207	0.470713	4.7419	2.11723e-06	3.22516e-05	cytochrome P450, family 3, subfamily a, polypeptide	NA	UniRef90_A0A3R5SPU3 Cytochrome 3a11 p450 (Fragment) n=1 Tax=Mytilus galloprovincialis TaxID=29158 RepID=A0A3R5SPU3_MYTGA
ANMK	RH	A	78.6972	-2.22162	0.550021	-4.03915	5.36443e-05	0.000505129	Catalyzes the specific phosphorylation of 1,6-anhydro-N- acetylmuramic acid (anhMurNAc) with the simultaneous cleavage of the 1,6-anhydro ring, generating MurNAc-6-P. Is required for the utilization of anhMurNAc either imported from the medium or derived from its own cell wall murein, and thus plays a role in cell wall recycling (By similarity)	NA	UniRef90_A0A6J7ZV20 AnmK n=1 Tax=Mytilus coruscus TaxID=42192 RepID=A0A6J7ZV20_MYTCO
TUBA1A	RH	A	56.0576	2.22003	0.816315	2.71958	0.0065365	0.0248139	Tubulin is the major constituent of microtubules. It binds two moles of GTP, one at an exchangeable site on the beta chain and one at a non-exchangeable site on the alpha chain (By similarity)	NA	420245.XP_001566612.1
TFPI	RH	A	935.399	-2.21792	0.550079	-4.032	5.5303e-05	0.00051907	Tissue factor pathway inhibitor (Lipoprotein-associated coagulation inhibitor)	NA	UniRef90_A0A6J8ETZ7 Methyltransf_FA domain-containing protein n=2 Tax=Mytilus coruscus TaxID=42192 RepID=A0A6J8ETZ7_MYTCO
LRMP	RH	A	17.8296	2.21317	0.637603	3.47108	0.000518369	0.00329707	Lymphoid-restricted membrane protein	NA	UniRef90_A0A1S3HIV4 lymphoid-restricted membrane protein n=1 Tax=Lingula unguis TaxID=7574 RepID=A0A1S3HIV4_LINUN
HSPD1	RH	A	532.799	2.20751	0.554243	3.98293	6.8071e-05	0.000610407	heat shock 60kDa protein 1 (chaperonin)	NA	UniRef90_A0A667GHT0 60 kDa chaperonin n=2 Tax=Laurasiatheria TaxID=314145 RepID=A0A667GHT0_LYNCA
MIDN	RH	A	38.1774	2.20349	0.590628	3.73076	0.0001909	0.00145318	Midnolin	NA	UniRef90_A0A6J8AQX3 Midnolin-A,Midnolin n=1 Tax=Mytilus coruscus TaxID=42192 RepID=A0A6J8AQX3_MYTCO
PDIA3	RH	A	1794.03	2.19858	0.450026	4.88545	1.03191e-06	1.80276e-05	Protein disulfide isomerase family A, member	NA	UniRef90_K1Q7T5 Protein disulfide-isomerase n=4 Tax=Crassostrea TaxID=6564 RepID=K1Q7T5_CRAGI
TASP1	RH	A	113.934	-2.19602	0.458786	-4.7866	1.69635e-06	2.67898e-05	taspase, threonine aspartase, 1	NA	tr|S7QBG0|S7QBG0_GLOTA N-terminal nucleophile aminohydrolase OS=Gloeophyllum trabeum (strain ATCC 11539 / FP-39264 / Madison 617) OX=670483 GN=GLOTRDRAFT_73972 PE=4 SV=1
COG6	RH	A	191.553	-2.19323	0.247076	-8.87675	6.88419e-19	5.91745e-16	Component of oligomeric Golgi complex 6	NA	8364.ENSXETP00000034979
GPN3	RH	A	125.713	-2.18747	0.271639	-8.05284	8.08939e-16	3.4767e-13	GPN-loop GTPase 3	NA	UniRef90_A0A6J8CQ83 GPN-loop GTPase 3 n=1 Tax=Mytilus coruscus TaxID=42192 RepID=A0A6J8CQ83_MYTCO
RRM2	RH	A	82.3864	2.18722	0.705791	3.09896	0.00194201	0.00957792	ribonucleotide reductase M2	NA	10090.ENSMUSP00000020980
TMPRSS2	RH	A	811.436	-2.18578	0.478476	-4.5682	4.9193e-06	6.46276e-05	Transmembrane protease serine	NA	WP_172717891.1 serine protease [Klebsiella pneumoniae]
TAZ	RH	A	12.3481	2.17461	0.648423	3.35369	0.000797423	0.00463137	tafazzin	NA	UniRef90_A0A6J8BZV1 Tafazzin family protein n=1 Tax=Mytilus coruscus TaxID=42192 RepID=A0A6J8BZV1_MYTCO
POLR3C	RH	A	209.675	-2.16311	0.289401	-7.47443	7.75403e-14	1.60883e-11	polymerase (RNA) III (DNA directed) polypeptide C	NA	UniRef90_K1PJ04 DNA-directed RNA polymerase III subunit RPC3 n=1 Tax=Crassostrea gigas TaxID=29159 RepID=K1PJ04_CRAGI
DDX10	RH	A	448.389	-2.15255	0.294462	-7.31012	2.66911e-13	4.11795e-11	DEAD (Asp-Glu-Ala-Asp) box polypeptide 10	NA	UniRef90_A0A6J8CLP4 RNA helicase n=2 Tax=Mytilus coruscus TaxID=42192 RepID=A0A6J8CLP4_MYTCO
FAF2	RH	A	11.6094	2.15127	0.703066	3.05985	0.0022145	0.0106097	Fas associated factor family member 2	NA	UniRef90_A0A6J8DLV0 FAF2 n=1 Tax=Mytilus coruscus TaxID=42192 RepID=A0A6J8DLV0_MYTCO
PRDX4	RH	A	205.356	2.15024	0.536164	4.01041	6.06142e-05	0.00055938	peroxiredoxin 4	NA	UniRef90_A0A6J8BCR5 PRDX2_4 n=2 Tax=Mytilus coruscus TaxID=42192 RepID=A0A6J8BCR5_MYTCO
NSUN5	RH	A	319.548	-2.14954	0.325112	-6.61168	3.79983e-11	2.82266e-09	NOP2 Sun domain family member 5	NA	tr|A0A2I1FE36|A0A2I1FE36_9GLOM S-adenosyl-L-methionine-dependent methyltransferase OS=Rhizophagus irregularis OX=588596 GN=RhiirA1_417820 PE=3 SV=1
SRD5A1	RH	A	121.013	2.14412	0.342925	6.25244	4.04088e-10	2.07812e-08	Steroid-5-alpha-reductase, alpha polypeptide 1 (3-oxo-5 alpha-steroid delta 4-dehydrogenase alpha 1)	NA	7955.ENSDARP00000121677
SMYD3	RH	A	24.4096	-2.13603	0.416107	-5.13336	2.84608e-07	5.86469e-06	Set and mynd domain containing	NA	UniRef90_UPI001458F9E0 histone-lysine N-methyltransferase SMYD3-like isoform X1 n=4 Tax=Pecten maximus TaxID=6579 RepID=UPI001458F9E0
PIGS	RH	A	34.483	2.13323	0.487615	4.37482	1.21535e-05	0.000139556	Phosphatidylinositol glycan anchor biosynthesis, class S	NA	UniRef90_A0A6J8EZF7 PIGS n=2 Tax=Mytilus coruscus TaxID=42192 RepID=A0A6J8EZF7_MYTCO
TAT	RH	A	21.9227	2.1324	0.648403	3.2887	0.00100653	0.00564426	tyrosine aminotransferase	NA	UniRef90_A0A6J8AWJ8 Tyrosine aminotransferase n=2 Tax=Mytilus coruscus TaxID=42192 RepID=A0A6J8AWJ8_MYTCO
C19ORF10	RH	A	73.733	2.12912	0.534142	3.98606	6.71786e-05	0.000606017	chromosome 19 open reading frame 10	NA	7668.SPU_024409tr
REXO4	RH	A	298.406	-2.12886	0.422616	-5.03734	4.72034e-07	8.95971e-06	REX4, RNA exonuclease 4 homolog (S. cerevisiae)	NA	UniRef90_A0A6J8DPC8 RNA exonuclease 4 n=1 Tax=Mytilus coruscus TaxID=42192 RepID=A0A6J8DPC8_MYTCO
CLN6	RH	A	8.85096	-2.12727	0.843077	-2.52322	0.0116286	0.0392423	Ceroid-lipofuscinosis, neuronal 6, late infantile, variant	NA	UniRef90_A0A6J8CTN1 CLN6 n=1 Tax=Mytilus coruscus TaxID=42192 RepID=A0A6J8CTN1_MYTCO
MED29	RH	A	108.555	2.12608	0.4581	4.64109	3.46582e-06	4.84972e-05	Component of the Mediator complex, a coactivator involved in the regulated transcription of nearly all RNA polymerase II-dependent genes. Mediator functions as a bridge to convey information from gene-specific regulatory proteins to the basal RNA polymerase II transcription machinery. Mediator is recruited to promoters by direct interactions with regulatory proteins and serves as a scaffold for t…	NA	13616.ENSMODP00000016871
MANF	RH	A	599.844	2.12468	0.54874	3.87192	0.000107981	0.00089376	Mesencephalic astrocyte-derived neurotrophic factor	|-!- FUNCTION: Required during the maturation of the embryonic nervous| system for maintenance of neuronal and cuticular connectivity.| Essential for maintenance of dopaminergic neurons and dopamine levels| (By similarity). {ECO:0000250|UniProtKB:Q9XZ63}.|-!- SUBCELLULAR LOCATION: Secreted {ECO:0000250|UniProtKB:Q9XZ63}.|-!- SIMILARITY: Belongs to the ARMET family. {ECO:0000255}.|----------------…	sp|B3M2I7|ARMET_DROAN Mesencephalic astrocyte-derived neurotrophic factor homolog OS=Drosophila ananassae OX=7217 GN=Manf PE=3 SV=1
SNW1	RH	A	482.801	-2.12135	0.249052	-8.51769	1.62771e-17	9.79395e-15	SNW domain containing 1	NA	UniRef90_A0A1B6J4Z9 SKIP_SNW domain-containing protein n=1 Tax=Homalodisca liturata TaxID=320908 RepID=A0A1B6J4Z9_9HEMI
ASPH	RH	A	951.317	-2.11373	0.493067	-4.28689	1.81192e-05	0.00019625	aspartate beta-hydroxylase	NA	NA
ABT1	RH	A	443.051	-2.10997	0.395916	-5.32933	9.85732e-08	2.41969e-06	Activator of basal transcription	NA	UniRef90_A0A6J8BX27 Activator of basal transcription 1 n=1 Tax=Mytilus coruscus TaxID=42192 RepID=A0A6J8BX27_MYTCO
PES1	RH	A	2248.68	-2.10836	0.315061	-6.69191	2.20281e-11	1.72134e-09	pescadillo ribosomal biogenesis factor 1	NA	tr|U9UYK7|U9UYK7_RHIID Pescadillo homolog OS=Rhizophagus irregularis (strain DAOM 181602 / DAOM 197198 / MUCL 43194) OX=747089 GN=NOP7 PE=3 SV=1
SUL-3	RH	A	44.1107	-2.10808	0.649014	-3.24813	0.00116168	0.00633709	Arylsulfatase	NA	7739.JGI129436
RBM34	RH	A	689.83	-2.10697	0.329778	-6.38905	1.66917e-10	9.84649e-09	RNA binding motif protein 34	NA	NA
TIP60	RH	A	526.013	-2.10566	0.322874	-6.52161	6.95568e-11	4.70251e-09	Histone acetyltransferase	NA	UniRef90_A0A6J8AUI2 Histone acetyltransferase n=1 Tax=Mytilus coruscus TaxID=42192 RepID=A0A6J8AUI2_MYTCO
CEBPG	RH	A	286.602	2.10561	0.295395	7.12812	1.01746e-12	1.33088e-10	CCAAT enhancer binding protein (C EBP), gamma	NA	UniRef90_UPI001458D7C3 CCAAT/enhancer-binding protein gamma-like n=1 Tax=Pecten maximus TaxID=6579 RepID=UPI001458D7C3
COG2	RH	A	704.622	-2.10392	0.241059	-8.7278	2.59672e-18	1.95306e-15	Component of oligomeric golgi complex 2	NA	7668.SPU_003173tr
TSN	RH	A	195.696	-2.10363	0.301702	-6.97255	3.11256e-12	3.4682e-10	Translin	NA	7739.JGI272855
SRRD	RH	A	52.7881	-2.10258	0.365015	-5.76027	8.3979e-09	2.88744e-07	SRR1 domain containing	NA	UniRef90_UPI0014588C51 SRR1-like protein isoform X1 n=2 Tax=Pecten maximus TaxID=6579 RepID=UPI0014588C51
YOD1	RH	A	28.7066	2.09743	0.663947	3.15903	0.00158295	0.00803085	YOD1 OTU deubiquinating enzyme 1 homolog (S. cerevisiae)	NA	UniRef90_UPI00148AA0B3 ubiquitin thioesterase OTU1 n=1 Tax=Crassostrea gigas TaxID=29159 RepID=UPI00148AA0B3
UBE2D1	RH	A	10.1639	2.09509	0.802746	2.60991	0.00905673	0.0320178	ubiquitin-conjugating enzyme	NA	5762.XP_002675424.1
GTPBP6	RH	A	225.944	-2.09504	0.326854	-6.40971	1.45801e-10	8.85079e-09	GTP binding protein 6	NA	UniRef90_A0A6J8BL57 GTP-binding protein 6 n=1 Tax=Mytilus coruscus TaxID=42192 RepID=A0A6J8BL57_MYTCO
PARP9	RH	A	81.4854	2.08843	0.641057	3.2578	0.00112281	0.00616981	Poly (ADP-ribose) polymerase family, member 9	NA	UniRef90_A0A6J8CAA3 RING-type E3 ubiquitin transferase n=1 Tax=Mytilus coruscus TaxID=42192 RepID=A0A6J8CAA3_MYTCO
FAM204A	RH	A	82.2184	-2.0839	0.36703	-5.67775	1.36476e-08	4.41494e-07	family with sequence similarity 204, member A	NA	UniRef90_A0A6J8F305 Uncharacterized protein n=1 Tax=Mytilus coruscus TaxID=42192 RepID=A0A6J8F305_MYTCO
MCC	RH	A	191.403	2.08198	0.342946	6.07086	1.27223e-09	5.4291e-08	Mutated in colorectal cancers	|-!- FUNCTION: Candidate for the putative colorectal tumor suppressor gene| located at 5q21. Suppresses cell proliferation and the Wnt/b-catenin| pathway in colorectal cancer cells. Inhibits DNA binding of b-| catenin/TCF/LEF transcription factors. Involved in cell migration| independently of RAC1, CDC42 and p21-activated kinase (PAK) activation| (PubMed:18591935, PubMed:19555689, PubMed:22480440…	sp|P23508|CRCM_HUMAN Colorectal mutant cancer protein OS=Homo sapiens OX=9606 GN=MCC PE=1 SV=2
THUMPD3	RH	A	225.27	-2.08185	0.375236	-5.54809	2.88803e-08	8.47673e-07	THUMP domain containing 3	|-!- INTERACTION:| Q9BV44; Q9UI30: TRMT112; NbExp=4; IntAct=EBI-373253, EBI-373326;|-!- SIMILARITY: Belongs to the methyltransferase superfamily.| {ECO:0000305}.|---------------------------------------------------------------------------|Copyrighted by the UniProt Consortium, see https://www.uniprot.org/terms|Distributed under the Creative Commons Attribution (CC BY 4.0) License|-----------------…	sp|Q9BV44|THUM3_HUMAN THUMP domain-containing protein 3 OS=Homo sapiens OX=9606 GN=THUMPD3 PE=1 SV=1
NCEH1	RH	A	123.024	-2.08127	0.698458	-2.97981	0.0028843	0.0131178	neutral cholesterol ester hydrolase 1	NA	UniRef90_A0A6J8DYU0 AADACL3_4 n=1 Tax=Mytilus coruscus TaxID=42192 RepID=A0A6J8DYU0_MYTCO
FLRT1	RH	A	175.087	-2.07747	0.454041	-4.57552	4.75038e-06	6.30972e-05	fibronectin leucine rich transmembrane protein 1	NA	UniRef90_A0A2C9K127 Uncharacterized protein n=1 Tax=Biomphalaria glabrata TaxID=6526 RepID=A0A2C9K127_BIOGL
PSMD2	RH	A	1220.72	-2.07383	0.2135	-9.71352	2.64061e-22	3.97213e-19	proteasome (prosome, macropain) 26S subunit, non-ATPase, 2	NA	8083.ENSXMAP00000008213
NAGLU	RH	A	33.4407	2.06121	0.552517	3.73058	0.000191036	0.00145318	N-acetylglucosaminidase, alpha	NA	UniRef90_A0A6J8CV01 NAGLU n=5 Tax=Mytilus coruscus TaxID=42192 RepID=A0A6J8CV01_MYTCO
STX18	RH	A	269.425	-2.05543	0.242797	-8.46563	2.54774e-17	1.39361e-14	syntaxin 18	NA	UniRef90_A0A6J8CLS9 Syntaxin-18 n=1 Tax=Mytilus coruscus TaxID=42192 RepID=A0A6J8CLS9_MYTCO
GNPTG	RH	A	319.97	-2.05336	0.390077	-5.26399	1.40958e-07	3.24961e-06	N-acetylglucosamine-1-phosphate transferase, gamma subunit	NA	UniRef90_A0A6J7ZV67 GNPTG n=1 Tax=Mytilus coruscus TaxID=42192 RepID=A0A6J7ZV67_MYTCO
CCNB2	RH	A	47.5396	2.0523	0.501663	4.09099	4.29532e-05	0.00041888	Cyclin B2	NA	UniRef90_A0A6J8CH85 CCNB2 n=1 Tax=Mytilus coruscus TaxID=42192 RepID=A0A6J8CH85_MYTCO
PCYOX1L	RH	A	58.9334	2.05195	0.588759	3.48522	0.000491742	0.00315901	Prenylcysteine oxidase 1	NA	UniRef90_A0A6J8B3Q9 PCYOX1 n=1 Tax=Mytilus coruscus TaxID=42192 RepID=A0A6J8B3Q9_MYTCO
CAMKMT	RH	A	30.0981	-2.04813	0.462479	-4.4286	9.48489e-06	0.000113235	Calmodulin-lysine N-methyltransferase	NA	UniRef90_A0A6J8B6L2 Calmodulin-lysine N-methyltransferase n=1 Tax=Mytilus coruscus TaxID=42192 RepID=A0A6J8B6L2_MYTCO
YTCJ	RH	A	98.3238	-2.04665	0.632736	-3.23461	0.0012181	0.00652072	amidohydrolase	NA	UniRef90_A0A6J8EBG1 Amidohydro_3 domain-containing protein n=1 Tax=Mytilus coruscus TaxID=42192 RepID=A0A6J8EBG1_MYTCO
NUDT8	RH	A	15.7258	2.0458	0.570791	3.58415	0.000338181	0.00230969	nudix (nucleoside diphosphate linked moiety X)-type motif 8	|-!- FUNCTION: Probably mediates the hydrolysis of some nucleoside| diphosphate derivatives. {ECO:0000250}.|-!- COFACTOR:| Name=Mn(2+); Xref=ChEBI:CHEBI:29035; Evidence={ECO:0000250};| Name=Mg(2+); Xref=ChEBI:CHEBI:18420; Evidence={ECO:0000250};|-!- SIMILARITY: Belongs to the Nudix hydrolase family. PCD1 subfamily.| {ECO:0000305}.|------------------------------------------------------------------…	sp|Q23236|NDX3_CAEEL Nudix hydrolase 3 OS=Caenorhabditis elegans OX=6239 GN=ndx-3 PE=3 SV=2
AHCY	RH	A	12209.3	-2.04247	0.274819	-7.43206	1.06918e-13	2.01038e-11	adenosylhomocysteinase	NA	8364.ENSXETP00000042223
PGS1	RH	A	22.7391	2.04201	0.72035	2.83475	0.00458613	0.01881	Phosphatidylglycerophosphate synthase 1	NA	UniRef90_A0A6J8APK1 CDP-diacylglycerol--glycerol-3-phosphate 3-phosphatidyltransferase n=1 Tax=Mytilus coruscus TaxID=42192 RepID=A0A6J8APK1_MYTCO
UBE2G1	RH	A	111.816	2.04166	0.468345	4.3593	1.30479e-05	0.00014813	ubiquitin-conjugating enzyme	NA	UniRef90_K1QP87 Ubiquitin-conjugating enzyme E2 G1 n=2 Tax=Crassostrea TaxID=6564 RepID=K1QP87_CRAGI
SKA1	RH	A	32.1816	2.04164	0.59668	3.42166	0.000622396	0.00382138	spindle and kinetochore associated complex subunit 1	NA	8128.ENSONIP00000005090
METTL16	RH	A	300.204	-2.03844	0.323029	-6.31039	2.78325e-10	1.52244e-08	methyltransferase like 16	NA	9031.ENSGALP00000023989
ENTHD2	RH	A	492.544	-2.03511	0.32823	-6.20026	5.63701e-10	2.75755e-08	ENTH domain containing 2	NA	7739.JGI64933
C6ORF106	RH	A	87.8014	2.02845	0.343296	5.90873	3.44747e-09	1.32811e-07	Chromosome 6 open reading frame 106	NA	UniRef90_A0A6J8BU17 Uncharacterized protein C6orf106 homolog,Uncharacterized protein C6orf106 n=1 Tax=Mytilus coruscus TaxID=42192 RepID=A0A6J8BU17_MYTCO
RBBP6	RH	A	435.319	-2.02685	0.286039	-7.08593	1.38114e-12	1.76815e-10	Retinoblastoma binding protein 6	NA	UniRef90_A0A6J8D560 RBBP6 n=1 Tax=Mytilus coruscus TaxID=42192 RepID=A0A6J8D560_MYTCO
GADD45B	RH	A	203.49	2.02526	0.449215	4.50845	6.53041e-06	8.32489e-05	growth arrest and DNA-damage-inducible, beta	|-!- FUNCTION: Might affect PCNA interaction with some CDK (cell division| protein kinase) complexes; stimulates DNA excision repair in vitro and| inhibits entry of cells into S phase. In T-cells, functions as a| regulator of p38 MAPKs by inhibiting p88 phosphorylation and activity| (By similarity). {ECO:0000250}.|-!- SUBUNIT: Interacts with AURKA, PCNA, GADD45GIP1 and MAPK14.| {ECO:0000250}.|-!-…	sp|Q3ZBN6|GA45A_BOVIN Growth arrest and DNA damage-inducible protein GADD45 alpha OS=Bos taurus OX=9913 GN=GADD45A PE=2 SV=1
MKI67IP	RH	A	518.66	-2.02424	0.351133	-5.76488	8.17169e-09	2.87538e-07	MKI67 (FHA domain) interacting nucleolar phosphoprotein	NA	UniRef90_A0A6J8D4E0 NOP15 n=1 Tax=Mytilus coruscus TaxID=42192 RepID=A0A6J8D4E0_MYTCO
ACTA2	RH	A	171998	-2.02293	0.309756	-6.53073	6.54513e-11	4.47524e-09	Actins are highly conserved proteins that are involved in various types of cell motility and are ubiquitously expressed in all eukaryotic cells	NA	6085.XP_002154696
TMEM254	RH	A	54.2806	2.02132	0.551833	3.66291	0.000249362	0.0018013	Transmembrane protein 254	NA	7739.JGI201502
MPHOSPH10	RH	A	921.259	-2.01415	0.381553	-5.27882	1.3002e-07	3.04409e-06	M-phase phosphoprotein 10 (U3 small nucleolar ribonucleoprotein)	|-!- FUNCTION: Component of the 60-80S U3 small nucleolar ribonucleoprotein| (U3 snoRNP). Required for the early cleavages during pre-18S ribosomal| RNA processing.|-!- SUBUNIT: Component of a heterotrimeric complex containing IMP3, IMP4| and MPHOSPH10. Interacts with IMP3 and IMP4.| {ECO:0000269|PubMed:12655004}.|-!- INTERACTION:| O00566; Q13895: BYSL; NbExp=3; IntAct=EBI-5235884, EBI-358049;| O…	sp|O00566|MPP10_HUMAN U3 small nucleolar ribonucleoprotein protein MPP10 OS=Homo sapiens OX=9606 GN=MPHOSPH10 PE=1 SV=2
MVK	RH	A	21.4648	2.00933	0.59606	3.37101	0.000748926	0.00440497	mevalonate kinase	NA	UniRef90_A0A0G2JFX8 Mevalonate kinase n=2 Tax=Mus musculus TaxID=10090 RepID=A0A0G2JFX8_MOUSE
SULT1C3	RH	A	24.7787	2.00634	0.574098	3.49476	0.000474482	0.00306326	Sulfotransferase family, cytosolic	NA	WP_081432450.1 sulfotransferase domain-containing protein [Trichodesmium erythraeum]
RSL1D1	RH	A	1037.3	-1.99751	0.415595	-4.80638	1.53685e-06	2.46593e-05	ribosomal L1 domain containing 1	NA	UniRef90_A0A6J8CDB5 UTP30 n=1 Tax=Mytilus coruscus TaxID=42192 RepID=A0A6J8CDB5_MYTCO
SLC25A14	RH	A	46.1443	1.99693	0.544867	3.66498	0.000247359	0.00179105	Solute carrier family 25	NA	UniRef90_A0A6J8DZI2 SLC25A14_30 n=1 Tax=Mytilus coruscus TaxID=42192 RepID=A0A6J8DZI2_MYTCO
VKORC1	RH	A	70.4546	1.99568	0.499233	3.99749	6.40185e-05	0.000584537	vitamin K epoxide reductase complex, subunit 1	NA	UniRef90_A0A6J8B163 Vitamin-K-epoxide reductase (warfarin-sensitive) n=1 Tax=Mytilus coruscus TaxID=42192 RepID=A0A6J8B163_MYTCO
NS2	RH	A	1146.41	-1.99565	0.274143	-7.27961	3.34799e-13	4.91337e-11	GTP-binding protein	NA	UniRef90_A0A6J8D024 Nucleolar GTP-binding protein 2 n=2 Tax=Mytilus coruscus TaxID=42192 RepID=A0A6J8D024_MYTCO
STARD7	RH	A	63.2679	1.99149	0.372682	5.34368	9.10758e-08	2.28335e-06	StAR-related lipid transfer (START) domain containing 7	NA	UniRef90_A0A6J8EI03 STARD7 n=1 Tax=Mytilus coruscus TaxID=42192 RepID=A0A6J8EI03_MYTCO
WDR46	RH	A	510.886	-1.98778	0.324999	-6.11625	9.58037e-10	4.30187e-08	WD repeat domain 46	NA	7739.JGI89920
NR2C2AP	RH	A	65.874	-1.98535	0.348429	-5.698	1.21223e-08	4.02983e-07	Nuclear receptor 2C2-associated protein	NA	tr|A0A367J9N2|A0A367J9N2_RHIAZ Nuclear receptor 2C2-associated protein OS=Rhizopus azygosporus OX=86630 GN=NR2C2AP_1 PE=4 SV=1
CDC7	RH	A	21.2764	1.98276	0.593172	3.34263	0.000829884	0.00477382	cell division cycle 7 homolog (S. cerevisiae)	NA	7668.SPU_000046tr
SECISBP2L	RH	A	948.661	-1.98181	0.285601	-6.9391	3.94608e-12	4.16553e-10	SECIS binding protein 2-like	NA	UniRef90_A0A6J8AXE9 Selenocysteine insertion sequence-binding protein 2,Selenocysteine insertion sequence-binding protein 2-like n=1 Tax=Mytilus coruscus TaxID=42192 RepID=A0A6J8AXE9_MYTCO
DRK	RH	A	257.462	1.98078	0.397029	4.98899	6.06944e-07	1.11408e-05	SH2 domain	NA	UniRef90_A0A6J8D302 GRB2 n=1 Tax=Mytilus coruscus TaxID=42192 RepID=A0A6J8D302_MYTCO
HSPA9	RH	A	756.993	1.97666	0.312109	6.33324	2.40061e-10	1.34995e-08	Heat shock 70kDa protein 9 (mortalin)	NA	28377.ENSACAP00000015698
PELP1	RH	A	165.766	-1.96893	0.282161	-6.97804	2.9932e-12	3.39813e-10	proline, glutamate and leucine rich protein 1	NA	UniRef90_A0A6J8DVR9 PELP1 n=4 Tax=Mytilus coruscus TaxID=42192 RepID=A0A6J8DVR9_MYTCO
NSRP1	RH	A	373.104	-1.96884	0.375554	-5.2425	1.58415e-07	3.59692e-06	nuclear speckle splicing regulatory protein 1	NA	UniRef90_A0A6J8BTF3 CCDC55 n=1 Tax=Mytilus coruscus TaxID=42192 RepID=A0A6J8BTF3_MYTCO
SURF2	RH	A	192.357	-1.96846	0.366493	-5.37107	7.8271e-08	2.00059e-06	Surfeit 2	NA	51511.ENSCSAVP00000003733
POLA1	RH	A	25.5255	1.96744	0.658676	2.98696	0.00281763	0.0128937	polymerase (DNA directed), alpha 1, catalytic subunit	NA	UniRef90_UPI000BA7FC61 DNA polymerase alpha catalytic subunit-like n=1 Tax=Limulus polyphemus TaxID=6850 RepID=UPI000BA7FC61
PHF14	RH	A	309.112	-1.96554	0.263752	-7.45223	9.17762e-14	1.84072e-11	PHD finger protein 14	NA	UniRef90_A0A6J8ACM1 PHD finger protein 14 n=1 Tax=Mytilus coruscus TaxID=42192 RepID=A0A6J8ACM1_MYTCO
ARS2	RH	A	579.658	-1.96387	0.220518	-8.90574	5.30307e-19	5.3181e-16	Acts as a mediator between the cap-binding complex (CBC) and RNA-mediated gene silencing (RNAi). Involved in innate immunity via the short interfering RNAs (siRNAs) processing machinery by restricting the viral RNA production. Also involved microRNA (miRNA)-mediated silencing by contributing to the stability and delivery of primary miRNA transcripts to the primary miRNA processing complex	NA	UniRef90_A0A170V2D0 Serrate rna effector molecule-like protein isoform x1 (Fragment) n=1 Tax=Triatoma infestans TaxID=30076 RepID=A0A170V2D0_TRIIF
SR	RH	A	90.8521	1.95532	0.794197	2.46201	0.0138162	0.0449361	Zinc finger, C2H2 type	NA	UniRef90_A0A6J8AGP3 EGR1 n=1 Tax=Mytilus coruscus TaxID=42192 RepID=A0A6J8AGP3_MYTCO
RPL36	RH	A	14047.2	-1.95293	0.28194	-6.92673	4.30675e-12	4.46788e-10	ribosomal protein L36	NA	7165.AGAP002921-PA
GPATCH1	RH	A	290.1	-1.95269	0.318484	-6.13121	8.7215e-10	3.97555e-08	G patch domain containing 1	NA	UniRef90_A0A6J8DA70 GPATCH1 n=1 Tax=Mytilus coruscus TaxID=42192 RepID=A0A6J8DA70_MYTCO
GDAP1	RH	A	25.4668	1.95224	0.737114	2.64849	0.00808519	0.029289	ganglioside induced differentiation associated protein 1	NA	UniRef90_A0A6J8D5X7 GDAP1 n=1 Tax=Mytilus coruscus TaxID=42192 RepID=A0A6J8D5X7_MYTCO
RPL4	RH	A	21527.2	-1.9474	0.449718	-4.33027	1.48928e-05	0.000166042	Ribosomal protein L4/L1 family	NA	UniRef90_A0A6J8AL45 RP-L4e n=1 Tax=Mytilus coruscus TaxID=42192 RepID=A0A6J8AL45_MYTCO
SR-CI	RH	A	480.786	-1.94686	0.351273	-5.54229	2.98535e-08	8.71983e-07	Scavenger receptor	NA	UniRef90_A0A6J8ANS7 Uncharacterized protein n=2 Tax=Mytilus coruscus TaxID=42192 RepID=A0A6J8ANS7_MYTCO
MRPL55	RH	A	150.324	-1.94657	0.342947	-5.676	1.37878e-08	4.43642e-07	Mitochondrial ribosomal protein L55	NA	7222.FBpp0156299
DDX24	RH	A	197.748	-1.94596	0.355432	-5.4749	4.37762e-08	1.21383e-06	DEAD (Asp-Glu-Ala-Asp) box polypeptide 24	NA	UniRef90_A0A6J8AFR9 RNA helicase n=1 Tax=Mytilus coruscus TaxID=42192 RepID=A0A6J8AFR9_MYTCO
ZZZ3	RH	A	232.61	-1.94511	0.312103	-6.23226	4.59751e-10	2.31061e-08	zinc finger, ZZ-type containing 3	NA	tr|A0A8H3QPD8|A0A8H3QPD8_9GLOM ZZ-type zinc finger-containing protein 3 isoform X1 OS=Rhizophagus clarus OX=94130 GN=RCL2_001394800 PE=4 SV=1
MELK	RH	A	12.9224	1.94308	0.772929	2.51392	0.0119397	0.0399784	Maternal embryonic leucine zipper kinase	NA	UniRef90_A0A3S1AVP2 Non-specific serine/threonine protein kinase n=1 Tax=Elysia chlorotica TaxID=188477 RepID=A0A3S1AVP2_ELYCH
EMG1	RH	A	95.1386	-1.94193	0.350644	-5.53818	3.05634e-08	8.84133e-07	EMG1 nucleolar protein homolog (S. cerevisiae)	NA	10020.ENSDORP00000009206
FG09401.1	RH	A	672.492	-1.93953	0.343434	-5.64746	1.62837e-08	5.12978e-07	Glutaminyl cyclase	NA	UniRef90_A0A6J8A7R3 Glutaminyl-peptide cyclotransferase n=1 Tax=Mytilus coruscus TaxID=42192 RepID=A0A6J8A7R3_MYTCO
PAH	RH	A	240.941	1.9388	0.328627	5.8997	3.64163e-09	1.38681e-07	hydroxylase	NA	UniRef90_A0A6J8CH04 Phe-4-monooxygenase n=2 Tax=Mytilus coruscus TaxID=42192 RepID=A0A6J8CH04_MYTCO
ERLIN2	RH	A	69.8184	1.93793	0.661304	2.93046	0.00338461	0.0148543	ER lipid raft associated	NA	28377.ENSACAP00000000170
ABHD16A	RH	A	36.7448	1.93666	0.629911	3.0745	0.00210855	0.0102481	Abhydrolase domain containing	NA	UniRef90_A0A1S3J8K7 protein ABHD16A-like n=1 Tax=Lingula unguis TaxID=7574 RepID=A0A1S3J8K7_LINUN
SETX	RH	A	501.476	1.93093	0.353526	5.46193	4.70982e-08	1.29995e-06	Senataxin	NA	UniRef90_A0A2P8YWF0 AAA_12 domain-containing protein n=1 Tax=Blattella germanica TaxID=6973 RepID=A0A2P8YWF0_BLAGE
PLEXB	RH	A	20213.1	-1.92299	0.430231	-4.46966	7.83429e-06	9.65961e-05	Plexin B	NA	UniRef90_A0A3R5Q2P0 Plexin-a4 x1 isoform (Fragment) n=1 Tax=Mytilus galloprovincialis TaxID=29158 RepID=A0A3R5Q2P0_MYTGA
DDX21	RH	A	3884.03	-1.92113	0.206384	-9.30855	1.29587e-20	1.55945e-17	DEAD (Asp-Glu-Ala-Asp) box	NA	UniRef90_A0A6J8D2L3 RNA helicase n=1 Tax=Mytilus coruscus TaxID=42192 RepID=A0A6J8D2L3_MYTCO
MTERFD2	RH	A	30.8541	1.9196	0.457246	4.19817	2.69081e-05	0.000277578	MTERF domain containing 2	NA	UniRef90_A0A6J8ETQ3 Uncharacterized protein n=1 Tax=Mytilus coruscus TaxID=42192 RepID=A0A6J8ETQ3_MYTCO
TIGD3	RH	A	435.372	-1.91923	0.395206	-4.85626	1.19623e-06	2.03325e-05	tigger transposable element derived 3	NA	UniRef90_A0A6J8CL53 Uncharacterized protein n=1 Tax=Mytilus coruscus TaxID=42192 RepID=A0A6J8CL53_MYTCO
SSPO	RH	A	77.2598	1.91768	0.67449	2.84315	0.00446702	0.0184223	EGF-like, fibronectin type III and laminin G domains	NA	UniRef90_A0A6J8BTT3 Uncharacterized protein n=1 Tax=Mytilus coruscus TaxID=42192 RepID=A0A6J8BTT3_MYTCO
RALGPS1	RH	A	14.3941	1.91626	0.773586	2.47711	0.013245	0.0434542	Ral GEF with PH domain and SH3 binding motif	NA	UniRef90_A0A0B6Z7I2 PH domain-containing protein (Fragment) n=1 Tax=Arion vulgaris TaxID=1028688 RepID=A0A0B6Z7I2_9EUPU
DDX52	RH	A	564.485	-1.91568	0.340641	-5.62374	1.86868e-08	5.76606e-07	DEAD (Asp-Glu-Ala-Asp) box polypeptide 52	NA	6669.DappuP321368
NOC2L	RH	A	378.964	-1.91179	0.322223	-5.93313	2.97204e-09	1.16122e-07	Nucleolar complex associated 2 homolog (S. cerevisiae)	NA	UniRef90_A0A210PTS5 Nucleolar complex protein 2 homolog n=2 Tax=Mizuhopecten yessoensis TaxID=6573 RepID=A0A210PTS5_MIZYE
LAS1L	RH	A	87.4716	-1.9076	0.307182	-6.20999	5.29872e-10	2.61331e-08	LAS1-like (S. cerevisiae)	NA	UniRef90_A0A6J8EN44 LAS1 n=1 Tax=Mytilus coruscus TaxID=42192 RepID=A0A6J8EN44_MYTCO
HIL	RH	A	851.093	1.90492	0.569823	3.343	0.000828783	0.00477205	Inherit from biNOG: Kyphoscoliosis peptidase	NA	UniRef90_A0A6J8BHN4 LIM zinc-binding domain-containing protein n=1 Tax=Mytilus coruscus TaxID=42192 RepID=A0A6J8BHN4_MYTCO
NPHP1	RH	A	7.39794	1.90455	0.740232	2.57291	0.0100848	0.0350754	nephronophthisis 1 (juvenile)	NA	UniRef90_A0A6J8EEW9 SH3 domain-containing protein n=5 Tax=Mytilus coruscus TaxID=42192 RepID=A0A6J8EEW9_MYTCO
TMEM173	RH	A	381.499	1.90365	0.398775	4.77373	1.80846e-06	2.81176e-05	Inherit from veNOG: transmembrane protein 173	NA	UniRef90_A0A0C5Q4H8 Stimulator of interferon protein 1 n=1 Tax=Mytilus galloprovincialis TaxID=29158 RepID=A0A0C5Q4H8_MYTGA
PUS10	RH	A	101.929	-1.90262	0.296021	-6.42732	1.29876e-10	8.14022e-09	Pseudouridylate synthase 10	NA	UniRef90_A0A6J8A611 tRNA pseudouridine(55) synthase n=1 Tax=Mytilus coruscus TaxID=42192 RepID=A0A6J8A611_MYTCO
APIP	RH	A	44.0116	1.90043	0.447689	4.24498	2.18614e-05	0.000231178	Catalyzes the dehydration of methylthioribulose-1- phosphate (MTRu-1-P) into 2,3-diketo-5-methylthiopentyl-1- phosphate (DK-MTP-1-P)	NA	tr|U9TVT2|U9TVT2_RHIID Methylthioribulose-1-phosphate dehydratase OS=Rhizophagus irregularis (strain DAOM 181602 / DAOM 197198 / MUCL 43194) OX=747089 GN=MDE1 PE=3 SV=1
CCDC132	RH	A	38.1163	1.89738	0.526068	3.60672	0.000310089	0.00215203	Coiled-coil domain containing 132	NA	9615.ENSCAFP00000002977
TEX9	RH	A	25.3772	-1.89199	0.476273	-3.97248	7.1128e-05	0.000630305	testis expressed 9	NA	7955.ENSDARP00000026137
ITPA	RH	A	35.4976	1.88956	0.421045	4.48778	7.19691e-06	9.02695e-05	xanthosine 5'-triphosphate (XTP) to their respective monophosphate derivatives. The enzyme does not distinguish between the deoxy- and ribose forms. Probably excludes non-canonical purines from RNA and DNA precursor pools, thus preventing their incorporation into RNA and DNA and avoiding chromosomal lesions (By similarity)	|-!- FUNCTION: Pyrophosphatase that hydrolyzes the non-canonical purine| nucleotides inosine triphosphate (ITP), deoxyinosine triphosphate| (dITP) as well as 2'-deoxy-N-6-hydroxylaminopurine triposphate (dHAPTP)| and xanthosine 5'-triphosphate (XTP) to their respective monophosphate| derivatives. The enzyme does not distinguish between the deoxy- and| ribose forms. Probably excludes non-canonical…	sp|Q2NLA8|ITPA_XENLA Inosine triphosphate pyrophosphatase OS=Xenopus laevis OX=8355 GN=itpa PE=2 SV=1
NCSTN	RH	A	28.9323	1.88499	0.65093	2.89585	0.00378137	0.0161441	nicastrin	NA	UniRef90_D7PD33 Nicastrin (Fragment) n=1 Tax=Aplysia californica TaxID=6500 RepID=D7PD33_APLCA
UBCD4	RH	A	158.061	1.88323	0.50181	3.75287	0.000174818	0.0013503	ubiquitin-conjugating enzyme	NA	7460.GB18000-PA
WSB1	RH	A	460.984	-1.87569	0.613006	-3.05982	0.0022147	0.0106097	WD repeat and SOCS box containing 1	NA	UniRef90_A0A6J8EXK2 WSB1 n=2 Tax=Mytilus coruscus TaxID=42192 RepID=A0A6J8EXK2_MYTCO
STIP1	RH	A	1096.54	1.86848	0.320753	5.82531	5.7007e-09	2.06633e-07	stress-induced-phosphoprotein 1	NA	UniRef90_A0A6J8B610 STIP1 n=1 Tax=Mytilus coruscus TaxID=42192 RepID=A0A6J8B610_MYTCO
SLBP	RH	A	69.6301	1.86139	0.742097	2.50829	0.0121316	0.0405309	Inherit from biNOG: stem-loop binding protein	NA	UniRef90_A0A6J8AZ99 SLBP n=1 Tax=Mytilus coruscus TaxID=42192 RepID=A0A6J8AZ99_MYTCO
GNL1	RH	A	132.382	-1.85956	0.276811	-6.71779	1.84496e-11	1.46068e-09	Guanine nucleotide binding protein-like 1	NA	UniRef90_A0A7D9EAD6 Guanine nucleotide-binding -like 1 isoform X1 n=1 Tax=Paramuricea clavata TaxID=317549 RepID=A0A7D9EAD6_PARCT
PEX14	RH	A	238.538	-1.85672	0.301794	-6.15228	7.6378e-10	3.56253e-08	peroxisomal biogenesis factor 14	NA	UniRef90_A0A6J8CCE2 Peroxin-14 n=2 Tax=Mytilus coruscus TaxID=42192 RepID=A0A6J8CCE2_MYTCO
CCDC93	RH	A	893.183	-1.85616	0.288564	-6.4324	1.25604e-10	7.95536e-09	Coiled-coil domain containing 93	NA	UniRef90_A0A6I9MTR1 coiled-coil domain-containing protein 93-like n=1 Tax=Notothenia coriiceps TaxID=8208 RepID=A0A6I9MTR1_9TELE
NABP1	RH	A	36.3549	1.85603	0.388995	4.77136	1.82991e-06	2.83777e-05	nucleic acid binding protein	NA	UniRef90_A0A6J8BP21 SOSS complex subunit B1,SOSS complex subunit B homolog,SOSS complex subunit B1-B,SOSS complex subunit B1-A,SOSS complex subunit B2 n=1 Tax=Mytilus coruscus TaxID=42192 RepID=A0A6J8BP21_MYTCO
INTS8	RH	A	25.7027	1.85549	0.492313	3.76893	0.000163949	0.00128448	integrator complex subunit 8	NA	UniRef90_A0A2R2MSC7 integrator complex subunit 8 n=1 Tax=Lingula unguis TaxID=7574 RepID=A0A2R2MSC7_LINUN
CCDC137	RH	A	334.275	-1.85413	0.237336	-7.81228	5.61626e-15	1.87739e-12	Coiled-coil domain containing 137	NA	UniRef90_A0A087UNX8 Uncharacterized protein (Fragment) n=1 Tax=Stegodyphus mimosarum TaxID=407821 RepID=A0A087UNX8_STEMI
B9D2	RH	A	130.466	-1.85338	0.482998	-3.83724	0.000124424	0.00100491	B9 protein domain 2	NA	7739.JGI128336
INSIG2	RH	A	16.2986	1.84862	0.742824	2.48863	0.0128235	0.0423718	insulin induced gene	|-!- FUNCTION: Oxysterol-binding protein that mediates feedback control of| cholesterol synthesis by controlling both endoplasmic reticulum to| Golgi transport of scap and degradation of hmgcr. Acts as a negative| regulator of cholesterol biosynthesis by mediating the retention of the| SCAP-SREBP complex in the endoplasmic reticulum, thereby blocking the| processing of sterol regulatory element-b…	sp|Q8AV61|INSI1_DANRE Insulin-induced gene 1 protein OS=Danio rerio OX=7955 GN=insig1 PE=2 SV=1
SBDS	RH	A	207.896	-1.84623	0.272741	-6.76919	1.29502e-11	1.06625e-09	Shwachman-Bodian-Diamond syndrome	NA	9305.ENSSHAP00000011959
GMPR2	RH	A	23.262	1.84432	0.50038	3.68583	0.000227959	0.00168712	Catalyzes the irreversible NADPH-dependent deamination of GMP to IMP. It functions in the conversion of nucleobase, nucleoside and nucleotide derivatives of G to A nucleotides, and in maintaining the intracellular balance of A and G nucleotides (By similarity)	NA	UniRef90_A0A210QXQ0 GMP reductase n=2 Tax=Pectinidae TaxID=6566 RepID=A0A210QXQ0_MIZYE
TIM8	RH	A	23.3963	1.8434	0.550986	3.34564	0.000820937	0.00474503	mitochondrial import inner membrane translocase subunit Tim8	NA	UniRef90_UPI00158BB964 mitochondrial import inner membrane translocase subunit Tim8 n=1 Tax=Chelonus insularis TaxID=460826 RepID=UPI00158BB964
INTS9	RH	A	188.47	-1.83787	0.294913	-6.2319	4.60816e-10	2.31061e-08	Integrator complex subunit 9	NA	7739.JGI233303
DDX54	RH	A	518.513	-1.83637	0.283889	-6.46861	9.89057e-11	6.46865e-09	DEAD (Asp-Glu-Ala-Asp) box polypeptide 54	NA	UniRef90_A0A6J8B828 RNA helicase n=1 Tax=Mytilus coruscus TaxID=42192 RepID=A0A6J8B828_MYTCO
GCDH	RH	A	152.449	1.83459	0.301472	6.08545	1.16165e-09	5.10193e-08	glutaryl-CoA dehydrogenase	NA	UniRef90_UPI0014587047 LOW QUALITY PROTEIN: glutaryl-CoA dehydrogenase, mitochondrial-like n=3 Tax=Pectinidae TaxID=6566 RepID=UPI0014587047
DALRD3	RH	A	35.9271	-1.83309	0.420191	-4.36251	1.28579e-05	0.000146527	DALR anticodon binding domain containing 3	NA	9258.ENSOANP00000006450
CA7	RH	A	58.9383	1.83032	0.359603	5.08983	3.58388e-07	7.11691e-06	carbonic anhydrase VII	NA	UniRef90_A0A6J8D937 CA n=2 Tax=Mytilus TaxID=6548 RepID=A0A6J8D937_MYTCO
TRA2	RH	A	148.736	1.82999	0.593011	3.08592	0.0020292	0.00993571	Required for female sex determination in somatic cells and for spermatogenesis in male germ cells. Positive regulator of female-specific splicing and or polyadenylation of doublesex (dsx) pre-mRNA. Splicing requires an enhancer complex, dsxRE (dsx repeat element which contains six copies of a 13-nucleotide repeat and a purine-rich enhancer (PRE)). DsxRE is formed through cooperative interactions …	NA	UniRef90_A0A210PP03 Transformer-2 protein-like alpha n=4 Tax=Mizuhopecten yessoensis TaxID=6573 RepID=A0A210PP03_MIZYE
AGGF1	RH	A	336.967	-1.82773	0.339775	-5.37923	7.48052e-08	1.94781e-06	angiogenic factor with G patch and FHA domains 1	NA	UniRef90_A0A0L8HB09 G-patch domain-containing protein (Fragment) n=2 Tax=Octopus bimaculoides TaxID=37653 RepID=A0A0L8HB09_OCTBM
LENG1	RH	A	135.159	-1.81548	0.374132	-4.85251	1.21909e-06	2.04668e-05	Leukocyte receptor cluster (LRC) member 1	NA	8364.ENSXETP00000006898
MED15	RH	A	454.806	-1.81302	0.246305	-7.36087	1.82716e-13	3.05389e-11	Component of the Mediator complex, a coactivator involved in the regulated transcription of nearly all RNA polymerase II-dependent genes. Mediator functions as a bridge to convey information from gene-specific regulatory proteins to the basal RNA polymerase II transcription machinery. Mediator is recruited to promoters by direct interactions with regulatory proteins and serves as a scaffold for t…	NA	UniRef90_A0A1B6FS74 Mediator of RNA polymerase II transcription subunit 15 (Fragment) n=2 Tax=Cicadellinae TaxID=33370 RepID=A0A1B6FS74_9HEMI
NPC2	RH	A	2440.9	1.8126	0.243855	7.4331	1.06078e-13	2.01038e-11	Niemann-Pick disease, type C2	|-!- FUNCTION: Intracellular cholesterol transporter which acts in concert| with NPC1 and plays an important role in the egress of cholesterol from| the lysosomal compartment (PubMed:17018531, PubMed:11125141,| PubMed:18772377, PubMed:29580834, PubMed:15937921). Unesterified| cholesterol that has been released from LDLs in the lumen of the late| endosomes/lysosomes is transferred by NPC2 to the c…	sp|P61916|NPC2_HUMAN NPC intracellular cholesterol transporter 2 OS=Homo sapiens OX=9606 GN=NPC2 PE=1 SV=1
LUC7L3	RH	A	900.074	-1.81246	0.466413	-3.88596	0.000101926	0.00085061	LUC7-like 3 (S. cerevisiae)	NA	59729.ENSTGUP00000009508
NUP88	RH	A	66.218	1.80417	0.564073	3.19847	0.0013816	0.00718867	Nucleoporin 88kDa	NA	UniRef90_A0A6J8ER72 NUP88 n=1 Tax=Mytilus coruscus TaxID=42192 RepID=A0A6J8ER72_MYTCO
DDX46	RH	A	498.916	-1.80295	0.283338	-6.36325	1.97524e-10	1.12123e-08	DEAD/DEAH box helicase	NA	9103.ENSMGAP00000008466
DPH1	RH	A	157.666	-1.80158	0.264598	-6.80874	9.84566e-12	8.46305e-10	diphthamide biosynthesis protein 1	NA	UniRef90_A0A6J8CKS1 2-(3-amino-3-carboxypropyl)histidine synthase n=1 Tax=Mytilus coruscus TaxID=42192 RepID=A0A6J8CKS1_MYTCO
LSG1	RH	A	237.305	-1.79903	0.292317	-6.15437	7.53775e-10	3.56071e-08	large subunit GTPase 1 homolog (S. cerevisiae)	NA	UniRef90_A0A6J8CMB7 LSG1 n=1 Tax=Mytilus coruscus TaxID=42192 RepID=A0A6J8CMB7_MYTCO
GRPEL1	RH	A	98.8243	1.79814	0.332088	5.41463	6.1415e-08	1.66457e-06	Essential component of the PAM complex, a complex required for the translocation of transit peptide-containing proteins from the inner membrane into the mitochondrial matrix in an ATP-dependent manner (By similarity)	NA	UniRef90_A0A6J8BGB2 GrpE protein homolog n=1 Tax=Mytilus coruscus TaxID=42192 RepID=A0A6J8BGB2_MYTCO
CTH	RH	A	112.003	1.79782	0.279075	6.44207	1.17854e-10	7.59269e-09	cystathionase (cystathionine gamma-lyase)	NA	UniRef90_K1R7F6 Gamma-cystathionase n=3 Tax=Crassostrea TaxID=6564 RepID=K1R7F6_CRAGI
FANCB	RH	A	34.304	-1.7973	0.69717	-2.578	0.00993743	0.0346228	Fanconi anemia, complementation group B	NA	UniRef90_A0A6J8DLF7 Uncharacterized protein n=1 Tax=Mytilus coruscus TaxID=42192 RepID=A0A6J8DLF7_MYTCO
KPNA2	RH	A	106.587	1.79256	0.734925	2.4391	0.0147238	0.0474014	Importin subunit alpha	|-!- FUNCTION: Functions in nuclear protein import as an adapter protein for| nuclear receptor KPNB1. Binds specifically and directly to substrates| containing either a simple or bipartite NLS motif. Docking of the| importin/substrate complex to the nuclear pore complex (NPC) is| mediated by KPNB1 through binding to nucleoporin FxFG repeats and the| complex is subsequently translocated through th…	sp|O35343|IMA3_MOUSE Importin subunit alpha-3 OS=Mus musculus OX=10090 GN=Kpna4 PE=1 SV=1
BECN1	RH	A	547.442	-1.78891	0.324073	-5.52008	3.38851e-08	9.7089e-07	beclin 1, autophagy related	NA	UniRef90_A0A6J8EJ02 BECN n=1 Tax=Mytilus coruscus TaxID=42192 RepID=A0A6J8EJ02_MYTCO
APITD1	RH	A	19.0935	1.78698	0.499474	3.57773	0.000346587	0.00235374	centromere protein	NA	UniRef90_UPI000BAFDB4B centromere protein S-like n=1 Tax=Crassostrea virginica TaxID=6565 RepID=UPI000BAFDB4B
DPH4	RH	A	59.45	-1.78538	0.431301	-4.13953	3.48023e-05	0.000348429	diphthamide biosynthesis protein	NA	UniRef90_A0A210Q3K7 DPH4-like n=1 Tax=Mizuhopecten yessoensis TaxID=6573 RepID=A0A210Q3K7_MIZYE
TRAPPC8	RH	A	79.2422	1.78461	0.608675	2.93197	0.00336823	0.0148256	Trafficking protein particle complex 8	NA	UniRef90_A0A6J8E2L5 TRAPPC8 n=4 Tax=Mytilus coruscus TaxID=42192 RepID=A0A6J8E2L5_MYTCO
FBXW2	RH	A	117.678	-1.78336	0.318691	-5.59589	2.19494e-08	6.57061e-07	F-box and WD repeat domain containing 2	NA	UniRef90_A0A6J8F2Y8 WD_REPEATS_REGION domain-containing protein n=1 Tax=Mytilus coruscus TaxID=42192 RepID=A0A6J8F2Y8_MYTCO
KLHDC8A	RH	A	85.6328	1.78272	0.321897	5.53818	3.05627e-08	8.84133e-07	Kelch domain containing	NA	UniRef90_A0A6J8EDX0 Kelch domain-containing protein 8A n=1 Tax=Mytilus coruscus TaxID=42192 RepID=A0A6J8EDX0_MYTCO
DSP1	RH	A	2123.25	-1.78072	0.330872	-5.38191	7.36995e-08	1.93646e-06	HMG (high mobility group) box	NA	UniRef90_A0A6J8EMN8 Uncharacterized protein n=1 Tax=Mytilus coruscus TaxID=42192 RepID=A0A6J8EMN8_MYTCO
PSMG1	RH	A	48.2665	-1.78067	0.307876	-5.78374	7.30582e-09	2.58583e-07	proteasome (prosome, macropain) assembly chaperone 1	|-!- FUNCTION: Chaperone protein which promotes assembly of the 20S| proteasome as part of a heterodimer with psmg2. {ECO:0000250}.|-!- SUBUNIT: Forms a heterodimer with psmg2. {ECO:0000250}.|-!- SUBCELLULAR LOCATION: Cytoplasm {ECO:0000250|UniProtKB:O95456}.| Endoplasmic reticulum {ECO:0000250|UniProtKB:O95456}.|-!- PTM: Degraded by the proteasome upon completion of 20S proteasome| maturation. {…	sp|Q05AX3|PSMG1_XENLA Proteasome assembly chaperone 1 OS=Xenopus laevis OX=8355 GN=psmg1 PE=2 SV=1
HHIPL1	RH	A	12.1634	-1.77824	0.579853	-3.06671	0.00216429	0.0104674	HHIP-like	NA	UniRef90_A0A0S7M5Q4 HIPL1 n=2 Tax=Poeciliopsis prolifica TaxID=188132 RepID=A0A0S7M5Q4_9TELE
MRPS18A	RH	A	105.172	-1.77645	0.292188	-6.0798	1.20334e-09	5.24672e-08	ribosomal protein S18A	NA	7425.NV15738-PA
DPAGT1	RH	A	60.3769	1.77429	0.598951	2.96233	0.00305325	0.0136998	dolichyl-phosphate (UDP-N-acetylglucosamine) N-acetylglucosaminephosphotransferase 1 (GlcNAc-1-P transferase)	NA	UniRef90_A0A6J8EP04 GlcNAc-1-P transferase n=1 Tax=Mytilus coruscus TaxID=42192 RepID=A0A6J8EP04_MYTCO
LIMK2	RH	A	474.522	-1.77339	0.541187	-3.27686	0.00104969	0.00584812	LIM domain kinase	NA	UniRef90_A0A6J8A9X8 LIMK1 n=1 Tax=Mytilus coruscus TaxID=42192 RepID=A0A6J8A9X8_MYTCO
KIAA1598	RH	A	137.146	-1.77331	0.643706	-2.75484	0.005872	0.02278	kiaa1598	NA	9796.ENSECAP00000005566
LDLR	RH	A	1311.3	1.7707	0.354508	4.99481	5.88941e-07	1.0919e-05	Low density lipoprotein receptor	NA	UniRef90_A0A6J8AU32 LRP8 n=3 Tax=Mytilus coruscus TaxID=42192 RepID=A0A6J8AU32_MYTCO
MRPL20	RH	A	182.139	-1.76704	0.215997	-8.18085	2.81837e-16	1.41318e-13	ribosomal protein L20	NA	UniRef90_A0A6J8DB77 RP-L20 n=1 Tax=Mytilus coruscus TaxID=42192 RepID=A0A6J8DB77_MYTCO
TRAP1	RH	A	119.972	1.76662	0.315681	5.59621	2.19085e-08	6.57061e-07	TNF receptor-associated protein 1	NA	10090.ENSMUSP00000006137
IFT74	RH	A	119.426	-1.76566	0.369413	-4.77965	1.75597e-06	2.75148e-05	Intraflagellar transport 74 homolog (Chlamydomonas)	NA	UniRef90_A0A6J8BHG3 IFT74 n=1 Tax=Mytilus coruscus TaxID=42192 RepID=A0A6J8BHG3_MYTCO
CCDC14	RH	A	136.344	-1.76459	0.364677	-4.83878	1.30639e-06	2.17037e-05	coiled-coil domain containing 14	NA	UniRef90_A0A6J8E6N3 CCDC14 n=2 Tax=Mytilus coruscus TaxID=42192 RepID=A0A6J8E6N3_MYTCO
EIF3G	RH	A	2332.31	-1.76445	0.276055	-6.39167	1.64085e-10	9.77523e-09	Component of the eukaryotic translation initiation factor 3 (eIF-3) complex	NA	UniRef90_A0A6J8ACJ3 Eukaryotic translation initiation factor 3 subunit G n=1 Tax=Mytilus coruscus TaxID=42192 RepID=A0A6J8ACJ3_MYTCO
SAP-R	RH	A	324.959	1.76423	0.434984	4.05586	4.99506e-05	0.00047695	SAPA	NA	6669.DappuP302384
DNAJC21	RH	A	209.559	-1.76331	0.253658	-6.95152	3.61359e-12	3.88267e-10	DnaJ (Hsp40) homolog, subfamily C, member 21	NA	UniRef90_UPI000BAFF9BF dnaJ homolog subfamily C member 21-like n=1 Tax=Crassostrea virginica TaxID=6565 RepID=UPI000BAFF9BF
HSF2BP	RH	A	12.5597	-1.75969	0.650629	-2.7046	0.00683866	0.0257337	heat shock transcription factor 2 binding protein	NA	7739.JGI123941
DPH2	RH	A	106.73	-1.75968	0.416895	-4.22093	2.43296e-05	0.00025371	DPH2 homolog (S. cerevisiae)	NA	7739.JGI225211
YLPM1	RH	A	238.591	-1.75879	0.237434	-7.40746	1.28744e-13	2.34743e-11	Inherit from veNOG: YLP motif containing 1	NA	NA
TTC6	RH	A	19.4571	-1.75573	0.722096	-2.43144	0.0150391	0.04821	tetratricopeptide repeat domain 6	NA	45351.NEMVEDRAFT_v1g107690-PA
BAMBI	RH	A	96.0109	1.75476	0.374223	4.68909	2.74429e-06	3.9885e-05	BMP and activin membrane-bound inhibitor homolog (Xenopus laevis)	NA	UniRef90_A0A6J8CDG5 BAMBI n=1 Tax=Mytilus coruscus TaxID=42192 RepID=A0A6J8CDG5_MYTCO
EIF2AK1	RH	A	21.5297	1.75294	0.707746	2.47679	0.0132568	0.0434694	eukaryotic translation initiation factor 2-alpha kinase	NA	9031.ENSGALP00000040311
LONP2	RH	A	9.9018	1.75008	0.54567	3.20721	0.00134029	0.00703095	ATP-dependent serine protease that mediates the selective degradation of misfolded, unassembled or oxidatively damaged polypeptides as well as certain short-lived regulatory proteins in the mitochondrial matrix. May also have a chaperone function in the assembly of inner membrane protein complexes. Participates in the regulation of mitochondrial gene expression and in the maintenance of the integ…	NA	9646.ENSAMEP00000010800
LRRCC1	RH	A	16.9689	1.74916	0.552601	3.16532	0.00154915	0.00790603	leucine rich repeat and coiled-coil centrosomal protein 1	NA	UniRef90_A0A2T7NHZ2 Uncharacterized protein n=3 Tax=Pomacea canaliculata TaxID=400727 RepID=A0A2T7NHZ2_POMCA
C16ORF13	RH	A	36.1877	1.74819	0.405492	4.31127	1.6232e-05	0.000179208	chromosome 16 open reading frame 13	NA	69293.ENSGACP00000025424
HSD3B7	RH	A	41.0833	-1.7466	0.543406	-3.21418	0.00130817	0.00691067	hydroxy-delta-5-steroid dehydrogenase, 3 beta- and steroid delta-isomerase	|-!- FUNCTION: 3-beta-HSD is a bifunctional enzyme, that catalyzes the| oxidative conversion of Delta(5)-ene-3-beta-hydroxy steroid, and the| oxidative conversion of ketosteroids. The 3-beta-HSD enzymatic system| plays a crucial role in the biosynthesis of all classes of hormonal| steroids.|-!- CATALYTIC ACTIVITY:| Reaction=a 3beta-hydroxy-Delta(5)-steroid + NAD(+) = a 3-oxo-Delta(5)-| steroid + …	sp|Q62878|3BHS4_RAT 3 beta-hydroxysteroid dehydrogenase/Delta 5-->4-isomerase type 4 OS=Rattus norvegicus OX=10116 GN=Hsd3b6 PE=2 SV=4
ANKRD54	RH	A	8.61127	1.74642	0.710009	2.45971	0.0139048	0.0451755	Ankyrin repeat domain 54	NA	UniRef90_A0A1S3HZ23 ankyrin repeat domain-containing protein 54-like n=1 Tax=Lingula unguis TaxID=7574 RepID=A0A1S3HZ23_LINUN
RPL36A	RH	A	11599.5	-1.7425	0.277471	-6.27994	3.38701e-10	1.78769e-08	60s ribosomal protein	NA	UniRef90_A0A0L1L090 60S ribosomal protein L44 n=1 Tax=Perkinsela sp. CCAP 1560/4 TaxID=1314962 RepID=A0A0L1L090_9EUGL
NTF-2	RH	A	12.684	1.74186	0.66492	2.61965	0.00880198	0.0313248	Nuclear transport	NA	121225.PHUM095250-PA
FAM203B	RH	A	135.14	-1.73708	0.46103	-3.76782	0.00016468	0.00128853	family with sequence similarity 203, member	NA	UniRef90_A0A6J8CIS8 Protein HGH1 homolog n=1 Tax=Mytilus coruscus TaxID=42192 RepID=A0A6J8CIS8_MYTCO
UBTD2	RH	A	57.0348	1.73696	0.541565	3.20729	0.00133993	0.00703095	Ubiquitin domain containing	NA	UniRef90_A0A6J8CR44 Ubiquitin domain-containing protein 2,Ubiquitin domain-containing protein 1 n=2 Tax=Mytilus coruscus TaxID=42192 RepID=A0A6J8CR44_MYTCO
TMEM87A	RH	A	55.2364	1.73664	0.606879	2.8616	0.00421511	0.0175518	Transmembrane protein 87A	NA	UniRef90_A0A6J8EE07 Transmembrane protein 87A,Transmembrane protein 87B n=1 Tax=Mytilus coruscus TaxID=42192 RepID=A0A6J8EE07_MYTCO
TMX3	RH	A	18.2024	1.73592	0.70731	2.45425	0.0141179	0.0457198	thioredoxin-related transmembrane protein 3	NA	UniRef90_A0A210QUZ2 Protein disulfide-isomerase TMX3 n=1 Tax=Mizuhopecten yessoensis TaxID=6573 RepID=A0A210QUZ2_MIZYE
AKAP17A	RH	A	124.054	-1.7359	0.4115	-4.21847	2.45964e-05	0.00025605	A kinase (PRKA) anchor protein 17A	NA	UniRef90_A0A6J8DJX6 SFRS17 n=1 Tax=Mytilus coruscus TaxID=42192 RepID=A0A6J8DJX6_MYTCO
TMC5	RH	A	23.6452	1.73361	0.6422	2.69949	0.00694465	0.0260511	Transmembrane channel-like	NA	UniRef90_A0A6J8DKS2 TMC n=2 Tax=Mytilus coruscus TaxID=42192 RepID=A0A6J8DKS2_MYTCO
ZCCHC8	RH	A	42.1785	1.72735	0.515814	3.34878	0.000811697	0.00470756	zinc finger CCHC	NA	13735.ENSPSIP00000012195
LYST	RH	A	269.459	1.72578	0.580187	2.97452	0.00293446	0.0132957	WD repeat and FYVE domain containing 3	NA	NA
SDR42E1	RH	A	78.9771	-1.72514	0.370821	-4.65222	3.28373e-06	4.64898e-05	Short chain dehydrogenase reductase family 42E, member 1	NA	43179.ENSSTOP00000019548
SIL1	RH	A	110.481	1.72455	0.366968	4.69945	2.60857e-06	3.82824e-05	SIL1 homolog, endoplasmic reticulum chaperone (S. cerevisiae)	NA	UniRef90_V9L8T9 Nucleotide exchange factor SIL1 (Fragment) n=2 Tax=Callorhinchus milii TaxID=7868 RepID=V9L8T9_CALMI
PRSS3	RH	A	18.3334	-1.72125	0.595807	-2.88894	0.00386544	0.0164261	ec 3.4.21.4	NA	UniRef90_A0A6J8CTD0 CTRB n=1 Tax=Mytilus coruscus TaxID=42192 RepID=A0A6J8CTD0_MYTCO
RAB2A	RH	A	25.3876	1.71915	0.704027	2.44188	0.014611	0.0470886	Ras-related protein	NA	7165.AGAP002092-PA
MRC2	RH	A	212.032	-1.7179	0.573447	-2.99574	0.00273781	0.0126233	mannose receptor, C type 2	NA	UniRef90_A0A3B4TJ00 C-type lectin domain-containing protein n=1 Tax=Seriola dumerili TaxID=41447 RepID=A0A3B4TJ00_SERDU
NEP1	RH	A	13.3772	1.71587	0.563605	3.04446	0.00233096	0.0110961	Peptidase family M13	NA	7165.AGAP009791-PA
FTSJ1	RH	A	1040.97	-1.71464	0.328849	-5.21408	1.84733e-07	4.07125e-06	FtsJ RNA methyltransferase homolog 1 (E. coli)	NA	7955.ENSDARP00000074130
SACM1L	RH	A	41.4764	1.71085	0.454987	3.76021	0.000169772	0.00131809	SAC1 suppressor of actin mutations 1-like (yeast)	NA	7668.SPU_009647tr
PDSS1	RH	A	45.1917	1.71025	0.414901	4.12207	3.75487e-05	0.000370986	prenyl (decaprenyl) diphosphate synthase, subunit 1	|-!- FUNCTION: Heterotetrameric enzyme that catalyzes the condensation of| farnesyl diphosphate (FPP), which acts as a primer, and isopentenyl| diphosphate (IPP) to produce prenyl diphosphates of varying chain| lengths and participates in the determination of the side chain of| ubiquinone (PubMed:16262699). Supplies nona and decaprenyl diphosphate,| the precursors for the side chain of the isopre…	sp|Q33DR2|DPS1_MOUSE All trans-polyprenyl-diphosphate synthase PDSS1 OS=Mus musculus OX=10090 GN=Pdss1 PE=1 SV=1
AAGAB	RH	A	582.536	-1.70754	0.286727	-5.95527	2.59639e-09	1.0346e-07	alpha- and gamma-adaptin binding protein	NA	9593.ENSGGOP00000004621
UTP23	RH	A	54.6881	-1.70732	0.366112	-4.66337	3.11071e-06	4.41442e-05	UTP23, small subunit (SSU) processome component, homolog (yeast)	NA	10228.TriadP24331
SLC22A18	RH	A	12.7303	1.70684	0.616663	2.76787	0.00564236	0.0220885	solute carrier family 22, member	NA	UniRef90_A0A6J8DKP0 SLC22A18 n=1 Tax=Mytilus coruscus TaxID=42192 RepID=A0A6J8DKP0_MYTCO
SSSCA1	RH	A	95.8331	-1.70442	0.309844	-5.50091	3.77843e-08	1.0724e-06	Sjogren syndrome scleroderma autoantigen 1	NA	6945.ISCW014657-PA
PCDH9	RH	A	40.5776	1.70288	0.562779	3.02585	0.00247936	0.0116367	protocadherin 9	NA	UniRef90_A0A6J7ZZ13 PCDHD1 n=1 Tax=Mytilus coruscus TaxID=42192 RepID=A0A6J7ZZ13_MYTCO
SLC34A1	RH	A	93.2904	1.69858	0.643819	2.63828	0.00833277	0.0299227	solute carrier family 34 (sodium phosphate), member	NA	UniRef90_A0A6J8BMD0 SLC34A n=1 Tax=Mytilus coruscus TaxID=42192 RepID=A0A6J8BMD0_MYTCO
DNAJC13	RH	A	85.3677	1.69774	0.56852	2.98624	0.00282426	0.0129131	DnaJ (Hsp40) homolog, subfamily C, member 13	NA	UniRef90_A0A1E1WT86 Uncharacterized protein (Fragment) n=1 Tax=Pectinophora gossypiella TaxID=13191 RepID=A0A1E1WT86_PECGO
TIM9B	RH	A	35.9409	1.69757	0.425875	3.98607	6.71753e-05	0.000606017	mitochondrial	|-!- FUNCTION: Component of the TIM22 complex, a complex that mediates the| import and insertion of multi-pass transmembrane proteins into the| mitochondrial inner membrane. The TIM22 complex forms a twin-pore| translocase that uses the membrane potential as the external driving| force. {ECO:0000250|UniProtKB:Q9Y5J6}.|-!- SUBUNIT: Component of the TIM22 complex.| {ECO:0000250|UniProtKB:Q9Y5J6}.|-…	sp|Q568N4|T10B_DANRE Mitochondrial import inner membrane translocase subunit Tim10 B OS=Danio rerio OX=7955 GN=timm10b PE=2 SV=1
PPP1R10	RH	A	64.6196	1.69704	0.302684	5.60663	2.063e-08	6.30104e-07	protein phosphatase 1, regulatory subunit 10	NA	UniRef90_A0A6J8DUI4 MHC class I region proline-rich protein CAT53 n=1 Tax=Mytilus coruscus TaxID=42192 RepID=A0A6J8DUI4_MYTCO
MEST	RH	A	24.2659	1.69624	0.6196	2.73764	0.00618815	0.023751	Mesoderm specific transcript homolog (Mouse)	NA	UniRef90_A0A6J8AF47 Mesoderm-specific transcript homolog protein,Mesoderm-specific transcript protein n=1 Tax=Mytilus coruscus TaxID=42192 RepID=A0A6J8AF47_MYTCO
NOL9	RH	A	131.982	-1.69437	0.299969	-5.64848	1.6187e-08	5.12616e-07	Nucleolar protein 9	NA	UniRef90_A0A6J8CMR6 GRC3 n=1 Tax=Mytilus coruscus TaxID=42192 RepID=A0A6J8CMR6_MYTCO
WDR70	RH	A	331.604	-1.69394	0.290411	-5.83289	5.44765e-09	2.00729e-07	WD repeat domain 70	NA	UniRef90_A0A210R3E6 WD repeat-containing protein 70 n=3 Tax=Pectinidae TaxID=6566 RepID=A0A210R3E6_MIZYE
SAMD9L	RH	A	709.45	-1.69119	0.581731	-2.90718	0.00364708	0.0157432	sterile alpha motif domain containing	NA	UniRef90_UPI0007AC9EC0 sterile alpha motif domain-containing protein 9-like n=1 Tax=Sinocyclocheilus grahami TaxID=75366 RepID=UPI0007AC9EC0
FMO5	RH	A	213.903	-1.69104	0.498444	-3.39263	0.000692252	0.00414837	Dimethylaniline monooxygenase (N-oxide-forming)	NA	UniRef90_A0A6J8DCZ1 Dimethylaniline monooxygenase [N-oxide-forming] n=1 Tax=Mytilus coruscus TaxID=42192 RepID=A0A6J8DCZ1_MYTCO
HEBP2	RH	A	63.9202	1.68862	0.499935	3.37768	0.000731008	0.00433347	heme binding protein 2	NA	UniRef90_A0A6J8AF23 Heme-binding protein 2 n=1 Tax=Mytilus coruscus TaxID=42192 RepID=A0A6J8AF23_MYTCO
CTIF	RH	A	52.3518	1.68321	0.501785	3.35444	0.000795266	0.0046233	CBP80 20-dependent translation initiation factor	NA	9796.ENSECAP00000017910
TAF12	RH	A	127.61	1.68076	0.566884	2.96492	0.00302764	0.013595	TAF12 RNA polymerase II, TATA box binding protein (TBP)-associated factor	NA	UniRef90_A0A6J8CDT0 Transcription initiation factor TFIID subunit 12 n=1 Tax=Mytilus coruscus TaxID=42192 RepID=A0A6J8CDT0_MYTCO
PDCD2L	RH	A	79.5811	-1.68008	0.282935	-5.93804	2.88456e-09	1.14187e-07	Programmed cell death protein 2, C-terminal putative domain	NA	UniRef90_V4B796 PDCD2_C domain-containing protein (Fragment) n=1 Tax=Lottia gigantea TaxID=225164 RepID=V4B796_LOTGI
ACSM3	RH	A	19.8773	-1.67886	0.579776	-2.8957	0.00378315	0.0161441	acyl-CoA synthetase medium-chain family member 3	NA	UniRef90_UPI0014552EE8 acyl-coenzyme A synthetase ACSM4, mitochondrial n=1 Tax=Fukomys damarensis TaxID=885580 RepID=UPI0014552EE8
IFT81	RH	A	89.2471	-1.67537	0.374014	-4.47943	7.48415e-06	9.32343e-05	intraflagellar transport 81 homolog (Chlamydomonas)	NA	UniRef90_A0A5K4F326 IFT81_CH domain-containing protein n=1 Tax=Schistosoma mansoni TaxID=6183 RepID=A0A5K4F326_SCHMA
SCD	RH	A	47.028	1.67506	0.647331	2.58764	0.00966349	0.0338447	stearoyl-CoA desaturase	NA	UniRef90_M4YUV9 Stearoyl-CoA desaturase n=1 Tax=Mizuhopecten yessoensis TaxID=6573 RepID=M4YUV9_MIZYE
EIF4E	RH	A	14.9068	1.67481	0.647615	2.58612	0.00970638	0.0339271	eukaryotic translation initiation factor 4E	NA	8364.ENSXETP00000020526
WBSCR22	RH	A	246.608	-1.67377	0.310652	-5.38792	7.12774e-08	1.89512e-06	Williams Beuren syndrome chromosome region 22	NA	45351.NEMVEDRAFT_v1g236029-PA
RPS12	RH	A	24741.8	-1.6733	0.334546	-5.0017	5.68258e-07	1.05858e-05	40S ribosomal protein S12	NA	7739.JGI109012
EIF5	RH	A	827.077	1.67302	0.220439	7.58948	3.21193e-14	7.73047e-12	Eukaryotic translation initiation factor 5	NA	99883.ENSTNIP00000015362
CHCHD4	RH	A	96.2161	1.67109	0.314455	5.31423	1.07108e-07	2.57789e-06	coiled-coil-helix-coiled-coil-helix domain containing 4	NA	9103.ENSMGAP00000007853
TTC21B	RH	A	37.2171	1.66852	0.502373	3.32127	0.000896079	0.00509613	tetratricopeptide repeat domain	NA	UniRef90_A0A0B6Z2Q0 Uncharacterized protein (Fragment) n=1 Tax=Arion vulgaris TaxID=1028688 RepID=A0A0B6Z2Q0_9EUPU
JAFRAC1	RH	A	148.281	1.66848	0.501328	3.32811	0.00087436	0.00499149	Peroxiredoxin	NA	UniRef90_D3K380 Peroxiredoxin n=2 Tax=Pinctada fucata TaxID=50426 RepID=D3K380_PINFU
MOCS2	RH	A	52.371	1.6683	0.424715	3.92805	8.56379e-05	0.000735069	Catalytic subunit of the molybdopterin synthase complex, a complex that catalyzes the conversion of precursor Z into molybdopterin. Acts by mediating the incorporation of 2 sulfur atoms from thiocarboxylated MOCS2A into precursor Z to generate a dithiolene group (By similarity)	NA	45351.NEMVEDRAFT_v1g162238-PA
CHID1	RH	A	137.166	-1.66387	0.241152	-6.89968	5.21194e-12	5.2267e-10	Chitinase domain containing 1	NA	UniRef90_A0A6J8EHV4 CHID1 n=1 Tax=Mytilus coruscus TaxID=42192 RepID=A0A6J8EHV4_MYTCO
EIF3D	RH	A	2160.43	-1.66239	0.280188	-5.93313	2.97205e-09	1.16122e-07	Component of the eukaryotic translation initiation factor 3 (eIF-3) complex, which is involved in protein synthesis and, together with other initiation factors, stimulates binding of mRNA and methionyl-tRNAi to the 40S ribosome (By similarity)	NA	59729.ENSTGUP00000011054
VGLL4	RH	A	107.995	1.66231	0.508879	3.26662	0.00108842	0.00600825	vestigial like 4 (Drosophila)	NA	UniRef90_A0A6J8DUE5 Uncharacterized protein n=2 Tax=Mytilus coruscus TaxID=42192 RepID=A0A6J8DUE5_MYTCO
HSD17B14	RH	A	79.0427	1.65768	0.565341	2.93217	0.00336599	0.0148256	hydroxysteroid (17-beta) dehydrogenase 14	NA	WP_135504881.1 SDR family oxidoreductase [Planomicrobium koreense]
C14ORF28	RH	A	57.5636	1.65742	0.49236	3.36628	0.000761898	0.00446817	Chromosome 14 open reading frame 28	NA	NA
PPP1R12A	RH	A	63.4464	-1.65616	0.6077	-2.72528	0.00642465	0.0244976	Protein phosphatase 1, regulatory subunit	NA	UniRef90_UPI000BAE864D protein phosphatase 1 regulatory subunit 12B-like isoform X17 n=2 Tax=Crassostrea virginica TaxID=6565 RepID=UPI000BAE864D
ZFAND5	RH	A	532.064	1.65598	0.235557	7.03006	2.06443e-12	2.48434e-10	Zinc finger, AN1-type domain 5	|-!- FUNCTION: Involved in protein degradation via the ubiquitin-proteasome| system. May act by anchoring ubiquitinated proteins to the proteasome.| Plays a role in ubiquitin-mediated protein degradation during muscle| atrophy. Plays a role in the regulation of NF-kappa-B activation and| apoptosis. Inhibits NF-kappa-B activation triggered by overexpression| of RIPK1 and TRAF6 but not of RELA. Inh…	sp|O88878|ZFAN5_MOUSE AN1-type zinc finger protein 5 OS=Mus musculus OX=10090 GN=Zfand5 PE=1 SV=1
RRP15	RH	A	301.83	-1.65563	0.269731	-6.13806	8.35353e-10	3.83689e-08	ribosomal RNA processing 15 homolog (S. cerevisiae)	|-!- PTM: Citrullinated by PADI4. {ECO:0000250}.|-!- SIMILARITY: Belongs to the RRP15 family. {ECO:0000305}.|---------------------------------------------------------------------------|Copyrighted by the UniProt Consortium, see https://www.uniprot.org/terms|Distributed under the Creative Commons Attribution (CC BY 4.0) License|----------------------------------------------------------------------…	sp|Q3T062|RRP15_BOVIN RRP15-like protein OS=Bos taurus OX=9913 GN=RRP15 PE=2 SV=1
PREP	RH	A	232.562	-1.64994	0.309245	-5.33538	9.53449e-08	2.37062e-06	prolyl endopeptidase	NA	WP_029631816.1 MULTISPECIES: S9 family peptidase [Nostocales]
DIEXF	RH	A	104.407	-1.64973	0.267743	-6.16162	7.20024e-10	3.4384e-08	digestive organ expansion factor homolog	NA	59729.ENSTGUP00000003340
CP	RH	A	293.932	-1.64684	0.563894	-2.92049	0.00349487	0.0151941	hephaestin-like 1	NA	UniRef90_A0A6J8CF11 CP n=1 Tax=Mytilus coruscus TaxID=42192 RepID=A0A6J8CF11_MYTCO
ECH1	RH	A	66.9803	1.64668	0.36813	4.47308	7.70994e-06	9.54541e-05	Enoyl CoA hydratase 1, peroxisomal	|-!- FUNCTION: Isomerization of 3-trans,5-cis-dienoyl-CoA to 2-trans,4-| trans-dienoyl-CoA. {ECO:0000269|PubMed:11278886}.|-!- CATALYTIC ACTIVITY:| Reaction=(3E,5Z)-octadienoyl-CoA = (2E,4E)-octadienoyl-CoA;| Xref=Rhea:RHEA:45244, ChEBI:CHEBI:62243, ChEBI:CHEBI:85108;| Evidence={ECO:0000269|PubMed:11278886};|-!- CATALYTIC ACTIVITY:| Reaction=(3E,5Z,8Z,11Z,14Z)-eicosapentaenoyl-CoA = (2E,4E,8Z,11Z…	sp|Q62651|ECH1_RAT Delta(3,5)-Delta(2,4)-dienoyl-CoA isomerase, mitochondrial OS=Rattus norvegicus OX=10116 GN=Ech1 PE=1 SV=2
USH2A	RH	A	39.949	-1.64019	0.382973	-4.28279	1.84563e-05	0.000199374	Usher syndrome 2A (autosomal recessive, mild)	NA	UniRef90_A0A0B6Y3T6 Fibronectin type-III domain-containing protein (Fragment) n=1 Tax=Arion vulgaris TaxID=1028688 RepID=A0A0B6Y3T6_9EUPU
SCF	RH	A	1000.64	1.6401	0.237853	6.89545	5.36951e-12	5.29645e-10	EFh	NA	6669.DappuP189509
NUS1	RH	A	54.9324	1.63825	0.458597	3.5723	0.000353863	0.00238431	nuclear undecaprenyl pyrophosphate synthase 1 homolog (S. cerevisiae)	NA	UniRef90_A0A6J8CHR6 Ditrans,polycis-polyprenyl diphosphate synthase ((2E,6E)-farnesyldiphosphate specific) n=1 Tax=Mytilus coruscus TaxID=42192 RepID=A0A6J8CHR6_MYTCO
RPL35A	RH	A	7351.8	-1.63669	0.336819	-4.85926	1.17824e-06	2.01406e-05	ribosomal protein L35A	NA	UniRef90_A0A194AQ16 60S ribosomal protein L35a n=1 Tax=Pinctada fucata TaxID=50426 RepID=A0A194AQ16_PINFU
DNAH10	RH	A	77.9337	1.63596	0.649589	2.51845	0.0117871	0.0396646	Dynein, axonemal, heavy chain	NA	UniRef90_A0A668APR1 AAA_6 domain-containing protein n=1 Tax=Myripristis murdjan TaxID=586833 RepID=A0A668APR1_9TELE
TAF6L	RH	A	157.612	-1.63259	0.248211	-6.57741	4.7871e-11	3.46632e-09	TAF6-like RNA polymerase II, p300 CBP-associated factor (PCAF)-associated factor	NA	UniRef90_UPI000B45C3D4 TAF6-like RNA polymerase II p300/CBP-associated factor-associated factor 65 kDa subunit 6L n=2 Tax=Pectinidae TaxID=6566 RepID=UPI000B45C3D4
ASX	RH	A	16.0433	1.63091	0.620398	2.62881	0.00856831	0.0306149	Inherit from biNOG: additional sex combs like 2 (Drosophila)	NA	NA
TSR1	RH	A	428.218	-1.63081	0.284775	-5.72666	1.02424e-08	3.48185e-07	TSR1, 20S rRNA accumulation, homolog (S. cerevisiae)	NA	UniRef90_A0A6J8D6E9 TSR1 n=1 Tax=Mytilus coruscus TaxID=42192 RepID=A0A6J8D6E9_MYTCO
SNF8	RH	A	54.7754	1.62997	0.613039	2.65883	0.00784125	0.0285991	SNF8, ESCRT-II complex subunit, homolog (S. cerevisiae)	NA	31033.ENSTRUP00000029863
MRPL30	RH	A	634.314	-1.62918	0.455257	-3.5786	0.000345441	0.00235127	mitochondrial ribosomal protein L30	NA	UniRef90_A0A6J8DN66 39S ribosomal protein L30, mitochondrial n=1 Tax=Mytilus coruscus TaxID=42192 RepID=A0A6J8DN66_MYTCO
PIK3R4	RH	A	379.557	-1.6285	0.222591	-7.31611	2.55266e-13	4.04193e-11	phosphoinositide-3-kinase, regulatory subunit 4	NA	7739.JGI132368
ORC5	RH	A	10.1316	1.62667	0.670156	2.4273	0.0152116	0.0485973	Origin recognition complex, subunit 5	NA	tr|A0A168I2K4|A0A168I2K4_MUCCL AAA_16 domain-containing protein OS=Mucor lusitanicus CBS 277.49 OX=747725 GN=MUCCIDRAFT_42243 PE=4 SV=1
EIF4E2	RH	A	369.653	-1.62642	0.242098	-6.71803	1.84195e-11	1.46068e-09	eukaryotic translation initiation factor 4E family member 2	NA	7739.JGI265613
AIF1	RH	A	2389.59	1.62412	0.267451	6.07261	1.25851e-09	5.40889e-08	Allograft inflammatory factor 1	NA	UniRef90_A0A6J8AUM7 AIF1 n=2 Tax=Mytilus TaxID=6548 RepID=A0A6J8AUM7_MYTCO
APOPT1	RH	A	231.067	-1.62379	0.407667	-3.98311	6.8018e-05	0.000610407	apoptogenic 1, mitochondrial	|-!- FUNCTION: Required for cytochrome c complex (COX) IV assembly and| function Protects COX assembly from oxidation-induced degradation, COX| being the terminal component of the mitochondrial respiratory chain.| {ECO:0000250|UniProtKB:Q96IL0, ECO:0000250|UniProtKB:Q9CQW7}.|-!- SUBCELLULAR LOCATION: Mitochondrion inner membrane| {ECO:0000250|UniProtKB:Q9CQW7}; Peripheral membrane protein| {ECO:0…	sp|Q32Q90|COA8_RAT Cytochrome c oxidase assembly factor 8 OS=Rattus norvegicus OX=10116 GN=Coa8 PE=2 SV=1
PET112	RH	A	99.1167	-1.62339	0.309179	-5.25064	1.51571e-07	3.46769e-06	Allows the formation of correctly charged Gln-tRNA(Gln) through the transamidation of misacylated Glu-tRNA(Gln) in the mitochondria. The reaction takes place in the presence of glutamine and ATP through an activated gamma-phospho-Glu-tRNA(Gln) (By similarity)	NA	UniRef90_A0A1S3RDM3 glutamyl-tRNA(Gln) amidotransferase subunit B, mitochondrial-like n=1 Tax=Salmo salar TaxID=8030 RepID=A0A1S3RDM3_SALSA
AP5S1	RH	A	128.221	-1.62243	0.32397	-5.00798	5.50049e-07	1.02784e-05	adaptor-related protein complex 5, sigma 1 subunit	NA	UniRef90_A0A6J8B093 AP5S1 n=1 Tax=Mytilus coruscus TaxID=42192 RepID=A0A6J8B093_MYTCO
ACAD10	RH	A	23.4995	1.62166	0.642098	2.52556	0.0115513	0.0391131	Acyl-CoA dehydrogenase family, member	NA	UniRef90_A0A6J8BU30 ACAD10 n=2 Tax=Mytilus coruscus TaxID=42192 RepID=A0A6J8BU30_MYTCO
SHPK	RH	A	16.4304	-1.61748	0.611931	-2.64323	0.00821183	0.029618	Sedoheptulokinase	NA	9913.ENSBTAP00000001095
TOP2B	RH	A	122.072	1.61614	0.333161	4.85093	1.22882e-06	2.05384e-05	Control of topological states of DNA by transient breakage and subsequent rejoining of DNA strands. Topoisomerase II makes double-strand breaks (By similarity)	NA	UniRef90_UPI0014585018 DNA topoisomerase 2-alpha-like isoform X3 n=3 Tax=Pecten maximus TaxID=6579 RepID=UPI0014585018
ACBD5	RH	A	215.797	-1.61572	0.286853	-5.63257	1.77541e-08	5.50651e-07	Acyl-CoA binding domain containing 5	NA	7668.SPU_015084tr
TM9SF1	RH	A	69.6559	1.6146	0.403257	4.00388	6.23115e-05	0.00057241	Transmembrane 9 superfamily member 1	|-!- FUNCTION: Plays an essential role in autophagy. {ECO:0000250}.|-!- SUBCELLULAR LOCATION: Lysosome membrane; Multi-pass membrane protein.| Cytoplasmic vesicle, autophagosome membrane {ECO:0000250}; Multi-pass| membrane protein {ECO:0000250}.|-!- SIMILARITY: Belongs to the nonaspanin (TM9SF) (TC 9.A.2) family.| {ECO:0000305}.|--------------------------------------------------------------------…	sp|A4IFE9|TM9S1_BOVIN Transmembrane 9 superfamily member 1 OS=Bos taurus OX=9913 GN=TM9SF1 PE=2 SV=1
STAB1	RH	A	17.2239	1.61156	0.66542	2.42187	0.0154408	0.0491053	stabilin 1	NA	UniRef90_A0A0B6YVM4 Uncharacterized protein (Fragment) n=1 Tax=Arion vulgaris TaxID=1028688 RepID=A0A0B6YVM4_9EUPU
COL6A5	RH	A	3530.7	-1.61071	0.511054	-3.15174	0.001623	0.0081926	collagen, type VI, alpha	NA	UniRef90_A0A3S1A182 VWFA domain-containing protein (Fragment) n=1 Tax=Elysia chlorotica TaxID=188477 RepID=A0A3S1A182_ELYCH
SCUBE2	RH	A	534.665	1.61038	0.629447	2.55841	0.0105153	0.0362582	c-type lectin domain family	NA	NA
USP14	RH	A	634.186	-1.60935	0.234982	-6.84882	7.44603e-12	6.89274e-10	ubiquitin carboxyl-terminal hydrolase	NA	7668.SPU_013856tr
MBOAT7	RH	A	77.3098	1.60878	0.394661	4.07637	4.57433e-05	0.00044038	Membrane bound O-acyltransferase domain containing 7	NA	UniRef90_A0A182ZZP8 Uncharacterized protein n=1 Tax=Echinostoma caproni TaxID=27848 RepID=A0A182ZZP8_9TREM
PTGS2	RH	A	259.739	1.60767	0.535946	2.99969	0.00270254	0.012499	prostaglandin G H synthase and cyclooxygenase	NA	UniRef90_A0A2M3ZLH1 Putative salivary peroxidase (Fragment) n=1 Tax=Anopheles braziliensis TaxID=58242 RepID=A0A2M3ZLH1_9DIPT
EIF3L	RH	A	484.024	-1.60734	0.387874	-4.14399	3.41321e-05	0.000343898	Component of the eukaryotic translation initiation factor 3 (eIF-3) complex, which is involved in protein synthesis and, together with other initiation factors, stimulates binding of mRNA and methionyl-tRNAi to the 40S ribosome (By similarity)	NA	13735.ENSPSIP00000015023
PTPRA	RH	A	755.883	1.60697	0.389656	4.12407	3.72237e-05	0.000368379	protein tyrosine phosphatase, receptor type, A	NA	UniRef90_A0A1S3J7N7 receptor-type tyrosine-protein phosphatase alpha n=1 Tax=Lingula unguis TaxID=7574 RepID=A0A1S3J7N7_LINUN
ACYP2	RH	A	28.0566	-1.60581	0.4773	-3.36435	0.000767232	0.00448633	Acylphosphatase 2, muscle type	NA	9606.ENSP00000378161
HSPG2	RH	A	2579.88	-1.60423	0.282444	-5.67981	1.34846e-08	4.40963e-07	heparan sulfate proteoglycan 2	NA	NA
GRN	RH	A	132.351	1.60364	0.543773	2.9491	0.003187	0.0141417	Granulin	NA	UniRef90_A0A3Q0S489 Granulin b n=1 Tax=Amphilophus citrinellus TaxID=61819 RepID=A0A3Q0S489_AMPCI
PGK	RH	A	585.518	1.60285	0.350387	4.5745	4.7736e-06	6.32487e-05	Phosphoglycerate kinase	NA	7176.CPIJ009280-PA
TBL3	RH	A	676.507	-1.60272	0.494994	-3.23787	0.00120426	0.00646966	transducin beta-like 3	NA	NA
PLIN2	RH	A	1322.79	-1.60046	0.41146	-3.8897	0.000100366	0.000838757	Perilipin family	NA	7757.ENSPMAP00000010256
MRPS16	RH	A	147.07	-1.59899	0.282768	-5.65478	1.56042e-08	4.96776e-07	ribosomal protein S16	NA	UniRef90_UPI00035A11F0 28S ribosomal protein S16, mitochondrial n=1 Tax=Aplysia californica TaxID=6500 RepID=UPI00035A11F0
KPTN	RH	A	401.271	-1.59714	0.317032	-5.03778	4.70965e-07	8.95971e-06	Kaptin (Actin binding protein)	NA	UniRef90_A0A6J8EWK0 KPTN n=1 Tax=Mytilus coruscus TaxID=42192 RepID=A0A6J8EWK0_MYTCO
ACMSD	RH	A	64.2072	1.59683	0.446788	3.57402	0.000351544	0.00237134	aminocarboxymuconate semialdehyde decarboxylase	NA	7668.SPU_017684tr
ARF6	RH	A	203.609	1.59467	0.408052	3.90801	9.30594e-05	0.000783131	ADP-ribosylation factor 6	NA	8364.ENSXETP00000000056
SLC25A40	RH	A	83.5262	1.59454	0.400435	3.98202	6.83329e-05	0.000611368	solute carrier family 25, member 40	NA	99883.ENSTNIP00000021522
MYO18A	RH	A	81.3511	-1.59284	0.491683	-3.23957	0.00119709	0.00643688	Myosin XVIIIA	NA	7739.JGI78492
KBTBD8	RH	A	2023.12	-1.59185	0.336598	-4.72924	2.25358e-06	3.40698e-05	Kelch repeat and BTB (POZ) domain containing 8	NA	UniRef90_A0A6J8E928 Uncharacterized protein n=1 Tax=Mytilus coruscus TaxID=42192 RepID=A0A6J8E928_MYTCO
MNF1	RH	A	42.6012	1.5916	0.372477	4.27302	1.9284e-05	0.000206463	Mitochondrial nucleoid factor 1	NA	UniRef90_A0A6J8BIG9 Mitochondrial nucleoid factor 1 n=1 Tax=Mytilus coruscus TaxID=42192 RepID=A0A6J8BIG9_MYTCO
UTP14A	RH	A	413.863	-1.5916	0.263016	-6.05133	1.43656e-09	6.00264e-08	UTP14, U3 small nucleolar ribonucleoprotein, homolog	NA	8364.ENSXETP00000016264
MCT1	RH	A	250.391	-1.59151	0.245347	-6.4868	8.768e-11	5.86189e-09	monocarboxylate transporter	NA	UniRef90_A0A6J8A3S5 Monocarboxylate transporter 13,Monocarboxylate transporter 4,Monocarboxylate transporter 12,Monocarboxylate transporter 14,Monocarboxylate transporter 12-B n=1 Tax=Mytilus coruscus TaxID=42192 RepID=A0A6J8A3S5_MYTCO
OSR2	RH	A	457.696	1.58855	0.48584	3.26971	0.00107658	0.0059703	odd-skipped related	NA	UniRef90_A0A6J8C3C5 OSR n=1 Tax=Mytilus coruscus TaxID=42192 RepID=A0A6J8C3C5_MYTCO
SND1	RH	A	2926.55	-1.58445	0.23186	-6.83364	8.27849e-12	7.54722e-10	staphylococcal nuclease and tudor domain containing 1	NA	UniRef90_A0A126Q9D5 Staphylococcal nuclease domain-containing protein n=1 Tax=Mytilus galloprovincialis TaxID=29158 RepID=A0A126Q9D5_MYTGA
BRCC3	RH	A	78.9384	-1.58347	0.327323	-4.83763	1.31394e-06	2.17184e-05	BRCA1 BRCA2-containing complex, subunit 3	|-!- FUNCTION: Metalloprotease that specifically cleaves 'Lys-63'-linked| polyubiquitin chains. Does not have activity toward 'Lys-48'-linked| polyubiquitin chains. Component of the BRCA1-A complex, a complex that| specifically recognizes 'Lys-63'-linked ubiquitinated histones H2A and| H2AX at DNA lesions sites, leading to target the brca1-bard1| heterodimer to sites of DNA damage at double-stran…	sp|Q4VA72|BRCC3_XENTR Lys-63-specific deubiquitinase BRCC36 OS=Xenopus tropicalis OX=8364 GN=brcc3 PE=2 SV=1
UFL1	RH	A	823.632	-1.58295	0.241939	-6.54276	6.03944e-11	4.2255e-09	ligase 1	NA	UniRef90_U6DLJ5 E3 UFM1-protein ligase 1 (Fragment) n=1 Tax=Neovison vison TaxID=452646 RepID=U6DLJ5_NEOVI
ICMT	RH	A	19.6316	1.58262	0.560796	2.82209	0.00477113	0.019371	isoprenylcysteine carboxyl methyltransferase	NA	UniRef90_A0A6J8BD19 Protein-S-isoprenylcysteine O-methyltransferase n=1 Tax=Mytilus coruscus TaxID=42192 RepID=A0A6J8BD19_MYTCO
FNTA	RH	A	1011.82	-1.57748	0.251719	-6.26682	3.68498e-10	1.92295e-08	Farnesyltransferase, CAAX box, alpha	NA	UniRef90_UPI000BAEE829 protein farnesyltransferase/geranylgeranyltransferase type-1 subunit alpha-like n=1 Tax=Crassostrea virginica TaxID=6565 RepID=UPI000BAEE829
ALDH7A1	RH	A	269.069	1.57606	0.292952	5.37991	7.45226e-08	1.94781e-06	aldehyde dehydrogenase 7 family, member A1	NA	8083.ENSXMAP00000020005
DH31-R1	RH	A	395.919	-1.57021	0.442787	-3.5462	0.000390833	0.00261004	receptor	NA	UniRef90_A0A210PSK4 Calcitonin receptor n=4 Tax=Pectinidae TaxID=6566 RepID=A0A210PSK4_MIZYE
NAT10	RH	A	228.451	-1.57013	0.339922	-4.61907	3.8546e-06	5.28164e-05	N-acetyltransferase 10 (GCN5-related)	NA	8364.ENSXETP00000008215
TRAPPC5	RH	A	96.7623	-1.56796	0.268847	-5.83217	5.4711e-09	2.00729e-07	trafficking protein particle complex	NA	UniRef90_A0A6J8BRE8 Trafficking protein particle complex subunit 5 n=1 Tax=Mytilus coruscus TaxID=42192 RepID=A0A6J8BRE8_MYTCO
TRMU	RH	A	19.7172	-1.56769	0.418498	-3.74599	0.000179687	0.00138081	tRNA 5-methylaminomethyl-2-thiouridylate methyltransferase	NA	UniRef90_A0A6J8BE23 tRNA-5-taurinomethyluridine 2-sulfurtransferase n=1 Tax=Mytilus coruscus TaxID=42192 RepID=A0A6J8BE23_MYTCO
NFKBIL1	RH	A	19.7343	-1.56685	0.39449	-3.97185	7.13178e-05	0.000631058	nuclear factor of kappa light polypeptide gene enhancer in B-cells inhibitor-like 1	NA	7955.ENSDARP00000059016
BRIX1	RH	A	231.055	-1.56662	0.243945	-6.42204	1.34461e-10	8.34071e-09	BRX1, biogenesis of ribosomes, homolog (S. cerevisiae)	NA	UniRef90_A0A6J8D9Y0 Ribosome biogenesis protein BRX1 homolog n=1 Tax=Mytilus coruscus TaxID=42192 RepID=A0A6J8D9Y0_MYTCO
DREP-1	RH	A	303.604	-1.56648	0.516195	-3.03467	0.00240797	0.0113816	CIDE-N domain	NA	UniRef90_A0A3L5TRI1 CIDE-N domain-containing protein (Fragment) n=3 Tax=Mytilus TaxID=6548 RepID=A0A3L5TRI1_MYTGA
PSMB7	RH	A	730.841	-1.56511	0.198981	-7.86563	3.67245e-15	1.47314e-12	The proteasome is a multicatalytic proteinase complex which is characterized by its ability to cleave peptides with Arg, Phe, Tyr, Leu, and Glu adjacent to the leaving group at neutral or slightly basic pH. The proteasome has an ATP-dependent proteolytic activity (By similarity)	|-!- FUNCTION: Component of the 20S core proteasome complex involved in the| proteolytic degradation of most intracellular proteins. This complex| plays numerous essential roles within the cell by associating with| different regulatory particles. Associated with two 19S regulatory| particles, forms the 26S proteasome and thus participates in the ATP-| dependent degradation of ubiquitinated protei…	sp|A1XQU1|PSB7_PIG Proteasome subunit beta type-7 OS=Sus scrofa OX=9823 GN=PSMB7 PE=2 SV=2
COX16	RH	A	48.4959	1.56324	0.323095	4.83833	1.30936e-06	2.17037e-05	COX16 cytochrome c oxidase assembly homolog (S. cerevisiae)	NA	UniRef90_A0A672JMQ6 Cytochrome c oxidase assembly protein COX16 homolog, mitochondrial n=1 Tax=Salarias fasciatus TaxID=181472 RepID=A0A672JMQ6_SALFA
DECR2	RH	A	35.7202	1.56041	0.449899	3.46836	0.00052365	0.00332363	2,4-dienoyl CoA reductase 2, peroxisomal	NA	UniRef90_A0A210QSW2 Peroxisomal 2,4-dienoyl-CoA reductase n=1 Tax=Mizuhopecten yessoensis TaxID=6573 RepID=A0A210QSW2_MIZYE
SAP30	RH	A	79.0569	1.55998	0.377141	4.13633	3.52904e-05	0.000352143	histone deacetylase complex subunit SAP30	NA	UniRef90_A0A6J8EMF9 SAP30 n=1 Tax=Mytilus coruscus TaxID=42192 RepID=A0A6J8EMF9_MYTCO
RGS3	RH	A	789.272	-1.55956	0.330587	-4.71755	2.38703e-06	3.56396e-05	Regulator of G-protein signaling	NA	UniRef90_A0A6J8EAM4 RGS domain-containing protein n=1 Tax=Mytilus coruscus TaxID=42192 RepID=A0A6J8EAM4_MYTCO
DCN	RH	A	45.328	1.55801	0.633474	2.45947	0.0139143	0.045182	Leucine rich repeat N-terminal domain	NA	UniRef90_A0A6J8DUB9 SLIT1 n=1 Tax=Mytilus coruscus TaxID=42192 RepID=A0A6J8DUB9_MYTCO
C18ORF21	RH	A	59.7012	-1.5576	0.497858	-3.1286	0.00175642	0.00875588	chromosome 18 open reading frame 21	NA	NA
LKR	RH	A	351.641	1.5552	0.351826	4.42037	9.8532e-06	0.000117167	alpha-aminoadipic semialdehyde synthase	NA	UniRef90_A0A6J8ECC8 Lysine ketoglutarate reductase n=1 Tax=Mytilus coruscus TaxID=42192 RepID=A0A6J8ECC8_MYTCO
SURF6	RH	A	220.274	-1.55425	0.332436	-4.67532	2.93489e-06	4.24501e-05	Surfeit 6	NA	UniRef90_A0A1S3KBT4 surfeit locus protein 6 homolog n=1 Tax=Lingula unguis TaxID=7574 RepID=A0A1S3KBT4_LINUN
CCDC94	RH	A	1260.65	-1.5507	0.321007	-4.83074	1.36029e-06	2.22416e-05	Coiled-coil domain containing 94	NA	69293.ENSGACP00000012928
PCSK2	RH	A	389.803	-1.55017	0.262391	-5.90788	3.4654e-09	1.32811e-07	proprotein convertase subtilisin kexin type	NA	UniRef90_A0A6J8AF66 PCSK5 n=2 Tax=Mytilus coruscus TaxID=42192 RepID=A0A6J8AF66_MYTCO
SNX16	RH	A	19.651	1.54666	0.52259	2.95961	0.0030803	0.0137596	sorting nexin 16	NA	UniRef90_A0A6J8AUC5 SNX16 n=1 Tax=Mytilus coruscus TaxID=42192 RepID=A0A6J8AUC5_MYTCO
CDC16	RH	A	493.665	-1.54525	0.277541	-5.56766	2.58187e-08	7.65277e-07	Cell division cycle 16 homolog (S. cerevisiae)	NA	UniRef90_A0A210Q6R9 Cell division cycle protein 16-like n=2 Tax=Pectinidae TaxID=6566 RepID=A0A210Q6R9_MIZYE
ASB3	RH	A	128.744	-1.54479	0.290865	-5.31101	1.09022e-07	2.61349e-06	ankyrin repeat and SOCS box containing 3	NA	6945.ISCW008959-PA
FAH	RH	A	96.7821	1.54477	0.3212	4.80936	1.51411e-06	2.4403e-05	Pfam:DUF1969	NA	9913.ENSBTAP00000016368
AMT	RH	A	100.238	1.54342	0.49739	3.10303	0.00191548	0.00947818	The glycine cleavage system catalyzes the degradation of glycine (By similarity)	NA	9315.ENSMEUP00000010924
ETFDH	RH	A	20.1259	1.54154	0.617849	2.49501	0.0125952	0.0418011	electron-transferring-flavoprotein dehydrogenase	NA	7955.ENSDARP00000056711
RTEL1	RH	A	73.2707	-1.54127	0.35863	-4.29765	1.72617e-05	0.000189187	regulator of telomere elongation helicase 1	NA	UniRef90_A0A6J8D5K6 Regulator of telomere elongation helicase 1 homolog n=1 Tax=Mytilus coruscus TaxID=42192 RepID=A0A6J8D5K6_MYTCO
WDR96	RH	A	51.4176	-1.54027	0.555215	-2.77418	0.00553413	0.0217498	WD repeat domain 96	NA	UniRef90_A0A3L5TST0 Uncharacterized protein (Fragment) n=1 Tax=Mytilus galloprovincialis TaxID=29158 RepID=A0A3L5TST0_MYTGA
GEL	RH	A	24.2543	-1.53997	0.493076	-3.1232	0.00178898	0.00889613	gelsolin	NA	UniRef90_A0A0B6ZQB6 Uncharacterized protein (Fragment) n=1 Tax=Arion vulgaris TaxID=1028688 RepID=A0A0B6ZQB6_9EUPU
KAZN	RH	A	71.9591	1.53754	0.547842	2.80655	0.00500759	0.0201011	Kazrin, periplakin interacting protein	NA	UniRef90_A0A210QA56 Kazrin n=10 Tax=Pectinidae TaxID=6566 RepID=A0A210QA56_MIZYE
DDX19A	RH	A	197.56	1.53552	0.297695	5.15804	2.49544e-07	5.25002e-06	DEAD (Asp-Glu-Ala-Asp) box polypeptide 19A	NA	UniRef90_A0A6J8BUF4 RNA helicase n=2 Tax=Mytilus coruscus TaxID=42192 RepID=A0A6J8BUF4_MYTCO
SEPN1	RH	A	1488.29	1.53391	0.208814	7.34585	2.04457e-13	3.32491e-11	selenoprotein N, 1	NA	UniRef90_A0A6J8CAA2 SEPN1 n=1 Tax=Mytilus coruscus TaxID=42192 RepID=A0A6J8CAA2_MYTCO
TYW3	RH	A	145.632	-1.53307	0.282863	-5.41981	5.96612e-08	1.62435e-06	tRNA-yW synthesizing protein 3 homolog (S. cerevisiae)	NA	UniRef90_A0A6J8CEV1 tRNA wybutosine-synthesizing protein 3 homolog n=1 Tax=Mytilus coruscus TaxID=42192 RepID=A0A6J8CEV1_MYTCO
DHX15	RH	A	159.014	1.53269	0.391904	3.91089	9.19566e-05	0.000774934	DEAH (Asp-Glu-Ala-His) box polypeptide	NA	UniRef90_A0A293MUQ8 OB_NTP_bind domain-containing protein (Fragment) n=1 Tax=Ornithodoros erraticus TaxID=265619 RepID=A0A293MUQ8_ORNER
PFK	RH	A	77.8205	1.5319	0.439534	3.48528	0.000491615	0.00315901	Phosphohexokinase	NA	UniRef90_A0A6J8B257 6-phosphofructokinase n=4 Tax=Mytilus coruscus TaxID=42192 RepID=A0A6J8B257_MYTCO
ERGIC2	RH	A	345.496	-1.53071	0.293293	-5.21906	1.79834e-07	4.00747e-06	ERGIC and golgi 2	NA	UniRef90_UPI000BB07BE9 endoplasmic reticulum-Golgi intermediate compartment protein 2-like n=1 Tax=Crassostrea virginica TaxID=6565 RepID=UPI000BB07BE9
MMS19	RH	A	196.162	-1.52994	0.354779	-4.31236	1.61522e-05	0.000178654	MMS19 nucleotide excision repair homolog (S. cerevisiae)	NA	tr|A0A2Z6S3R2|A0A2Z6S3R2_9GLOM MMS19 nucleotide excision repair protein OS=Rhizophagus clarus OX=94130 GN=RCL2_000857100 PE=3 SV=1
BYSL	RH	A	415.309	-1.52883	0.251722	-6.07347	1.25175e-09	5.40889e-08	Bystin-like	NA	UniRef90_A0A6J8B1C0 ENP1 n=1 Tax=Mytilus coruscus TaxID=42192 RepID=A0A6J8B1C0_MYTCO
LACC1	RH	A	29.41	1.52734	0.43681	3.49657	0.000471288	0.00304918	laccase (multicopper oxidoreductase) domain containing 1	NA	UniRef90_UPI0014589820 laccase domain-containing protein 1-like isoform X1 n=2 Tax=Pecten maximus TaxID=6579 RepID=UPI0014589820
FDH	RH	A	1526.36	-1.52731	0.254672	-5.99716	2.00803e-09	8.10896e-08	alcohol dehydrogenase	NA	WP_181013678.1 S-(hydroxymethyl)glutathione dehydrogenase/class III alcohol dehydrogenase [Alteromonas sp. RKMC-009]
TDRD3	RH	A	1716.29	-1.52729	0.301482	-5.06594	4.0639e-07	7.91342e-06	tudor domain containing 3	NA	UniRef90_A0A6J7ZYU9 Tudor domain-containing protein 3 n=1 Tax=Mytilus coruscus TaxID=42192 RepID=A0A6J7ZYU9_MYTCO
TMEM55A	RH	A	53.1543	1.52725	0.448679	3.40388	0.000664357	0.00401349	Transmembrane protein 55B	NA	UniRef90_A0A6J8CMD6 Phosphatidylinositol-4,5-bisphosphate 4-phosphatase n=1 Tax=Mytilus coruscus TaxID=42192 RepID=A0A6J8CMD6_MYTCO
ATAD3A	RH	A	56.1842	1.52715	0.44182	3.45649	0.000547266	0.00344396	ATPase family, AAA	NA	UniRef90_K1QPX1 ATPase family AAA domain-containing protein 3 n=3 Tax=Crassostrea TaxID=6564 RepID=K1QPX1_CRAGI
LIMA1	RH	A	382.44	1.52673	0.382262	3.99394	6.49833e-05	0.000590642	LIM domain and actin binding 1	NA	UniRef90_A0A6J8BSB6 Uncharacterized protein n=2 Tax=Mytilus coruscus TaxID=42192 RepID=A0A6J8BSB6_MYTCO
RFK	RH	A	129.612	1.52673	0.299001	5.10611	3.28857e-07	6.57385e-06	riboflavin kinase	NA	UniRef90_A0A6J7ZY88 Riboflavin kinase n=2 Tax=Mytilus coruscus TaxID=42192 RepID=A0A6J7ZY88_MYTCO
NUDC	RH	A	183.384	-1.52637	0.426744	-3.57679	0.000347834	0.00235423	CS domain	NA	UniRef90_UPI0014580FAE nuclear migration protein nudC-like n=1 Tax=Pecten maximus TaxID=6579 RepID=UPI0014580FAE
KDM8	RH	A	55.5442	-1.52465	0.352101	-4.33014	1.49015e-05	0.000166042	lysine (K)-specific demethylase 8	|-!- FUNCTION: Bifunctional enzyme that acts both as an endopeptidase and 2-| oxoglutarate-dependent monoxygenase. Endopeptidase that cleaves| histones N-terminal tails at the carboxyl side of methylated arginine| or lysine residues, to generate 'tailless nucleosomes', which may| trigger transcription elongation. Preferentially recognizes and cleaves| monomethylated and dimethylated arginine resi…	sp|Q497B8|KDM8_RAT Bifunctional peptidase and arginyl-hydroxylase JMJD5 OS=Rattus norvegicus OX=10116 GN=Kdm8 PE=2 SV=1
OGFOD2	RH	A	28.1849	1.52446	0.379398	4.01811	5.86677e-05	0.000544758	2-oxoglutarate and iron-dependent oxygenase domain containing 2	NA	UniRef90_A0A6J8AH47 2-oxoglutarate and iron-dependent oxygenase domain-containing protein 2 n=1 Tax=Mytilus coruscus TaxID=42192 RepID=A0A6J8AH47_MYTCO
CAND1	RH	A	1385.04	-1.52426	0.211765	-7.19788	6.11568e-13	8.41885e-11	cullin-associated and neddylation-dissociated	NA	7739.JGI282583
CPSF3	RH	A	15.3702	1.52264	0.563157	2.70375	0.00685612	0.0257672	cleavage and polyadenylation specific factor	NA	6945.ISCW001170-PA
P2RX4	RH	A	69.2832	1.5225	0.496495	3.06649	0.00216586	0.0104674	purinergic receptor P2X, ligand-gated ion channel	NA	UniRef90_A0A3L5TUM1 ATP receptor (Fragment) n=1 Tax=Mytilus galloprovincialis TaxID=29158 RepID=A0A3L5TUM1_MYTGA
SFXN1	RH	A	46.3886	1.52172	0.445402	3.41652	0.000634281	0.00387853	SideroFleXiN	NA	7668.SPU_015351tr
UHRF2	RH	A	9.18821	1.52137	0.599009	2.53981	0.0110913	0.0378754	ubiquitin-like with PHD and ring finger domains	NA	UniRef90_A0A6J8EQQ5 RING-type E3 ubiquitin transferase n=1 Tax=Mytilus coruscus TaxID=42192 RepID=A0A6J8EQQ5_MYTCO
ZRSR2	RH	A	246.034	-1.52126	0.36497	-4.16817	3.07055e-05	0.00031156	zinc finger (CCCH type), RNA-binding motif and serine arginine rich 2	NA	NA
GPATCH3	RH	A	84.0993	-1.5211	0.282495	-5.3845	7.26462e-08	1.91716e-06	G patch domain containing 3	NA	UniRef90_A0A091IH37 G patch domain-containing protein 3 (Fragment) n=1 Tax=Calypte anna TaxID=9244 RepID=A0A091IH37_CALAN
MARS2	RH	A	24.8703	1.51914	0.481557	3.15463	0.001607	0.0081255	methionyl-tRNA synthetase 2, mitochondrial	NA	WP_142897444.1 methionine--tRNA ligase [Denitrobaculum tricleocarpae]
ANO10	RH	A	23.5281	1.51901	0.623724	2.4354	0.0148755	0.0478066	Anoctamin	NA	9103.ENSMGAP00000011779
UHRF1BP1L	RH	A	49.704	1.51876	0.412574	3.6812	0.000232143	0.00170968	uhrf1 binding protein	NA	NA
AOAH	RH	A	118.556	1.51714	0.310563	4.88512	1.03366e-06	1.80276e-05	acyloxyacyl hydrolase (neutrophil)	NA	UniRef90_A0A6J8E4E8 AOAH n=1 Tax=Mytilus coruscus TaxID=42192 RepID=A0A6J8E4E8_MYTCO
IDS	RH	A	32.027	1.51491	0.54484	2.78046	0.00542819	0.0214275	iduronate 2-sulfatase	NA	UniRef90_R7U975 Sulfatase domain-containing protein n=1 Tax=Capitella teleta TaxID=283909 RepID=R7U975_CAPTE
NACALPHA	RH	A	9604.5	-1.51092	0.269912	-5.59783	2.17057e-08	6.56297e-07	nascent polypeptide-associated complex subunit	NA	UniRef90_A0A6J8D9F5 EGD2 n=2 Tax=Mytilus TaxID=6548 RepID=A0A6J8D9F5_MYTCO
BFAR	RH	A	23.9627	1.5103	0.502977	3.00272	0.00267581	0.0123935	Bifunctional apoptosis regulator	NA	UniRef90_A0A6J8D2W3 BFAR n=1 Tax=Mytilus coruscus TaxID=42192 RepID=A0A6J8D2W3_MYTCO
IMPACT	RH	A	53.2824	1.50969	0.465142	3.24565	0.00117182	0.00637508	Uncharacterized protein family UPF0029	|-!- FUNCTION: Translational regulator that ensures constant high levels of| translation upon a variety of stress conditions, such as amino acid| starvation, UV-C irradiation, proteasome inhibitor treatment and| glucose deprivation. Plays a role as a negative regulator of the| EIF2AK4/GCN2 kinase activity; impairs GCN1-mediated EIF2AK4/GCN2| activation, and hence EIF2AK4/GCN2-mediated eIF-2-alpha…	sp|Q642J4|IMPCT_DANRE Protein IMPACT OS=Danio rerio OX=7955 GN=impact PE=2 SV=1
LENG9	RH	A	433.752	-1.508	0.319108	-4.72566	2.29365e-06	3.45022e-05	leukocyte receptor cluster (LRC) member 9	NA	7668.SPU_010496tr
MIB2	RH	A	604.138	1.50799	0.281136	5.36392	8.14348e-08	2.06748e-06	mindbomb E3 ubiquitin protein ligase 2	NA	UniRef90_A0A3B3WRQ2 Mindbomb E3 ubiquitin protein ligase 2 n=3 Tax=Ovalentaria TaxID=1489908 RepID=A0A3B3WRQ2_9TELE
GSTM4	RH	A	1663.63	1.50766	0.406001	3.71343	0.000204472	0.00153526	Glutathione S-transferase Mu	NA	7739.JGI72748
CBFB	RH	A	136.617	1.50615	0.412773	3.64887	0.0002634	0.00188451	core-binding factor beta subunit	NA	UniRef90_A0A6J8DNR0 Protein brother,Core-binding factor subunit beta,Protein big brother n=1 Tax=Mytilus coruscus TaxID=42192 RepID=A0A6J8DNR0_MYTCO
METTL9	RH	A	76.4877	-1.50464	0.337736	-4.45509	8.38586e-06	0.000102195	methyltransferase like 9	NA	13616.ENSMODP00000009655
RAB24	RH	A	131.445	1.50057	0.461388	3.25231	0.00114473	0.00627879	RAB24, member RAS oncogene family	NA	UniRef90_A0A6J8EZW6 RAB24 n=1 Tax=Mytilus coruscus TaxID=42192 RepID=A0A6J8EZW6_MYTCO
ZNHIT2	RH	A	124.83	-1.49871	0.38134	-3.93012	8.49034e-05	0.000730849	zinc finger, HIT-type containing 2	NA	tr|A0A8H3M8S4|A0A8H3M8S4_9GLOM Zinc finger HIT domain-containing protein 2 OS=Rhizophagus clarus OX=94130 GN=RCL2_002727700 PE=4 SV=1
PSME4	RH	A	84.3634	1.49855	0.49389	3.03418	0.00241189	0.0113822	Proteasome (Prosome, macropain) activator subunit 4	NA	UniRef90_UPI00052254D4 proteasome activator complex subunit 4-like n=2 Tax=Neognathae TaxID=8825 RepID=UPI00052254D4
MON2	RH	A	274.907	-1.4975	0.389733	-3.84238	0.000121846	0.000988071	MON2 homolog (S. cerevisiae)	NA	UniRef90_A0A6J8BZP0 Protein MON2 homolog n=1 Tax=Mytilus coruscus TaxID=42192 RepID=A0A6J8BZP0_MYTCO
GPX2	RH	A	496.626	-1.49673	0.478031	-3.13104	0.0017419	0.00869074	glutathione peroxidase	NA	7757.ENSPMAP00000010828
ABCB9	RH	A	28.0137	1.49558	0.559759	2.67184	0.00754373	0.0278129	ATP-binding cassette, sub-family B (MDR TAP)	NA	UniRef90_A0A2G9UJL8 ABC transporter, ATP-binding protein n=1 Tax=Teladorsagia circumcincta TaxID=45464 RepID=A0A2G9UJL8_TELCI
APEX2	RH	A	90.4328	-1.49496	0.290843	-5.14009	2.74602e-07	5.69753e-06	APEX nuclease (apurinic apyrimidinic endonuclease) 2	NA	99883.ENSTNIP00000006325
NAA35	RH	A	185.558	-1.49295	0.219712	-6.79503	1.08291e-11	9.1773e-10	N(Alpha)-acetyltransferase 35, NatC auxiliary subunit	NA	9685.ENSFCAP00000009153
PTPRG	RH	A	129.595	1.49074	0.612285	2.43471	0.0149036	0.0478523	Protein tyrosine phosphatase, receptor type, G	NA	UniRef90_A0A6J8B4V8 Protein-tyrosine-phosphatase n=1 Tax=Mytilus coruscus TaxID=42192 RepID=A0A6J8B4V8_MYTCO
PAPD5	RH	A	81.2575	1.48923	0.487913	3.05224	0.00227141	0.0108469	PAP associated domain containing	NA	UniRef90_A0A6J8ASN5 PAPD5_7 n=1 Tax=Mytilus coruscus TaxID=42192 RepID=A0A6J8ASN5_MYTCO
TNIP2	RH	A	166.627	-1.48888	0.411499	-3.61817	0.000296691	0.00206381	TNFAIP3 interacting protein 2	NA	UniRef90_A0A6J8DYC2 CC2-LZ domain-containing protein n=1 Tax=Mytilus coruscus TaxID=42192 RepID=A0A6J8DYC2_MYTCO
GLRX3	RH	A	711.842	-1.48884	0.243088	-6.12469	9.08601e-10	4.11056e-08	glutaredoxin 3	NA	7955.ENSDARP00000040389
TNFRSF4	RH	A	100.383	1.4886	0.43245	3.44224	0.000576923	0.00357134	tumor necrosis factor receptor superfamily, member 4	NA	NA
RPL13	RH	A	22350.2	-1.48771	0.298341	-4.9866	6.1451e-07	1.12386e-05	60S ribosomal protein L13	NA	45351.NEMVEDRAFT_v1g242697-PA
MGMT	RH	A	76.3881	-1.48714	0.324617	-4.58122	4.62277e-06	6.16745e-05	O6-methylguanine-DNA methyltransferase	NA	UniRef90_A0A6J8AZ11 6-O-methylguanine-DNA methyltransferase n=1 Tax=Mytilus coruscus TaxID=42192 RepID=A0A6J8AZ11_MYTCO
WDR3	RH	A	205.776	-1.48639	0.261584	-5.68227	1.32922e-08	4.37046e-07	WD repeat domain 3	NA	UniRef90_A0A6J8F573 DIP2 n=2 Tax=Mytilus coruscus TaxID=42192 RepID=A0A6J8F573_MYTCO
MRPS11	RH	A	210.835	-1.48562	0.312777	-4.74979	2.03631e-06	3.12562e-05	ribosomal protein S11	NA	UniRef90_A0A6J8F1L1 RP-S11 n=1 Tax=Mytilus coruscus TaxID=42192 RepID=A0A6J8F1L1_MYTCO
PCID2	RH	A	55.269	-1.48512	0.359662	-4.1292	3.64027e-05	0.000360849	PAM	NA	59729.ENSTGUP00000009428
ZNF277	RH	A	149.298	-1.48019	0.461298	-3.20876	0.0013331	0.0070095	zinc finger protein 277	NA	8090.ENSORLP00000000984
MRPS10	RH	A	364.141	-1.47878	0.36954	-4.00168	6.28954e-05	0.000576893	Ribosomal protein S10	NA	UniRef90_A0A6J7ZZV3 RP-S10 n=1 Tax=Mytilus coruscus TaxID=42192 RepID=A0A6J7ZZV3_MYTCO
NACC2	RH	A	39.8108	-1.47685	0.306285	-4.82182	1.42251e-06	2.31331e-05	BEN and BTB (POZ) domain containing	NA	UniRef90_A0A401P004 BEN domain-containing protein n=1 Tax=Scyliorhinus torazame TaxID=75743 RepID=A0A401P004_SCYTO
GSTO1	RH	A	71.7552	1.47483	0.315652	4.67233	2.97804e-06	4.28681e-05	glutathione s-transferase	NA	UniRef90_R9S2Q7 Glutathione S-transferase omega n=2 Tax=Perna viridis TaxID=73031 RepID=R9S2Q7_PERVI
NOP2	RH	A	279.206	-1.47387	0.296418	-4.97228	6.61703e-07	1.19924e-05	NOP2 nucleolar protein homolog (yeast)	NA	7070.TC011896-PA
FUBP1	RH	A	237.074	1.46895	0.390528	3.76145	0.000168928	0.00131323	Far upstream element (FUSE) binding protein	NA	UniRef90_A0A6J8AS38 FUBP n=3 Tax=Mytilus coruscus TaxID=42192 RepID=A0A6J8AS38_MYTCO
MDN1	RH	A	96.5512	1.46722	0.509817	2.87793	0.00400295	0.0168786	Nuclear chaperone required for maturation and nuclear export of pre-60S ribosome subunits (By similarity)	NA	UniRef90_A0A183Q515 AAA_5 domain-containing protein n=1 Tax=Schistosoma mattheei TaxID=31246 RepID=A0A183Q515_9TREM
COX15	RH	A	140.52	1.46654	0.309623	4.73653	2.17409e-06	3.3034e-05	CytoChrome c oxidase assembly	NA	9305.ENSSHAP00000014508
ANAPC2	RH	A	79.5471	-1.46643	0.253139	-5.79298	6.91498e-09	2.46198e-07	anaphase promoting complex subunit 2	NA	12957.ACEP_00009148-PA
UBQLN4	RH	A	374.834	1.46344	0.331918	4.40903	1.03834e-05	0.000122744	Ubiquilin	NA	UniRef90_A0A6J8AKA6 UBQLN n=2 Tax=Mytilus coruscus TaxID=42192 RepID=A0A6J8AKA6_MYTCO
DHODH	RH	A	47.1737	-1.46279	0.402193	-3.63703	0.000275801	0.00195465	Dihydroorotate dehydrogenase (quinone)	NA	UniRef90_A0A6J7ZXY3 DHODH n=1 Tax=Mytilus coruscus TaxID=42192 RepID=A0A6J7ZXY3_MYTCO
CRYZ	RH	A	52.1975	1.45832	0.386243	3.77564	0.000159595	0.00125527	Crystallin, zeta (Quinone reductase)	NA	UniRef90_A0A6J8BMB5 Qor n=1 Tax=Mytilus coruscus TaxID=42192 RepID=A0A6J8BMB5_MYTCO
FUCA	RH	A	93.8365	1.45517	0.463644	3.13855	0.00169783	0.00850613	alpha-l-fucosidase	NA	6669.DappuP308689
MAD2L1	RH	A	50.9041	1.4541	0.456031	3.18861	0.00142958	0.00738351	MAD2 mitotic arrest deficient-like 1 (Yeast)	NA	UniRef90_A0A210PM22 Mitotic spindle assembly checkpoint protein MAD2A n=2 Tax=Pectinidae TaxID=6566 RepID=A0A210PM22_MIZYE
PLA2G1B	RH	A	1997.21	-1.45409	0.416006	-3.49537	0.00047341	0.00305962	phospholipase A2, group IB, pancreas	NA	UniRef90_A0A6J8DIH5 Phospholipase A2 n=1 Tax=Mytilus coruscus TaxID=42192 RepID=A0A6J8DIH5_MYTCO
RANGRF	RH	A	33.8934	1.45366	0.431284	3.37054	0.000750211	0.00440822	Ran guanine nucleotide release factor	NA	NA
TSTA3	RH	A	281.491	1.45305	0.311411	4.66602	3.07096e-06	4.37866e-05	Tissue specific transplantation antigen P35B	NA	tr|A0A168J0R6|A0A168J0R6_MUCCL GDP-L-fucose synthase OS=Mucor lusitanicus CBS 277.49 OX=747725 GN=MUCCIDRAFT_157100 PE=3 SV=1
ATP8A1	RH	A	145.511	1.45228	0.419534	3.46166	0.000536856	0.00339601	ATPase, aminophospholipid transporter, class I, type	NA	UniRef90_A0A4D9EP32 PCI domain-containing protein 2 n=1 Tax=Platysternon megacephalum TaxID=55544 RepID=A0A4D9EP32_9SAUR
FAM188A	RH	A	70.783	-1.45083	0.330904	-4.38443	1.16288e-05	0.00013513	Family with sequence similarity 188, member A	NA	UniRef90_A0A6J8DTD9 Ubiquitin carboxyl-terminal hydrolase MINDY n=2 Tax=Mytilus coruscus TaxID=42192 RepID=A0A6J8DTD9_MYTCO
CCDC174	RH	A	15.5149	-1.44744	0.48395	-2.9909	0.00278161	0.0127568	coiled-coil domain containing 174	NA	59729.ENSTGUP00000008673
SN	RH	A	21050.8	-1.44602	0.192164	-7.52493	5.27504e-14	1.22077e-11	Fascin domain	NA	UniRef90_A0A6J8D3U3 Fascin n=2 Tax=Mytilus TaxID=6548 RepID=A0A6J8D3U3_MYTCO
BRSK1	RH	A	213.426	-1.44479	0.268622	-5.37852	7.51024e-08	1.94781e-06	BR serine threonine kinase	NA	UniRef90_UPI000C6DE85E serine/threonine-protein kinase BRSK2-like isoform X1 n=2 Tax=Centruroides sculpturatus TaxID=218467 RepID=UPI000C6DE85E
TK2	RH	A	25.6043	1.44473	0.59449	2.4302	0.0150903	0.0483386	thymidine kinase 2, mitochondrial	NA	UniRef90_A0A6J8EDP2 Tdk n=1 Tax=Mytilus coruscus TaxID=42192 RepID=A0A6J8EDP2_MYTCO
ELOVL7	RH	A	52.3211	1.44287	0.580776	2.48438	0.0129779	0.0428114	ELOVL fatty acid elongase 7	NA	UniRef90_A0A6J8DMM8 Elongation of very long chain fatty acids protein n=1 Tax=Mytilus coruscus TaxID=42192 RepID=A0A6J8DMM8_MYTCO
MRPL9	RH	A	157.169	-1.44229	0.430994	-3.34643	0.00081859	0.00474057	Mitochondrial ribosomal protein L9	NA	UniRef90_A0A6J8D5K5 39S ribosomal protein L9, mitochondrial n=1 Tax=Mytilus coruscus TaxID=42192 RepID=A0A6J8D5K5_MYTCO
CLPB	RH	A	16.0295	1.43987	0.544374	2.64499	0.00816926	0.0295222	ClpB caseinolytic peptidase B homolog (E. coli)	NA	UniRef90_UPI00051ADA9D caseinolytic peptidase B protein homolog n=1 Tax=Cuculus canorus TaxID=55661 RepID=UPI00051ADA9D
PWP2	RH	A	343.919	-1.43815	0.342304	-4.20137	2.65309e-05	0.000274289	PWP2 periodic tryptophan protein homolog (Yeast)	NA	UniRef90_A0A6J8EZD4 PWP2 n=1 Tax=Mytilus coruscus TaxID=42192 RepID=A0A6J8EZD4_MYTCO
SLX4	RH	A	2515.35	1.43705	0.359489	3.99748	6.40202e-05	0.000584537	SLX4 structure-specific endonuclease subunit homolog (S. cerevisiae)	NA	UniRef90_UPI00146C7A6B structure-specific endonuclease subunit SLX4 isoform X2 n=2 Tax=Melopsittacus undulatus TaxID=13146 RepID=UPI00146C7A6B
TATDN1	RH	A	73.9857	-1.4365	0.356562	-4.02874	5.60757e-05	0.000523924	TatD DNAse domain containing 1	NA	7668.SPU_028234tr
NLE1	RH	A	291.765	-1.43449	0.299259	-4.79347	1.63919e-06	2.59553e-05	notchless homolog 1 (Drosophila)	NA	7719.ENSCINP00000015504
PSPH	RH	A	45.8019	-1.43422	0.314907	-4.5544	5.25342e-06	6.84196e-05	phosphoserine phosphatase	NA	UniRef90_UPI0014589F41 phosphoserine phosphatase-like isoform X1 n=2 Tax=Pecten maximus TaxID=6579 RepID=UPI0014589F41
PDIA5	RH	A	228.769	-1.43397	0.335814	-4.27014	1.95351e-05	0.000208409	protein disulfide isomerase family A, member 5	NA	UniRef90_A0A1B0BXV8 Thioredoxin domain-containing protein n=1 Tax=Glossina palpalis gambiensis TaxID=67801 RepID=A0A1B0BXV8_9MUSC
RY	RH	A	45.0814	1.43187	0.401354	3.5676	0.000360267	0.00242475	Xanthine dehydrogenase	NA	UniRef90_S4PXE7 Xanthine dehydrogenase n=1 Tax=Pararge aegeria TaxID=116150 RepID=S4PXE7_9NEOP
SLC4A3	RH	A	101.407	1.43138	0.478574	2.99093	0.00278132	0.0127568	solute carrier family 4	|-!- FUNCTION: Plasma membrane anion exchange protein of wide distribution.|-!- SUBCELLULAR LOCATION: Membrane; Multi-pass membrane protein.|-!- SIMILARITY: Belongs to the anion exchanger (TC 2.A.31) family.| {ECO:0000305}.|---------------------------------------------------------------------------|Copyrighted by the UniProt Consortium, see https://www.uniprot.org/terms|Distributed under the Crea…	sp|P23347|B3A2_RAT Anion exchange protein 2 OS=Rattus norvegicus OX=10116 GN=Slc4a2 PE=1 SV=1
TMBIM6	RH	A	675.832	1.43001	0.309724	4.61705	3.89228e-06	5.31062e-05	transmembrane BAX inhibitor motif containing 6	NA	8128.ENSONIP00000020820
C7ORF10	RH	A	22.9517	1.42939	0.457039	3.12749	0.00176305	0.00878166	chromosome 7 open reading frame 10	NA	UniRef90_A0A5C6NUR9 Succinate--hydroxymethylglutarate CoA-transferase n=1 Tax=Takifugu flavidus TaxID=433684 RepID=A0A5C6NUR9_9TELE
GPX7	RH	A	44.5335	1.42936	0.38928	3.67179	0.000240858	0.00175879	glutathione peroxidase	NA	UniRef90_A0A6J8BT36 Glutathione peroxidase n=1 Tax=Mytilus coruscus TaxID=42192 RepID=A0A6J8BT36_MYTCO
EXOG	RH	A	79.8111	-1.42884	0.293713	-4.86476	1.14595e-06	1.97569e-05	Endonuclease	NA	UniRef90_A0A6J8BFF6 EXOG n=1 Tax=Mytilus coruscus TaxID=42192 RepID=A0A6J8BFF6_MYTCO
SMEK1	RH	A	245.657	1.42814	0.481264	2.96747	0.0030026	0.0135027	suppressor of mek1 (Dictyostelium)	NA	UniRef90_A0A6J8A9V2 SMEK n=2 Tax=Mytilus coruscus TaxID=42192 RepID=A0A6J8A9V2_MYTCO
CTU2	RH	A	277.388	-1.42714	0.387389	-3.68399	0.00022961	0.00169579	cytosolic thiouridylase subunit 2 homolog (S. pombe)	NA	7955.ENSDARP00000068045
SOX9	RH	A	60.141	-1.4261	0.532048	-2.6804	0.00735341	0.0272615	SRY (sex determining region Y)-box 9	NA	UniRef90_A0A6J8D5A9 SOX9 n=1 Tax=Mytilus coruscus TaxID=42192 RepID=A0A6J8D5A9_MYTCO
RPL18	RH	A	16909.9	-1.42557	0.271874	-5.24351	1.57549e-07	3.59079e-06	60S ribosomal protein L18	NA	UniRef90_A0A6J8AT14 RP-L18e n=1 Tax=Mytilus coruscus TaxID=42192 RepID=A0A6J8AT14_MYTCO
EXOSC5	RH	A	86.4447	-1.42515	0.342601	-4.15981	3.18517e-05	0.000322646	Exosome component 5	NA	tr|A0A2Z6S4Q3|A0A2Z6S4Q3_9GLOM Exosome complex component RRP46-like OS=Rhizophagus clarus OX=94130 GN=RCL2_002591200 PE=3 SV=1
SDAD1	RH	A	107.611	-1.42221	0.309629	-4.59329	4.36317e-06	5.86009e-05	SDA1 domain containing 1	NA	99883.ENSTNIP00000010343
F13A1	RH	A	3195.56	1.42219	0.345261	4.11917	3.8024e-05	0.000375066	transglutaminase	NA	UniRef90_A0A443SJA6 Hemocyte protein-glutamine gamma-glutamyltransferase-like protein n=1 Tax=Leptotrombidium deliense TaxID=299467 RepID=A0A443SJA6_9ACAR
SACS	RH	A	889.653	1.42151	0.511203	2.78071	0.00542395	0.0214275	Spastic ataxia of Charlevoix-Saguenay (Sacsin)	NA	tr|A0A7J9RS26|A0A7J9RS26_9EURY HEPN domain-containing protein OS=Methanophagales archaeon OX=2056316 GN=H0M93_04795 PE=4 SV=1
URI1	RH	A	116.878	-1.41887	0.361863	-3.92101	8.81779e-05	0.000749387	URI1, prefoldin-like chaperone	NA	UniRef90_A0A6J8CMS5 URI1 n=1 Tax=Mytilus coruscus TaxID=42192 RepID=A0A6J8CMS5_MYTCO
RNMT	RH	A	496.626	-1.4188	0.304057	-4.66624	3.06759e-06	4.37866e-05	RNA (guanine-7-) methyltransferase	NA	UniRef90_A0A6J8E3R9 mRNA cap guanine-N7 methyltransferase n=1 Tax=Mytilus coruscus TaxID=42192 RepID=A0A6J8E3R9_MYTCO
HMGCS1	RH	A	207.298	1.41864	0.263327	5.38737	7.1496e-08	1.89512e-06	3-hydroxy-3-methylglutaryl-CoA synthase 1 (soluble)	NA	UniRef90_A0A6J8DE29 3-hydroxy-3-methylglutaryl coenzyme A synthase n=1 Tax=Mytilus coruscus TaxID=42192 RepID=A0A6J8DE29_MYTCO
WRAP53	RH	A	76.0907	-1.41458	0.366035	-3.8646	0.000111273	0.000917166	WD repeat containing, antisense to TP53	NA	UniRef90_A0A6J8DW47 WRAP53 n=3 Tax=Mytilus coruscus TaxID=42192 RepID=A0A6J8DW47_MYTCO
PYROXD2	RH	A	46.8729	1.41407	0.533378	2.65117	0.0080214	0.0291102	pyridine nucleotide-disulphide oxidoreductase domain 2	NA	UniRef90_A0A494BB94 Pyridine nucleotide-disulfide oxidoreductase domain-containing protein 2 n=1 Tax=Mus musculus TaxID=10090 RepID=A0A494BB94_MOUSE
GINS2	RH	A	32.8229	1.41388	0.483505	2.92424	0.00345301	0.0150665	DNA replication complex GINS protein PSF2	NA	7739.JGI118797
AATF	RH	A	233.728	-1.41246	0.291874	-4.83929	1.30306e-06	2.17037e-05	apoptosis antagonizing transcription factor	NA	UniRef90_A0A6J8C6C2 AATF n=1 Tax=Mytilus coruscus TaxID=42192 RepID=A0A6J8C6C2_MYTCO
SLC30A5	RH	A	149.599	-1.41181	0.481965	-2.92928	0.00339749	0.0148999	Solute carrier family 30 (Zinc transporter), member 5	NA	UniRef90_UPI0007759902 zinc transporter 5-like n=1 Tax=Protobothrops mucrosquamatus TaxID=103944 RepID=UPI0007759902
MRPL1	RH	A	186.828	-1.40995	0.302019	-4.66841	3.03539e-06	4.35893e-05	Ribosomal protein L1	NA	UniRef90_A0A6J8DNW1 RP-L1 n=2 Tax=Mytilus coruscus TaxID=42192 RepID=A0A6J8DNW1_MYTCO
NR1H4	RH	A	59.0393	1.40855	0.487917	2.88686	0.00389102	0.0165108	Nuclear receptor subfamily 1, group H, member 4	NA	UniRef90_A0A6P7TMZ6 probable nuclear hormone receptor HR3 n=1 Tax=Octopus vulgaris TaxID=6645 RepID=A0A6P7TMZ6_OCTVU
WDR85	RH	A	91.4389	-1.40721	0.347224	-4.05275	5.06185e-05	0.000481156	WD repeat domain 85	NA	UniRef90_A0A6J8BNY2 DPH7 n=1 Tax=Mytilus coruscus TaxID=42192 RepID=A0A6J8BNY2_MYTCO
EWSR1	RH	A	691.071	-1.40562	0.290663	-4.8359	1.32544e-06	2.179e-05	Ewing sarcoma breakpoint region 1	NA	NA
RPAIN	RH	A	68.9287	-1.40541	0.335309	-4.19138	2.77262e-05	0.00028469	RPA interacting protein	|-!- FUNCTION: Mediates the import of RPA complex into the nucleus, via its| interaction with importin beta. {ECO:0000269|PubMed:10428972}.|-!- SUBUNIT: Interacts directly with the rpa1 subunit of RPA complex.| Interacts with importin beta, but not with importin alpha. Forms a| complex with the RPA complex and importin beta, which is dissociated by| Ran-GTP. {ECO:0000269|PubMed:10428972}.|-!- SUB…	sp|Q9W704|RIPA_XENLA RPA-interacting protein A OS=Xenopus laevis OX=8355 GN=rpain-a PE=1 SV=1
CYB5RL	RH	A	32.2649	1.40478	0.327705	4.2867	1.81345e-05	0.00019625	NADH-cytochrome b5 reductase-like	NA	UniRef90_A0A2G8JEP4 Cytochrome-b5 reductase n=1 Tax=Stichopus japonicus TaxID=307972 RepID=A0A2G8JEP4_STIJA
ILVBL	RH	A	46.9189	1.40293	0.437737	3.20496	0.0013508	0.00707379	ilvB (bacterial acetolactate synthase)-like	NA	tr|A0A1Q9N413|A0A1Q9N413_HEILC Acetolactate synthase large subunit IlvG OS=Heimdallarchaeota archaeon (strain LC_2) OX=1841597 GN=ilvG_2 PE=3 SV=1
DHX34	RH	A	173.702	-1.40187	0.241178	-5.8126	6.15091e-09	2.20298e-07	DEAH (Asp-Glu-Ala-His) box polypeptide 34	NA	UniRef90_A0A6J8DR74 DHX34 n=1 Tax=Mytilus coruscus TaxID=42192 RepID=A0A6J8DR74_MYTCO
CHFR	RH	A	53.9391	1.40172	0.291361	4.81093	1.50231e-06	2.43649e-05	checkpoint with forkhead and ring finger domains, E3 ubiquitin protein ligase	|-!- FUNCTION: E3 ubiquitin-protein ligase that functions in the antephase| checkpoint by actively delaying passage into mitosis in response to| microtubule poisons. Acts in early prophase before chromosome| condensation, when the centrosome move apart from each other along the| periphery of the nucleus. Probably involved in signaling the presence| of mitotic stress caused by microtubule poisons …	sp|A5WW08|CHFR_DANRE E3 ubiquitin-protein ligase CHFR OS=Danio rerio OX=7955 GN=chfr PE=2 SV=1
MLH1	RH	A	68.2033	-1.39977	0.31324	-4.4687	7.86963e-06	9.68335e-05	mutL homolog 1, colon cancer, nonpolyposis type 2 (E. coli)	NA	tr|A0A2Z6RCL4|A0A2Z6RCL4_9GLOM DNA_mis_repair domain-containing protein OS=Rhizophagus clarus OX=94130 GN=RclHR1_00380014 PE=3 SV=1
SNAPC4	RH	A	101.088	1.39884	0.262845	5.32193	1.02671e-07	2.49102e-06	Small nuclear RNA activating complex, polypeptide 4, 190kDa	NA	UniRef90_A0A6J8ED96 SNAPC4 n=1 Tax=Mytilus coruscus TaxID=42192 RepID=A0A6J8ED96_MYTCO
RPL34	RH	A	6372.03	-1.39877	0.308678	-4.5315	5.85671e-06	7.546e-05	ribosomal protein L34	|-!- SIMILARITY: Belongs to the eukaryotic ribosomal protein eL34 family.| {ECO:0000305}.|---------------------------------------------------------------------------|Copyrighted by the UniProt Consortium, see https://www.uniprot.org/terms|Distributed under the Creative Commons Attribution (CC BY 4.0) License|---------------------------------------------------------------------------	sp|P45842|RL34_AEDAL 60S ribosomal protein L34 OS=Aedes albopictus OX=7160 GN=RpL34 PE=2 SV=2
PPD3	RH	A	300.38	-1.39827	0.200891	-6.96037	3.39386e-12	3.71288e-10	#NAME?	|-!- FUNCTION: Serine/threonine-protein phosphatase (PubMed:23569206,| PubMed:26593036). Dephosphorylates cdc-37 (PubMed:23569206). Probably| by dephosphorylating separase sep-1, may be involved in sep-1-mediated| exocytosis of cortical granules during meiotic anaphase and mitotic| cytokinesis (PubMed:21878498). {ECO:0000269|PubMed:21878498,| ECO:0000269|PubMed:23569206, ECO:0000269|PubMed:265930…	sp|Q9NES8|PPP5_CAEEL Serine/threonine-protein phosphatase 5 OS=Caenorhabditis elegans OX=6239 GN=pph-5 PE=1 SV=2
AVIL	RH	A	808.257	-1.39742	0.473134	-2.95353	0.00314157	0.0139607	gelsolin	NA	UniRef90_A0A3S5CHG5 Gelsolin-like domain-containing protein n=1 Tax=Protopolystoma xenopodis TaxID=117903 RepID=A0A3S5CHG5_9PLAT
HPRT1	RH	A	36.7026	1.39666	0.442252	3.15807	0.00158816	0.00804374	hypoxanthine phosphoribosyltransferase 1	NA	tr|A0A162R8E5|A0A162R8E5_MUCCL Hypoxanthine phosphoribosyltransferase OS=Mucor lusitanicus CBS 277.49 OX=747725 GN=MUCCIDRAFT_110093 PE=3 SV=1
SERAC1	RH	A	38.5102	1.39345	0.539964	2.58063	0.00986199	0.0343998	serine active site containing 1	NA	UniRef90_A0A6J8DSH2 SERAC1 n=1 Tax=Mytilus coruscus TaxID=42192 RepID=A0A6J8DSH2_MYTCO
BCAT1	RH	A	241.951	1.39292	0.286973	4.85383	1.21102e-06	2.04668e-05	branched-chain-amino-acid aminotransferase	NA	51511.ENSCSAVP00000016528
RPS20	RH	A	22540.7	-1.39075	0.273414	-5.0866	3.64533e-07	7.21512e-06	ribosomal protein S20	NA	UniRef90_Q70MN4 40S ribosomal protein S20 n=7 Tax=cellular organisms TaxID=131567 RepID=Q70MN4_CRAGI
LIN52	RH	A	47.1582	1.39054	0.420317	3.30831	0.000938594	0.00530284	lin-52 homolog (C. elegans)	NA	13735.ENSPSIP00000017532
PFDN5	RH	A	361.851	-1.39027	0.231534	-6.00461	1.91794e-09	7.79747e-08	prefoldin subunit 5	NA	UniRef90_A0A6J8A7H9 PfdA n=1 Tax=Mytilus coruscus TaxID=42192 RepID=A0A6J8A7H9_MYTCO
COMMD1	RH	A	184.557	-1.38992	0.291028	-4.77588	1.78923e-06	2.78906e-05	Copper metabolism (Murr1) domain containing 1	NA	400682.PAC_15728030
TRMT2A	RH	A	357.617	-1.38858	0.263126	-5.27725	1.31138e-07	3.05837e-06	tRNA methyltransferase 2 homolog	NA	UniRef90_A0A6J8EKK4 TRMT2A n=3 Tax=Mytilus coruscus TaxID=42192 RepID=A0A6J8EKK4_MYTCO
CCNDBP1	RH	A	458.698	-1.38801	0.309296	-4.48765	7.20115e-06	9.02695e-05	Cyclin D-type binding-protein 1	NA	UniRef90_A0A0L8G5D0 Uncharacterized protein n=1 Tax=Octopus bimaculoides TaxID=37653 RepID=A0A0L8G5D0_OCTBM
SLC6A9	RH	A	1169.69	-1.38602	0.2984	-4.64483	3.40355e-06	4.7737e-05	Solute carrier family 6	NA	UniRef90_A0A6P7TEB6 sodium- and chloride-dependent glycine transporter 2 isoform X1 n=2 Tax=Octopus vulgaris TaxID=6645 RepID=A0A6P7TEB6_OCTVU
ADPRM	RH	A	144.911	1.3856	0.331803	4.17598	2.96707e-05	0.000301569	ADP-ribose CDP-alcohol diphosphatase, manganese-dependent	NA	9371.ENSETEP00000012211
FBXL17	RH	A	367.394	-1.38554	0.225159	-6.15359	7.57472e-10	3.56071e-08	F-box and leucine-rich repeat protein 17	NA	UniRef90_A0A6J8DG30 FBXL17 n=3 Tax=Mytilus coruscus TaxID=42192 RepID=A0A6J8DG30_MYTCO
PIGC	RH	A	24.2786	-1.38418	0.393629	-3.51645	0.000437351	0.00286348	phosphatidylinositol glycan anchor biosynthesis, class C	NA	UniRef90_A0A6J8E9R8 Phosphatidylinositol N-acetylglucosaminyltransferase n=1 Tax=Mytilus coruscus TaxID=42192 RepID=A0A6J8E9R8_MYTCO
IRF4	RH	A	181.37	1.38281	0.554403	2.49423	0.0126231	0.0418664	Interferon regulatory factor 4	NA	UniRef90_A0A6J8CKZ8 Interferon regulatory factor 2,Interferon regulatory factor 1 n=3 Tax=Mytilus TaxID=6548 RepID=A0A6J8CKZ8_MYTCO
TBC1D9	RH	A	50.5948	1.3827	0.522519	2.64622	0.00813959	0.0294503	TBC1 domain family member	NA	UniRef90_A0A6J7ZY33 TBC1D8_9 n=1 Tax=Mytilus coruscus TaxID=42192 RepID=A0A6J7ZY33_MYTCO
PHYH	RH	A	124.722	1.3823	0.386152	3.57967	0.000344023	0.00234426	phytanoyl-CoA 2-hydroxylase	NA	UniRef90_K1PN14 Phytanoyl-CoA dioxygenase, peroxisomal n=1 Tax=Crassostrea gigas TaxID=29159 RepID=K1PN14_CRAGI
ZDHHC14	RH	A	85.8489	1.38219	0.455873	3.03197	0.00242962	0.0114537	Zinc finger, DHHC-type containing 14	NA	UniRef90_UPI00145895CF palmitoyltransferase ZDHHC9-like isoform X1 n=7 Tax=Pectinidae TaxID=6566 RepID=UPI00145895CF
TUBGCP2	RH	A	79.1099	1.38212	0.294603	4.69146	2.71261e-06	3.952e-05	Tubulin, gamma complex associated protein 2	NA	UniRef90_A0A6J8B2X3 Gamma-tubulin complex component n=2 Tax=Mytilus coruscus TaxID=42192 RepID=A0A6J8B2X3_MYTCO
DDX20	RH	A	75.611	-1.3805	0.232927	-5.92674	3.09008e-09	1.19955e-07	DEAD (Asp-Glu-Ala-Asp) box polypeptide 20	NA	UniRef90_A0A6J8BJY0 RNA helicase n=1 Tax=Mytilus coruscus TaxID=42192 RepID=A0A6J8BJY0_MYTCO
CMSS1	RH	A	206.542	-1.37956	0.391404	-3.52466	0.00042403	0.00278536	cms1 ribosomal small subunit homolog (yeast)	NA	UniRef90_A0A6J8BSK4 CMS1 n=1 Tax=Mytilus coruscus TaxID=42192 RepID=A0A6J8BSK4_MYTCO
RRP7A	RH	A	474.231	-1.37853	0.349503	-3.94424	8.00521e-05	0.000694054	ribosomal RNA processing 7 homolog A (S. cerevisiae)	NA	7668.SPU_025028tr
CLPTM1	RH	A	250.963	-1.37644	0.196684	-6.99822	2.59243e-12	2.99974e-10	Cleft lip and palate associated transmembrane protein 1	NA	UniRef90_UPI00148A341D cleft lip and palate transmembrane protein 1 homolog n=2 Tax=Crassostrea TaxID=6564 RepID=UPI00148A341D
UBA6	RH	A	76.0557	1.37643	0.54245	2.53743	0.011167	0.0380383	Ubiquitin-like modifier activating enzyme	NA	UniRef90_A0A210QVC5 Ubiquitin-like modifier-activating enzyme 6 n=4 Tax=Pectinidae TaxID=6566 RepID=A0A210QVC5_MIZYE
CPVL	RH	A	106.277	1.37499	0.317451	4.33136	1.48192e-05	0.000165869	carboxypeptidase, vitellogenic-like	NA	28377.ENSACAP00000006969
ASCC2	RH	A	146.808	-1.3748	0.323669	-4.24755	2.16124e-05	0.000228976	activating signal cointegrator 1 complex subunit 2	NA	UniRef90_A0A4Z2GXJ9 Activating signal cointegrator 1 complex subunit 2 n=1 Tax=Liparis tanakae TaxID=230148 RepID=A0A4Z2GXJ9_9TELE
PDK4	RH	A	105.635	1.37416	0.328471	4.1835	2.8706e-05	0.00029325	Pyruvate dehydrogenase kinase, isozyme	NA	UniRef90_UPI00081A1A1F pyruvate dehydrogenase (acetyl-transferring) kinase isozyme 1, mitochondrial isoform X2 n=1 Tax=Nannospalax galili TaxID=1026970 RepID=UPI00081A1A1F
ADAL	RH	A	124.592	-1.37283	0.34543	-3.97428	7.05929e-05	0.000626486	adenosine deaminase-like	NA	UniRef90_A0A6J8AFC0 Adenosine deaminase-like protein,Adenosine deaminase-like protein A n=1 Tax=Mytilus coruscus TaxID=42192 RepID=A0A6J8AFC0_MYTCO
KCTD6	RH	A	520.593	-1.37253	0.208074	-6.59637	4.21358e-11	3.09184e-09	potassium channel tetramerisation domain containing 6	NA	UniRef90_A0A6J8D9S0 KCTD6 n=1 Tax=Mytilus coruscus TaxID=42192 RepID=A0A6J8D9S0_MYTCO
MTAP	RH	A	147.58	1.37076	0.367162	3.73339	0.000188918	0.00144412	Catalyzes the reversible phosphorylation of S-methyl-5'- thioadenosine (MTA) to adenine and 5-methylthioribose-1-phosphate. Involved in the breakdown of MTA, a major by-product of polyamine biosynthesis. Responsible for the first step in the methionine salvage pathway after MTA has been generated from S- adenosylmethionine. Has broad substrate specificity with 6- aminopurine nucleosides as prefer…	NA	UniRef90_A0A6J8D1D0 S-methyl-5'-thioadenosine phosphorylase n=1 Tax=Mytilus coruscus TaxID=42192 RepID=A0A6J8D1D0_MYTCO
ATRX	RH	A	1092.53	-1.37044	0.305053	-4.49247	7.04031e-06	8.88082e-05	RAD54-like 2 (S. cerevisiae)	NA	UniRef90_V3ZQW6 Uncharacterized protein n=1 Tax=Lottia gigantea TaxID=225164 RepID=V3ZQW6_LOTGI
DEF8	RH	A	112.247	-1.36996	0.267848	-5.1147	3.14248e-07	6.36643e-06	Differentially expressed in FDCP 8 homolog	NA	UniRef90_UPI001457FBEE LOW QUALITY PROTEIN: differentially expressed in FDCP 8 homolog A-like n=1 Tax=Pecten maximus TaxID=6579 RepID=UPI001457FBEE
ZC3HC1	RH	A	166.695	-1.36902	0.254717	-5.37467	7.67211e-08	1.97278e-06	Zinc finger, C3HC-type containing 1	NA	UniRef90_A0A6J8AA89 Uncharacterized protein n=1 Tax=Mytilus coruscus TaxID=42192 RepID=A0A6J8AA89_MYTCO
MIOX	RH	A	102.065	-1.36865	0.362904	-3.77138	0.000162347	0.00127359	myoinositol oxygenase	NA	UniRef90_A0A6J8API9 Inositol oxygenase n=1 Tax=Mytilus coruscus TaxID=42192 RepID=A0A6J8API9_MYTCO
MED27	RH	A	110.08	-1.36855	0.24723	-5.53555	3.1026e-08	8.93223e-07	Mediator complex subunit 27	NA	UniRef90_A0A6J8F1J2 MED27 n=2 Tax=Mytilus coruscus TaxID=42192 RepID=A0A6J8F1J2_MYTCO
MUT	RH	A	266.368	1.36832	0.355871	3.84498	0.000120562	0.000981627	methylmalonyl CoA mutase	NA	UniRef90_A0A6J8E441 Methylmalonyl-CoA mutase n=1 Tax=Mytilus coruscus TaxID=42192 RepID=A0A6J8E441_MYTCO
APH-1	RH	A	143.534	1.36545	0.348223	3.92119	8.81142e-05	0.000749387	Gamma-secretase subunit	NA	UniRef90_UPI0005C384B7 gamma-secretase subunit Aph-1 n=1 Tax=Crassostrea gigas TaxID=29159 RepID=UPI0005C384B7
GRWD1	RH	A	153.176	-1.36539	0.401937	-3.39702	0.000681234	0.0041072	Glutamate-rich WD repeat containing 1	NA	45351.NEMVEDRAFT_v1g124120-PA
APEX1	RH	A	37.0437	1.36477	0.446554	3.05622	0.00224144	0.0107208	Multifunctional protein that plays a central role in the cellular response to oxidative stress. The two major activities of APEX1 in DNA repair and redox regulation of transcriptional factors. Functions as a apurinic apyrimidinic (AP) endodeoxyribonuclease in the DNA base excision repair (BER) pathway of DNA lesions induced by oxidative and alkylating agents. Initiates repair of AP sites in DNA b…	NA	UniRef90_A0A6J8AMB7 DNA-(apurinic or apyrimidinic site) endonuclease n=1 Tax=Mytilus coruscus TaxID=42192 RepID=A0A6J8AMB7_MYTCO
PSMC3	RH	A	781.418	-1.36283	0.212664	-6.40836	1.47096e-10	8.85079e-09	Proteasome (Prosome, macropain) 26S subunit, ATPase, 3	NA	7739.JGI124826
COG3	RH	A	105.504	-1.36186	0.354816	-3.83823	0.000123927	0.00100224	Component of oligomeric Golgi complex 3	NA	UniRef90_A0A1S3JPT2 Component of oligomeric Golgi complex 3 n=1 Tax=Lingula unguis TaxID=7574 RepID=A0A1S3JPT2_LINUN
POLR3D	RH	A	131.301	-1.36184	0.329659	-4.13105	3.61111e-05	0.000358548	Polymerase (RNA) III (DNA directed) polypeptide D	NA	9986.ENSOCUP00000014959
YEATS4	RH	A	291.859	-1.36071	0.23612	-5.7628	8.27281e-09	2.87731e-07	YEATS domain containing 4	NA	UniRef90_A0A6J8DGP1 YEATS4 n=1 Tax=Mytilus coruscus TaxID=42192 RepID=A0A6J8DGP1_MYTCO
CWF19L2	RH	A	49.2668	-1.36024	0.414387	-3.28254	0.00102875	0.00573679	CWF19-like 2, cell cycle control (S. pombe)	NA	UniRef90_A0A0B6ZE80 CwfJ_C_1 domain-containing protein (Fragment) n=1 Tax=Arion vulgaris TaxID=1028688 RepID=A0A0B6ZE80_9EUPU
FNBP4	RH	A	633.056	-1.35713	0.377131	-3.59856	0.000319979	0.0022054	WW domain	NA	UniRef90_A0A6J8BUH6 Uncharacterized protein n=1 Tax=Mytilus coruscus TaxID=42192 RepID=A0A6J8BUH6_MYTCO
MTO1	RH	A	24.2561	1.35699	0.403329	3.36448	0.000766887	0.00448633	mitochondrial translation optimization 1 homolog (S. cerevisiae)	|-!- FUNCTION: Involved in the 5-carboxymethylaminomethyl modification| (mnm(5)s(2)U34) of the wobble uridine base in mitochondrial tRNAs.| {ECO:0000250}.|-!- COFACTOR:| Name=FAD; Xref=ChEBI:CHEBI:57692; Evidence={ECO:0000250};|-!- SUBCELLULAR LOCATION: Mitochondrion {ECO:0000250}.|-!- SIMILARITY: Belongs to the MnmG family. {ECO:0000305}.|---------------------------------------------------------…	sp|Q5RB71|MTO1_PONAB Protein MTO1 homolog, mitochondrial OS=Pongo abelii OX=9601 GN=MTO1 PE=2 SV=1
PTPRH	RH	A	194.289	1.35617	0.500776	2.70814	0.00676622	0.025509	protein tyrosine phosphatase, receptor type, h	NA	UniRef90_UPI00148AC919 tyrosine-protein phosphatase 10D isoform X1 n=6 Tax=Crassostrea gigas TaxID=29159 RepID=UPI00148AC919
MLXIP	RH	A	90.0924	1.35599	0.469906	2.88565	0.00390605	0.0165628	MLX interacting	NA	UniRef90_A0A6J8B2R3 MLX n=1 Tax=Mytilus coruscus TaxID=42192 RepID=A0A6J8B2R3_MYTCO
CDK5RAP3	RH	A	355.982	-1.35593	0.175216	-7.73862	1.00502e-14	3.18274e-12	CDK5 regulatory subunit associated protein 3	NA	7739.JGI202364
UBFD1	RH	A	198.477	-1.35515	0.238203	-5.68906	1.27738e-08	4.22307e-07	ubiquitin family domain containing 1	NA	8090.ENSORLP00000006143
PSMD1	RH	A	920.449	-1.35491	0.211133	-6.41733	1.38687e-10	8.51512e-09	Proteasome (Prosome, macropain) 26S subunit, non-ATPase, 1	NA	UniRef90_UPI0005C3876A 26S proteasome non-ATPase regulatory subunit 1 n=2 Tax=Crassostrea TaxID=6564 RepID=UPI0005C3876A
FAIM2	RH	A	91.9981	1.35389	0.448207	3.02069	0.002522	0.0118092	Fas apoptotic inhibitory molecule 2	NA	7739.JGI60532
NOC4L	RH	A	100.927	-1.35258	0.264743	-5.10903	3.23816e-07	6.51638e-06	Nucleolar complex associated 4 homolog (S. cerevisiae)	NA	UniRef90_A0A6J8ERP1 NOC4 n=1 Tax=Mytilus coruscus TaxID=42192 RepID=A0A6J8ERP1_MYTCO
CDC25B	RH	A	134.211	1.35256	0.298629	4.52924	5.91959e-06	7.61072e-05	cell division cycle 25 homolog	NA	UniRef90_A0A6J8B493 Protein-tyrosine-phosphatase n=1 Tax=Mytilus coruscus TaxID=42192 RepID=A0A6J8B493_MYTCO
ATPAF2	RH	A	103.343	-1.35157	0.269823	-5.00909	5.46867e-07	1.02508e-05	ATP synthase mitochondrial F1 complex assembly factor 2	NA	UniRef90_A0A6J8DQ23 ATPeAF2 n=1 Tax=Mytilus coruscus TaxID=42192 RepID=A0A6J8DQ23_MYTCO
FIP1L1	RH	A	387.38	-1.34672	0.263492	-5.11106	3.20349e-07	6.46826e-06	FIP1 like 1 (S. cerevisiae)	NA	UniRef90_A0A6J8DPX2 FIP1-like 1 protein n=2 Tax=Mytilus coruscus TaxID=42192 RepID=A0A6J8DPX2_MYTCO
POLK	RH	A	30.7599	-1.34606	0.49666	-2.71022	0.00672395	0.0253814	polymerase (DNA directed) kappa	NA	NA
HSC70-4	RH	A	58996.6	-1.34527	0.349283	-3.85152	0.000117385	0.000960957	heat shock	NA	WP_161907486.1 Hsp70 family protein, partial [Pseudomonas sp. L13]
SNRPA1	RH	A	94.5074	1.34313	0.380979	3.52546	0.000422745	0.00277995	Small nuclear ribonucleoprotein	NA	7897.ENSLACP00000020733
RRNAD1	RH	A	198.339	-1.34208	0.401715	-3.34088	0.000835118	0.00479553	Ribosomal RNA adenine dimethylase domain containing 1	NA	UniRef90_A0A6J8CZJ8 Methyltranfer_dom domain-containing protein n=1 Tax=Mytilus coruscus TaxID=42192 RepID=A0A6J8CZJ8_MYTCO
CCT2	RH	A	1220.25	-1.34128	0.311636	-4.30398	1.6776e-05	0.000184536	Chaperonin containing TCP1, subunit 2 (Beta)	NA	UniRef90_A0A210QTC7 CCT-beta n=2 Tax=Pectinidae TaxID=6566 RepID=A0A210QTC7_MIZYE
KIAA1279	RH	A	76.0343	-1.33948	0.292694	-4.57639	4.73063e-06	6.29738e-05	kiaa1279	NA	UniRef90_UPI001458A8F5 KIF-binding protein-like n=1 Tax=Pecten maximus TaxID=6579 RepID=UPI001458A8F5
NIF3L1	RH	A	65.435	-1.33827	0.404408	-3.30919	0.00093565	0.00529117	NIF3 NGG1 interacting factor 3-like 1 (S. cerevisiae)	|-!- FUNCTION: May function as a transcriptional corepressor through its| interaction with COPS2, negatively regulating the expression of genes| involved in neuronal differentiation. {ECO:0000250|UniProtKB:Q9EQ80}.|-!- SUBUNIT: Homodimer. Interacts with COPS2. Interacts with THOC7.| {ECO:0000250|UniProtKB:Q9GZT8}.|-!- SUBCELLULAR LOCATION: Cytoplasm {ECO:0000250|UniProtKB:Q9EQ80}. Nucleus| {ECO:0…	sp|Q05B89|NIF3L_BOVIN NIF3-like protein 1 OS=Bos taurus OX=9913 GN=NIF3L1 PE=2 SV=1
BUD13	RH	A	204.465	-1.33761	0.173096	-7.72758	1.09609e-14	3.2976e-12	BUD13 homolog (S. cerevisiae)	NA	UniRef90_A0A6J8ELP9 BUD13 homolog n=1 Tax=Mytilus coruscus TaxID=42192 RepID=A0A6J8ELP9_MYTCO
PIGX	RH	A	67.58	-1.33646	0.299426	-4.4634	8.06683e-06	9.88556e-05	Phosphatidylinositol glycan anchor biosynthesis, class X	NA	UniRef90_UPI0014585A0A phosphatidylinositol-glycan biosynthesis class X protein-like n=1 Tax=Pecten maximus TaxID=6579 RepID=UPI0014585A0A
HIP1	RH	A	78.4816	1.33401	0.364372	3.66112	0.00025111	0.00180733	Huntingtin interacting protein 1	NA	UniRef90_A0A6J8CTC5 HIP1 n=1 Tax=Mytilus coruscus TaxID=42192 RepID=A0A6J8CTC5_MYTCO
AS3MT	RH	A	56.2743	1.33386	0.310118	4.30113	1.69928e-05	0.00018658	( 3 oxidation state) methyltransferase	NA	UniRef90_A0A6J8DF71 AS3MT n=1 Tax=Mytilus coruscus TaxID=42192 RepID=A0A6J8DF71_MYTCO
ANKRD16	RH	A	112.204	-1.33351	0.337582	-3.95018	7.80938e-05	0.000681	ankyrin repeat domain 16	NA	UniRef90_A0A6J8DA35 ANK_REP_REGION domain-containing protein n=2 Tax=Mytilus coruscus TaxID=42192 RepID=A0A6J8DA35_MYTCO
CWC25	RH	A	230.461	-1.33281	0.28791	-4.62926	3.66979e-06	5.06448e-05	CWC25 spliceosome-associated protein homolog (S. cerevisiae)	NA	UniRef90_A0A6J8C057 Uncharacterized protein n=2 Tax=Mytilus coruscus TaxID=42192 RepID=A0A6J8C057_MYTCO
CNKSR3	RH	A	317.39	1.33232	0.349007	3.81746	0.000134835	0.00107742	connector enhancer of kinase suppressor of Ras	NA	UniRef90_A0A6J8E6J9 PH domain-containing protein n=3 Tax=Mytilus coruscus TaxID=42192 RepID=A0A6J8E6J9_MYTCO
MRPL21	RH	A	141.648	-1.33232	0.356232	-3.74002	0.000184003	0.00141038	ribosomal protein L21	NA	UniRef90_A0A6J8AYD9 RP-L21 n=1 Tax=Mytilus coruscus TaxID=42192 RepID=A0A6J8AYD9_MYTCO
VPS16	RH	A	375.899	-1.3313	0.282656	-4.70995	2.47774e-06	3.66303e-05	vacuolar protein sorting 16 homolog (S. cerevisiae)	NA	UniRef90_A0A4W3IN04 Vacuolar protein sorting-associated protein 16 homolog n=1 Tax=Callorhinchus milii TaxID=7868 RepID=A0A4W3IN04_CALMI
U2SURP	RH	A	859.489	-1.33074	0.193914	-6.86251	6.76612e-12	6.36121e-10	U2 snRNP-associated SURP domain containing	NA	UniRef90_A0A6J8BTS3 SR140 n=2 Tax=Mytilus coruscus TaxID=42192 RepID=A0A6J8BTS3_MYTCO
COQ4	RH	A	33.3439	-1.33072	0.410415	-3.24238	0.00118534	0.00641902	Component of the coenzyme Q biosynthetic pathway. May play a role in organizing a multi-subunit COQ enzyme complex required for coenzyme Q biosynthesis. Required for steady-state levels of other COQ polypeptides	|-!- FUNCTION: Component of the coenzyme Q biosynthetic pathway. May play a| role in organizing a multi-subunit COQ enzyme complex required for| coenzyme Q biosynthesis. Required for steady-state levels of other COQ| polypeptides (By similarity). {ECO:0000250}.|-!- PATHWAY: Cofactor biosynthesis; ubiquinone biosynthesis.|-!- SUBUNIT: Component of a multi-subunit COQ enzyme complex, composed of| a…	sp|Q05B52|COQ4_BOVIN Ubiquinone biosynthesis protein COQ4 homolog, mitochondrial OS=Bos taurus OX=9913 GN=COQ4 PE=2 SV=1
MRTO4	RH	A	192.311	-1.33033	0.377332	-3.52562	0.000422485	0.00277995	mRNA turnover 4 homolog (S. cerevisiae)	NA	UniRef90_A0A6J8B980 Ribosome assembly factor mrt4 n=1 Tax=Mytilus coruscus TaxID=42192 RepID=A0A6J8B980_MYTCO
RGN	RH	A	572.703	-1.32966	0.212757	-6.24967	4.11308e-10	2.09732e-08	regucalcin (senescence marker protein-30)	NA	UniRef90_A0A6J8B0T8 Gluconolactonase n=1 Tax=Mytilus coruscus TaxID=42192 RepID=A0A6J8B0T8_MYTCO
MTHFD1	RH	A	196.38	1.32883	0.286953	4.63082	3.64227e-06	5.04664e-05	Methylenetetrahydrofolate dehydrogenase (NADP dependent)	NA	9986.ENSOCUP00000010081
PTTG1IP	RH	A	336.183	1.32751	0.400226	3.31689	0.000910242	0.00516204	Pituitary tumor-transforming 1 interacting protein	NA	UniRef90_A0A6J8AF48 Uncharacterized protein n=2 Tax=Mytilus coruscus TaxID=42192 RepID=A0A6J8AF48_MYTCO
TTC4	RH	A	76.5566	-1.32566	0.283617	-4.67413	2.952e-06	4.25951e-05	Tetratricopeptide repeat domain 4	NA	9823.ENSSSCP00000004160
HEXB	RH	A	256.623	1.32325	0.399687	3.31071	0.000930608	0.00526761	hexosaminidase B (beta polypeptide)	NA	WP_131993213.1 family 20 glycosylhydrolase [Acidipila rosea]
FRA10AC1	RH	A	91.768	-1.32278	0.293593	-4.50549	6.62187e-06	8.42364e-05	Fragile site, folic acid type, rare, fra(10)(Q23.3) or fra(10)(Q24.2) candidate 1	NA	7897.ENSLACP00000019101
RNF181	RH	A	28.9978	-1.3221	0.375667	-3.51935	0.000432608	0.0028386	RING finger protein 181	NA	7739.JGI285971
MFI2	RH	A	41.6401	1.32044	0.544631	2.42447	0.0153306	0.0488136	antigen p97 (melanoma associated) identified by monoclonal antibodies 133.2 and 96.5	NA	7159.AAEL011949-PB
IPO7	RH	A	162.17	1.32034	0.348887	3.78442	0.000154065	0.00122135	importin	NA	9986.ENSOCUP00000021643
HMGB2	RH	A	627.8	-1.32001	0.2259	-5.84334	5.11632e-09	1.9003e-07	high mobility group box 2	NA	7955.ENSDARP00000047158
ANXA7	RH	A	94.7328	-1.3181	0.474084	-2.78031	0.00543078	0.0214275	annexin A7	NA	9606.ENSP00000362010
DRAM2	RH	A	70.6068	1.31692	0.494635	2.6624	0.0077585	0.0283786	DNA-damage regulated autophagy modulator 2	NA	UniRef90_A0A6J8BT59 DRAM2 n=2 Tax=Mytilus coruscus TaxID=42192 RepID=A0A6J8BT59_MYTCO
UTP11L	RH	A	238.387	-1.31677	0.401094	-3.28294	0.00102731	0.00573404	UTP11-like, U3 small nucleolar ribonucleoprotein (Yeast)	NA	8128.ENSONIP00000020527
TRPA1	RH	A	87.0131	1.31669	0.458651	2.87079	0.00409454	0.0172045	Transient receptor potential cation channel subfamily A member	NA	NA
HNRNPD	RH	A	9448.33	-1.31629	0.197157	-6.67637	2.44929e-11	1.8894e-09	heterogeneous nuclear ribonucleoprotein D (AU-rich element RNA binding protein 1, 37kDa)	NA	UniRef90_A0A6J8ESL8 HNRNPABD n=1 Tax=Mytilus coruscus TaxID=42192 RepID=A0A6J8ESL8_MYTCO
SFSWAP	RH	A	779.637	-1.31574	0.263927	-4.98523	6.18883e-07	1.12843e-05	splicing factor, suppressor of white-apricot homolog (Drosophila)	NA	UniRef90_A0A1S4EIY5 splicing factor, suppressor of white-apricot homolog n=1 Tax=Diaphorina citri TaxID=121845 RepID=A0A1S4EIY5_DIACI
TMOD2	RH	A	111.186	1.31551	0.380303	3.4591	0.000541986	0.00341838	tropomodulin	|-!- FUNCTION: Acts as the pointed end capping protein which maintains the| length and dynamics of the actin filament. Blocks the elongation and| depolymerization of the actin filaments at the pointed end (By| similarity). {ECO:0000250}.|-!- SUBUNIT: Binds to the N-terminus of actin. {ECO:0000250}.|-!- SUBCELLULAR LOCATION: Cytoplasm, cytoskeleton {ECO:0000250}.|-!- ALTERNATIVE PRODUCTS:| Event=A…	sp|O01479|TMOD_CAEEL Tropomodulin OS=Caenorhabditis elegans OX=6239 GN=unc-94 PE=1 SV=2
SF3A1	RH	A	1336.19	-1.3151	0.313277	-4.19789	2.69413e-05	0.000277578	splicing factor 3a, subunit 1	NA	UniRef90_A0A210QXZ6 Splicing factor 3A subunit 1 n=3 Tax=Pectinidae TaxID=6566 RepID=A0A210QXZ6_MIZYE
RPS10	RH	A	8794.75	-1.31497	0.270671	-4.8582	1.18457e-06	2.01913e-05	ribosomal protein	|-!- FUNCTION: Component of the 40S ribosomal subunit. {ECO:0000250}.|-!- SUBUNIT: Component of the small ribosomal subunit. Interacts with| PRMT5. The methylated form interacts with NPM1 (By similarity).| {ECO:0000250}.|-!- SUBCELLULAR LOCATION: Cytoplasm {ECO:0000250}. Nucleus, nucleolus| {ECO:0000250}. Note=Localized in the granular component (GC) region of| the nucleolus. Methylation is requi…	sp|P63325|RS10_MOUSE 40S ribosomal protein S10 OS=Mus musculus OX=10090 GN=Rps10 PE=1 SV=1
RAB20	RH	A	133.508	1.31383	0.479529	2.73983	0.00614706	0.0236187	RAB20, member RAS oncogene family	NA	7668.SPU_013863tr
SULT1B1	RH	A	1016.96	-1.3135	0.354002	-3.71042	0.000206914	0.00154851	Sulfotransferase family, cytosolic	NA	UniRef90_UPI001458A237 sulfotransferase family cytosolic 1B member 1-like n=1 Tax=Pecten maximus TaxID=6579 RepID=UPI001458A237
NKAP	RH	A	1019.88	-1.31198	0.281164	-4.66625	3.06739e-06	4.37866e-05	NFKB activating protein	NA	UniRef90_UPI00148A14F0 NKAP family protein CG6066 n=1 Tax=Crassostrea gigas TaxID=29159 RepID=UPI00148A14F0
ALKBH8	RH	A	52.0197	-1.31139	0.284979	-4.60171	4.19036e-06	5.66972e-05	alkB, alkylation repair homolog 8 (E. coli)	NA	7897.ENSLACP00000009969
MOSPD1	RH	A	54.6774	1.3113	0.391921	3.34583	0.00082036	0.00474503	motile sperm domain containing 1	NA	43179.ENSSTOP00000007298
TM6SF1	RH	A	81.7852	1.30977	0.277876	4.71351	2.43489e-06	3.60855e-05	Transmembrane 6 superfamily member	NA	UniRef90_A0A6J8EIQ3 Uncharacterized protein n=1 Tax=Mytilus coruscus TaxID=42192 RepID=A0A6J8EIQ3_MYTCO
MRPS23	RH	A	103.801	-1.30931	0.352732	-3.71191	0.000205704	0.00154137	Mitochondrial ribosomal protein S23	|-!- SUBUNIT: Component of the mitochondrial ribosome small subunit (28S)| which comprises a 12S rRNA and about 30 distinct proteins.| {ECO:0000269|PubMed:10938081, ECO:0000269|PubMed:24799711}.|-!- SUBCELLULAR LOCATION: Mitochondrion {ECO:0000269|PubMed:10938081,| ECO:0000269|PubMed:24799711}.|-!- SIMILARITY: Belongs to the mitochondrion-specific ribosomal protein| mS23 family. {ECO:0000305}.|--…	sp|Q2NL27|RT23_BOVIN 28S ribosomal protein S23, mitochondrial OS=Bos taurus OX=9913 GN=MRPS23 PE=1 SV=1
PLGRKT	RH	A	52.1662	1.30882	0.320073	4.08913	4.32994e-05	0.000420892	plasminogen receptor, C-terminal lysine transmembrane protein	NA	UniRef90_A0A6J8DKB3 Plasminogen receptor (KT) n=1 Tax=Mytilus coruscus TaxID=42192 RepID=A0A6J8DKB3_MYTCO
ANAPC1	RH	A	138.607	-1.30824	0.27121	-4.82371	1.4091e-06	2.29772e-05	Anaphase promoting complex subunit 1	NA	UniRef90_A0A6J8D3W3 Anaphase-promoting complex subunit 1 n=1 Tax=Mytilus coruscus TaxID=42192 RepID=A0A6J8D3W3_MYTCO
GLO1	RH	A	186.918	1.30808	0.232122	5.63531	1.74739e-08	5.4477e-07	Glyoxalase i	NA	UniRef90_A0A1L1ZLQ9 Glyoxalase I n=1 Tax=Tegillarca granosa TaxID=220873 RepID=A0A1L1ZLQ9_TEGGR
SCLAV_4575	RH	A	106.887	1.30798	0.504041	2.59498	0.00945955	0.0332078	cellular component movement	NA	246197.MXAN_5330
MAPK15	RH	A	40.7492	1.30767	0.466734	2.80175	0.00508257	0.0202932	mitogen-activated protein kinase 15	NA	7739.JGI88155
CCDC130	RH	A	128.873	-1.30688	0.329209	-3.96975	7.19473e-05	0.000634774	coiled-coil domain containing 130	NA	UniRef90_A0A6J8DJ16 CCDC130 n=1 Tax=Mytilus coruscus TaxID=42192 RepID=A0A6J8DJ16_MYTCO
DDX27	RH	A	124.288	-1.30676	0.251534	-5.19514	2.04566e-07	4.4276e-06	DEAD (Asp-Glu-Ala-Asp) box polypeptide 27	NA	UniRef90_K1PQX1 RNA helicase n=2 Tax=Crassostrea gigas TaxID=29159 RepID=K1PQX1_CRAGI
UFSP2	RH	A	185.055	-1.30645	0.212456	-6.14928	7.78359e-10	3.6026e-08	ufm1-specific peptidase 2	NA	UniRef90_A0A6J8D4X7 UFSP2 n=1 Tax=Mytilus coruscus TaxID=42192 RepID=A0A6J8D4X7_MYTCO
BLOC1S4	RH	A	244.224	-1.30501	0.304974	-4.27908	1.87665e-05	0.000201639	biogenesis of lysosomal organelles complex-1, subunit 4, cappuccino	NA	8364.ENSXETP00000054973
RNPC3	RH	A	129.371	-1.30381	0.352808	-3.69553	0.000219426	0.001632	RNA-binding region (RNP1, RRM) containing 3	NA	59463.ENSMLUP00000018897
LAP3	RH	A	64.1745	1.30345	0.358536	3.63548	0.00027746	0.00195948	Leucine aminopeptidase 3	NA	UniRef90_A0A6J8EKY2 Cysteinylglycine-S-conjugate dipeptidase n=4 Tax=Mytilus coruscus TaxID=42192 RepID=A0A6J8EKY2_MYTCO
UBE2Z	RH	A	28.2111	1.30267	0.531424	2.45128	0.0142351	0.046027	ubiquitin-conjugating enzyme E2Z	NA	7739.JGI115457
FZD10	RH	A	83.6513	1.3013	0.377038	3.45139	0.000557714	0.00348832	frizzled family receptor	NA	UniRef90_A0A6G1S0Q7 Frizzled class receptor 9 (Fragment) n=1 Tax=Gallirallus okinawae TaxID=547194 RepID=A0A6G1S0Q7_9GRUI
POR	RH	A	40.1696	1.30049	0.5264	2.47053	0.0134914	0.0440944	This enzyme is required for electron transfer from NADP to cytochrome P450 (By similarity)	NA	7739.JGI288748
TTN	RH	A	144.724	1.29969	0.516629	2.51571	0.0118794	0.0398623	myosin light chain kinase	NA	UniRef90_A0A3L8SET5 Uncharacterized protein n=1 Tax=Chloebia gouldiae TaxID=44316 RepID=A0A3L8SET5_CHLGU
HLDE	RH	A	123.57	-1.29934	0.509021	-2.55262	0.0106917	0.036761	Catalyzes the ADP transfer to D-glycero-D-manno-heptose 1-phosphate, yielding ADP-D,D-heptose (By similarity)	NA	WP_115584033.1 D-glycero-beta-D-manno-heptose-7-phosphate kinase [Helicobacter sp. MIT 99-5507]
TSNAX	RH	A	76.0239	-1.29923	0.251587	-5.16413	2.41563e-07	5.1179e-06	translin-associated factor X	NA	UniRef90_A0A6J8CBD8 Translin-associated protein X n=1 Tax=Mytilus coruscus TaxID=42192 RepID=A0A6J8CBD8_MYTCO
SEC62	RH	A	269.562	-1.29899	0.33985	-3.82224	0.000132242	0.00105812	SEC62 homolog (S. cerevisiae)	NA	UniRef90_A0A6J8BM68 Translocation protein SEC62 n=1 Tax=Mytilus coruscus TaxID=42192 RepID=A0A6J8BM68_MYTCO
SERGEF	RH	A	31.4354	1.29864	0.508097	2.5559	0.0105915	0.0364875	Secretion regulating guanine nucleotide exchange factor	NA	UniRef90_UPI000719D4A0 secretion-regulating guanine nucleotide exchange factor-like n=1 Tax=Priapulus caudatus TaxID=37621 RepID=UPI000719D4A0
UBXN1	RH	A	347.414	-1.29762	0.235144	-5.51841	3.42081e-08	9.75498e-07	UBX domain protein 1	NA	UniRef90_A0A6J8BAI3 UBX domain-containing protein 1,UBX domain-containing protein 1-B,UBX domain-containing protein 1-A n=2 Tax=Mytilus coruscus TaxID=42192 RepID=A0A6J8BAI3_MYTCO
HP1BP3	RH	A	525.283	-1.29668	0.266591	-4.86393	1.15077e-06	1.97835e-05	Heterochromatin protein 1, binding protein 3	NA	UniRef90_UPI0014583E93 heterochromatin protein 1-binding protein 3-like n=1 Tax=Pecten maximus TaxID=6579 RepID=UPI0014583E93
SCFD1	RH	A	480.397	-1.29562	0.270144	-4.79604	1.61836e-06	2.5761e-05	Sec1 family domain containing 1	NA	UniRef90_A0A6J8BD42 SCFD1 n=1 Tax=Mytilus coruscus TaxID=42192 RepID=A0A6J8BD42_MYTCO
KHDRBS3	RH	A	795.804	-1.29502	0.208003	-6.22595	4.78643e-10	2.38016e-08	KH domain containing, RNA binding, signal transduction associated 3	NA	UniRef90_A0A6J8CTD4 KHDRBS3 n=2 Tax=Mytilus coruscus TaxID=42192 RepID=A0A6J8CTD4_MYTCO
MLST8	RH	A	468.808	-1.29183	0.280156	-4.61113	4.0049e-06	5.45192e-05	MTOR associated protein, LST8 homolog (S. cerevisiae)	NA	UniRef90_A0A6L2PXC6 WD_REPEATS_REGION domain-containing protein n=1 Tax=Coptotermes formosanus TaxID=36987 RepID=A0A6L2PXC6_COPFO
FDXACB1	RH	A	39.4429	1.2913	0.382923	3.37221	0.000745675	0.00439014	ferredoxin-fold anticodon binding domain containing 1	NA	UniRef90_A0A6J8CHF3 FDX-ACB domain-containing protein n=1 Tax=Mytilus coruscus TaxID=42192 RepID=A0A6J8CHF3_MYTCO
SUGT1	RH	A	893.854	-1.28874	0.291197	-4.42566	9.61456e-06	0.000114556	suppressor of G2 allele of SKP1	NA	UniRef90_A0A6J8A7F8 SUGT1 n=2 Tax=Mytilus coruscus TaxID=42192 RepID=A0A6J8A7F8_MYTCO
ADCK4	RH	A	134.105	-1.28839	0.247314	-5.20954	1.89308e-07	4.14207e-06	AarF domain containing kinase	NA	UniRef90_A0A433T9K0 ABC1 domain-containing protein n=1 Tax=Elysia chlorotica TaxID=188477 RepID=A0A433T9K0_ELYCH
METTL21A	RH	A	16.5101	-1.28728	0.47333	-2.71962	0.00653561	0.0248139	methyltransferase like 21A	NA	UniRef90_A0A6J8DTZ7 METTL21A n=1 Tax=Mytilus coruscus TaxID=42192 RepID=A0A6J8DTZ7_MYTCO
ARHGAP21	RH	A	204.146	1.28709	0.349505	3.6826	0.000230864	0.00170234	Rho GTPase activating protein 21	NA	UniRef90_A0A6J8BW47 ARHGAP21_23 n=3 Tax=Mytilus coruscus TaxID=42192 RepID=A0A6J8BW47_MYTCO
MACROD1	RH	A	23.0115	-1.28417	0.458253	-2.80231	0.00507377	0.0202849	MACRO domain containing 1	NA	9913.ENSBTAP00000017928
CCAR1	RH	A	279.879	-1.28394	0.26179	-4.90446	9.36848e-07	1.65308e-05	cell division cycle and apoptosis regulator 1	NA	UniRef90_Q5ZL41 SAP domain-containing protein (Fragment) n=2 Tax=Sauria TaxID=32561 RepID=Q5ZL41_CHICK
WDR27	RH	A	25.5269	-1.28354	0.407452	-3.15016	0.0016318	0.00823012	WD repeat domain 27	NA	NA
SAMHD1	RH	A	308.119	1.28153	0.448198	2.85929	0.00424586	0.0176554	SAM domain and HD	NA	UniRef90_A0A498NVZ7 Deoxynucleoside triphosphate triphosphohydrolase SAMHD1-like protein n=1 Tax=Labeo rohita TaxID=84645 RepID=A0A498NVZ7_LABRO
EEFSEC	RH	A	149.751	-1.28025	0.312305	-4.09936	4.14289e-05	0.00040599	Eukaryotic elongation factor, selenocysteine-tRNA-specific	NA	45351.NEMVEDRAFT_v1g165791-PA
TTR	RH	A	167.438	1.28001	0.247021	5.18178	2.19781e-07	4.68943e-06	5-hydroxyisourate	NA	7668.SPU_011523tr
RPAP2	RH	A	178.541	-1.27996	0.326694	-3.91792	8.93152e-05	0.000757982	RNA polymerase II associated protein 2	NA	UniRef90_A0A6J7ZTU4 RNA polymerase II subunit B1 CTD phosphatase RPAP2 homolog n=1 Tax=Mytilus coruscus TaxID=42192 RepID=A0A6J7ZTU4_MYTCO
SEC23IP	RH	A	147.957	1.2796	0.399504	3.20296	0.00136023	0.00711077	DDHD domain containing	NA	NA
PDCD11	RH	A	326.68	-1.27896	0.312762	-4.08926	4.32753e-05	0.000420892	programmed cell death 11	NA	UniRef90_UPI00145901DC protein RRP5 homolog n=1 Tax=Pecten maximus TaxID=6579 RepID=UPI00145901DC
TMEM79	RH	A	17.6571	1.27846	0.52558	2.43248	0.014996	0.0480974	transmembrane protein 79	NA	UniRef90_A0A6J8AWX6 Uncharacterized protein n=2 Tax=Mytilus coruscus TaxID=42192 RepID=A0A6J8AWX6_MYTCO
RPTOR	RH	A	52.3864	1.27797	0.406832	3.14127	0.00168218	0.00844879	regulatory associated protein of MTOR, complex 1	NA	UniRef90_UPI000F4F5E9A regulatory-associated protein of mTOR-like n=1 Tax=Tachysurus fulvidraco TaxID=1234273 RepID=UPI000F4F5E9A
FGFR1OP2	RH	A	116.901	1.2779	0.311508	4.10231	4.09041e-05	0.000401501	FGFR1 oncogene partner 2	NA	UniRef90_A0A6J8BEV1 Suppressor of IKBKE 1,FGFR1 oncogene partner 2,FGFR1 oncogene partner 2 homolog n=1 Tax=Mytilus coruscus TaxID=42192 RepID=A0A6J8BEV1_MYTCO
THUMPD1	RH	A	57.3451	-1.27762	0.343089	-3.72387	0.000196196	0.00148305	THUMP domain containing 1	NA	UniRef90_A0A6J8DNE0 TAN1 n=1 Tax=Mytilus coruscus TaxID=42192 RepID=A0A6J8DNE0_MYTCO
ADARB1	RH	A	119.947	1.27567	0.430859	2.96077	0.00306871	0.013718	Adenosine deaminase, RNA-specific	NA	UniRef90_A0A6J8DU14 ADARB n=1 Tax=Mytilus coruscus TaxID=42192 RepID=A0A6J8DU14_MYTCO
RPL7A	RH	A	28661.8	-1.2752	0.226815	-5.62219	1.88549e-08	5.78827e-07	Ribosomal protein L7A	NA	WP_185099540.1 ribosomal L7Ae/L30e/S12e/Gadd45 family protein, partial [Aequorivita sp. 609]
TGFBI	RH	A	6193.54	-1.27457	0.330042	-3.86184	0.000112536	0.000925038	periostin, osteoblast specific factor	NA	UniRef90_A0A6J8CTE1 TGFBI n=1 Tax=Mytilus coruscus TaxID=42192 RepID=A0A6J8CTE1_MYTCO
TMCO7	RH	A	128.471	-1.27403	0.281858	-4.52013	6.18025e-06	7.92891e-05	transmembrane and coiled-coil domains 7	NA	UniRef90_A0A6J8CQF2 RTP1_C1 domain-containing protein n=1 Tax=Mytilus coruscus TaxID=42192 RepID=A0A6J8CQF2_MYTCO
MAN2B1	RH	A	306.705	1.27273	0.209719	6.06874	1.28919e-09	5.46272e-08	Mannosidase alpha class	NA	8364.ENSXETP00000012332
RPS27A	RH	A	10049.1	-1.27245	0.192028	-6.62637	3.44047e-11	2.58766e-09	ribosomal protein S27A	NA	UniRef90_A0A293M9I9 40S ribosomal protein S27a (Fragment) n=1 Tax=Ornithodoros erraticus TaxID=265619 RepID=A0A293M9I9_ORNER
SRP19	RH	A	110.653	1.27147	0.264954	4.79883	1.59595e-06	2.54717e-05	Signal recognition particle 19 kDa	NA	UniRef90_UPI001458E637 signal recognition particle 19 kDa protein-like n=1 Tax=Pecten maximus TaxID=6579 RepID=UPI001458E637
RPL14	RH	A	10950	-1.27094	0.202835	-6.26588	3.7072e-10	1.92295e-08	ribosomal protein L14	NA	UniRef90_A0A6J8EL43 60S ribosomal protein L14 n=1 Tax=Mytilus coruscus TaxID=42192 RepID=A0A6J8EL43_MYTCO
RBCK1	RH	A	596.305	1.27066	0.395881	3.20969	0.00132877	0.00699866	RanBP-type and C3HC4-type zinc finger containing 1	NA	UniRef90_UPI00148A315B ranBP-type and C3HC4-type zinc finger-containing protein 1 isoform X1 n=1 Tax=Crassostrea gigas TaxID=29159 RepID=UPI00148A315B
PDSS2	RH	A	179.436	-1.27013	0.248861	-5.10376	3.32973e-07	6.63409e-06	prenyl (decaprenyl) diphosphate synthase, subunit 2	NA	UniRef90_A0A6J8CLI1 PDSS2 n=1 Tax=Mytilus coruscus TaxID=42192 RepID=A0A6J8CLI1_MYTCO
GLYCTK	RH	A	30.7892	1.26993	0.466953	2.71962	0.00653569	0.0248139	MOFRL family	NA	UniRef90_A0A6J8DSR4 Gck n=1 Tax=Mytilus coruscus TaxID=42192 RepID=A0A6J8DSR4_MYTCO
BRE	RH	A	215.878	-1.26807	0.317574	-3.99299	6.52449e-05	0.000592125	brain and reproductive organ-expressed (TNFRSF1A modulator)	NA	UniRef90_A0A6J8D5E2 BRCA1-A complex subunit BRE n=1 Tax=Mytilus coruscus TaxID=42192 RepID=A0A6J8D5E2_MYTCO
RBBP9	RH	A	45.9618	-1.26766	0.408639	-3.10215	0.00192122	0.00949876	retinoblastoma binding protein 9	NA	7955.ENSDARP00000095196
CAP1	RH	A	1197.59	1.2657	0.305734	4.13988	3.47482e-05	0.000348429	CAP, adenylate cyclase-associated protein 1	NA	UniRef90_UPI001458DF84 adenylyl cyclase-associated protein 1-like n=1 Tax=Pecten maximus TaxID=6579 RepID=UPI001458DF84
NSFL1C	RH	A	201.062	-1.26521	0.231699	-5.46056	4.7463e-08	1.30404e-06	NSFL1 (P97) cofactor (P47)	NA	UniRef90_A0A6J8EAI2 NSFL1 cofactor p47 n=1 Tax=Mytilus coruscus TaxID=42192 RepID=A0A6J8EAI2_MYTCO
OSTF1	RH	A	165.65	1.26313	0.342177	3.69147	0.000222965	0.00165423	Osteoclast stimulating factor 1	NA	400682.PAC_15718917
SAE1	RH	A	157.292	-1.26198	0.243395	-5.18492	2.16103e-07	4.62736e-06	SUMO-1 activating enzyme subunit 1	|-!- FUNCTION: The heterodimer acts as an E1 ligase for SUMO1, SUMO2, SUMO3,| and probably SUMO4. It mediates ATP-dependent activation of SUMO| proteins followed by formation of a thioester bond between a SUMO| protein and a conserved active site cysteine residue on UBA2/SAE2.| {ECO:0000269|PubMed:10187858, ECO:0000269|PubMed:10217437,| ECO:0000269|PubMed:11451954, ECO:0000269|PubMed:11481243,| E…	sp|Q9UBE0|SAE1_HUMAN SUMO-activating enzyme subunit 1 OS=Homo sapiens OX=9606 GN=SAE1 PE=1 SV=1
TFB1M	RH	A	116.159	-1.26194	0.272463	-4.63162	3.62821e-06	5.04179e-05	transcription factor B1, mitochondrial	NA	UniRef90_A0A6J8A5B5 rRNA adenine N(6)-methyltransferase n=1 Tax=Mytilus coruscus TaxID=42192 RepID=A0A6J8A5B5_MYTCO
ACO2	RH	A	631.92	1.26119	0.200421	6.29273	3.1194e-10	1.67584e-08	aconitase 2, mitochondrial	NA	UniRef90_A0A6J8DM72 Aconitate hydratase, mitochondrial n=2 Tax=Mytilus coruscus TaxID=42192 RepID=A0A6J8DM72_MYTCO
SPNS3	RH	A	57.9973	1.26117	0.455167	2.77078	0.00559217	0.0219349	Spinster homolog	NA	UniRef90_A0A6J8CX91 SPNS n=3 Tax=Mytilus coruscus TaxID=42192 RepID=A0A6J8CX91_MYTCO
MBTPS2	RH	A	48.0517	1.26096	0.374263	3.36917	0.000753962	0.00442594	membrane-bound transcription factor peptidase, site 2	|-!- FUNCTION: Zinc metalloprotease that mediates intramembrane proteolysis| of proteins such as ATF6, ATF6B, SREBF1/SREBP1 and SREBF2/SREBP2.| Catalyzes the second step in the proteolytic activation of the sterol| regulatory element-binding proteins (SREBPs) SREBF1/SREBP1 and| SREBF2/SREBP2: cleaves SREBPs within the first transmembrane segment,| thereby releasing the N-terminal segment with a p…	sp|O54862|MBTP2_CRIGR Membrane-bound transcription factor site-2 protease OS=Cricetulus griseus OX=10029 GN=MBTPS2 PE=2 SV=1
ZNF593	RH	A	211.874	-1.2604	0.470755	-2.67741	0.00741936	0.0274384	Zinc finger protein 593	NA	UniRef90_UPI000BAFA298 zinc finger protein 593-like n=1 Tax=Crassostrea virginica TaxID=6565 RepID=UPI000BAFA298
ZNHIT6	RH	A	110.257	-1.26013	0.275894	-4.56745	4.93683e-06	6.47166e-05	Zinc finger, HIT-type containing 6	NA	UniRef90_A0A6J8ELI2 Box C/D snoRNA protein 1 n=1 Tax=Mytilus coruscus TaxID=42192 RepID=A0A6J8ELI2_MYTCO
C8ORF76	RH	A	122.277	-1.25818	0.457394	-2.75075	0.00594587	0.0230099	Open reading frame	NA	UniRef90_A0A6J8CBF1 BPTI/Kunitz inhibitor domain-containing protein n=1 Tax=Mytilus coruscus TaxID=42192 RepID=A0A6J8CBF1_MYTCO
SLC10A7	RH	A	40.1607	-1.25694	0.359015	-3.50107	0.000463391	0.0030143	solute carrier family 10 (sodium bile acid cotransporter family), member 7	NA	UniRef90_A0A6J8DND5 SLC10A7 n=1 Tax=Mytilus coruscus TaxID=42192 RepID=A0A6J8DND5_MYTCO
HCRTR2	RH	A	214.701	1.25652	0.283337	4.43472	9.21919e-06	0.000110282	Hypocretin orexin receptor	NA	UniRef90_A0A210QMB9 Uncharacterized protein n=2 Tax=Mizuhopecten yessoensis TaxID=6573 RepID=A0A210QMB9_MIZYE
SLC5A7	RH	A	28.4371	1.25584	0.38244	3.28376	0.00102431	0.00572794	solute carrier family 5 (choline transporter), member 7	NA	UniRef90_UPI001239DFE0 high-affinity choline transporter 1-like n=1 Tax=Strongylocentrotus purpuratus TaxID=7668 RepID=UPI001239DFE0
SLC39A1	RH	A	56.209	1.25574	0.355407	3.53323	0.000410513	0.00272332	solute carrier family 39 (Zinc transporter), member	NA	UniRef90_A0A6J8ACD5 SLC39A1_2_3 n=1 Tax=Mytilus coruscus TaxID=42192 RepID=A0A6J8ACD5_MYTCO
GPDH	RH	A	173.781	1.25364	0.44552	2.81388	0.00489473	0.0197775	Glycerol-3-phosphate dehydrogenase	NA	UniRef90_UPI0008FA9E2A glycerol-3-phosphate dehydrogenase [NAD(+)], cytoplasmic n=1 Tax=Cyprinus carpio TaxID=7962 RepID=UPI0008FA9E2A
VSG	RH	A	194.484	1.25313	0.309267	4.05194	5.0794e-05	0.000482062	Multi-glycosylated core protein 24 (MGC-24)	NA	UniRef90_A0A6J8CG20 CD164 n=1 Tax=Mytilus coruscus TaxID=42192 RepID=A0A6J8CG20_MYTCO
FEN1	RH	A	23.1504	-1.24992	0.481524	-2.59576	0.0094381	0.0331518	Structure-specific nuclease with 5'-flap endonuclease and 5'-3' exonuclease activities involved in DNA replication and repair. During DNA replication, cleaves the 5'-overhanging flap structure that is generated by displacement synthesis when DNA polymerase encounters the 5'-end of a downstream Okazaki fragment. It enters the flap from the 5'-end and then tracks to cleave the flap base, leaving a …	NA	45351.NEMVEDRAFT_v1g201054-PA
RPL26	RH	A	13119.9	-1.24919	0.463636	-2.69433	0.00705305	0.0263755	Ribosomal protein	NA	7757.ENSPMAP00000001045
RCCD1	RH	A	62.0963	-1.24903	0.259993	-4.80411	1.55444e-06	2.48752e-05	RCC1 domain containing 1	NA	7739.JGI125491
GTPBP4	RH	A	8937.84	-1.24899	0.253385	-4.92921	8.25611e-07	1.4654e-05	Involved in the biogenesis of the 60S ribosomal subunit (By similarity)	NA	28377.ENSACAP00000003022
PYROXD1	RH	A	64.2225	-1.24845	0.309872	-4.02892	5.60336e-05	0.000523924	pyridine nucleotide-disulphide oxidoreductase domain 1	NA	UniRef90_A0A6J8DMV1 Pyridine nucleotide-disulfide oxidoreductase domain-containing protein 1 n=1 Tax=Mytilus coruscus TaxID=42192 RepID=A0A6J8DMV1_MYTCO
SLFN5	RH	A	18.8855	1.24787	0.481089	2.59385	0.0094909	0.0332984	Schlafen family member	NA	WP_105094280.1 NERD domain-containing protein/DEAD/DEAH box helicase [Veillonella infantium]
TRMT1	RH	A	179.908	-1.24731	0.328733	-3.79429	0.000148067	0.00117846	tRNA methyltransferase 1 homolog (S. cerevisiae)	NA	UniRef90_A0A6J8D0R5 TRMT1 n=1 Tax=Mytilus coruscus TaxID=42192 RepID=A0A6J8D0R5_MYTCO
FKBP4	RH	A	704.408	1.24658	0.30084	4.14368	3.41783e-05	0.000343898	FK506 binding protein 4	NA	UniRef90_UPI001458C05B peptidyl-prolyl cis-trans isomerase FKBP4-like isoform X1 n=2 Tax=Pecten maximus TaxID=6579 RepID=UPI001458C05B
FLI1	RH	A	1362.26	-1.24521	0.169076	-7.36481	1.77402e-13	3.04979e-11	Friend leukemia virus integration 1	NA	UniRef90_A0A6J8BNR9 ERG n=2 Tax=Mytilus coruscus TaxID=42192 RepID=A0A6J8BNR9_MYTCO
DHCR7	RH	A	120.308	-1.24394	0.277288	-4.48611	7.25365e-06	9.05502e-05	7-dehydrocholesterol reductase	NA	UniRef90_A0A6J8E3F5 DHCR7 n=1 Tax=Mytilus coruscus TaxID=42192 RepID=A0A6J8E3F5_MYTCO
MRPL51	RH	A	193.653	-1.24228	0.362737	-3.42473	0.000615404	0.00378231	ribosomal protein, L51	NA	UniRef90_A0A6J8EK62 39S ribosomal protein L51, mitochondrial n=1 Tax=Mytilus coruscus TaxID=42192 RepID=A0A6J8EK62_MYTCO
EIF3I	RH	A	1832.16	-1.24208	0.245261	-5.06431	4.0989e-07	7.95583e-06	Component of the eukaryotic translation initiation factor 3 (eIF-3) complex, which is involved in protein synthesis and, together with other initiation factors, stimulates binding of mRNA and methionyl-tRNAi to the 40S ribosome (By similarity)	NA	7070.TC002391-PA
NUDCD1	RH	A	118.374	-1.24207	0.486216	-2.55457	0.010632	0.0365977	NudC domain containing 1	NA	UniRef90_UPI000203524D nudC domain-containing protein 1-like n=1 Tax=Meleagris gallopavo TaxID=9103 RepID=UPI000203524D
EIF2B5	RH	A	501.691	-1.24074	0.260942	-4.75484	1.98606e-06	3.05629e-05	eukaryotic translation initiation factor 2B, subunit 5 epsilon	NA	UniRef90_A0A6J8A084 eIF-2B GDP-GTP exchange factor subunit epsilon n=1 Tax=Mytilus coruscus TaxID=42192 RepID=A0A6J8A084_MYTCO
MED19	RH	A	410.506	-1.24058	0.349612	-3.54845	0.000387509	0.00259071	Component of the Mediator complex, a coactivator involved in the regulated transcription of nearly all RNA polymerase II-dependent genes. Mediator functions as a bridge to convey information from gene-specific regulatory proteins to the basal RNA polymerase II transcription machinery. Mediator is recruited to promoters by direct interactions with regulatory proteins and serves as a scaffold for t…	NA	UniRef90_A0A6J8B2Q5 Mediator of RNA polymerase II transcription subunit 19 n=1 Tax=Mytilus coruscus TaxID=42192 RepID=A0A6J8B2Q5_MYTCO
ARL3	RH	A	50.9113	1.24041	0.340605	3.64178	0.000270758	0.00192571	ADP-ribosylation factor-like	NA	7757.ENSPMAP00000010464
ME31B	RH	A	213.388	1.23964	0.329085	3.76693	0.000165269	0.00129146	ATP-dependent RNA helicase	NA	UniRef90_A0A126Q9D7 RNA helicase n=2 Tax=Mytilus TaxID=6548 RepID=A0A126Q9D7_MYTGA
CDKN1C	RH	A	693.374	1.23757	0.370437	3.34084	0.000835253	0.00479553	cyclin-dependent kinase inhibitor 1C (p57, Kip2)	NA	UniRef90_A0A4W4GMD9 Uncharacterized protein n=2 Tax=Electrophorus electricus TaxID=8005 RepID=A0A4W4GMD9_ELEEL
SLC30A6	RH	A	321.288	-1.2375	0.282848	-4.37515	1.21348e-05	0.000139556	Solute carrier family 30 (Zinc transporter), member 6	NA	NA
RPL9	RH	A	18492	-1.23646	0.26298	-4.70173	2.57965e-06	3.79504e-05	ribosomal protein	NA	7245.FBpp0258098
MED22	RH	A	302.591	-1.2362	0.259159	-4.77004	1.84188e-06	2.849e-05	Component of the Mediator complex, a coactivator involved in the regulated transcription of nearly all RNA polymerase II-dependent genes. Mediator functions as a bridge to convey information from gene-specific regulatory proteins to the basal RNA polymerase II transcription machinery. Mediator is recruited to promoters by direct interactions with regulatory proteins and serves as a scaffold for t…	NA	7739.JGI69019
TLK	RH	A	147.322	1.23594	0.302926	4.07999	4.5037e-05	0.000434275	S_TKc	NA	UniRef90_UPI00148A66FF serine/threonine-protein kinase tousled-like 1 isoform X1 n=4 Tax=Crassostrea TaxID=6564 RepID=UPI00148A66FF
RALBP1	RH	A	443.881	-1.23503	0.383969	-3.21647	0.00129778	0.00687997	RalA binding protein 1	NA	UniRef90_A0A6J8A6Q7 RALBP1 n=1 Tax=Mytilus coruscus TaxID=42192 RepID=A0A6J8A6Q7_MYTCO
RPL8	RH	A	26824.7	-1.23438	0.232477	-5.30968	1.09815e-07	2.62205e-06	ribosomal protein L8	NA	121225.PHUM168100-PA
ITIH4	RH	A	235.964	1.23304	0.24737	4.98461	6.20881e-07	1.12865e-05	inter-alpha-trypsin inhibitor heavy chain family, member 4	NA	13735.ENSPSIP00000020287
NIP7	RH	A	69.5396	-1.23099	0.269123	-4.5741	4.78281e-06	6.32487e-05	Required for proper 34S pre-rRNA processing and 60S ribosome subunit assembly (By similarity)	NA	13616.ENSMODP00000003385
DPP3	RH	A	727.3	-1.22896	0.278996	-4.40495	1.05806e-05	0.000124343	Dipeptidylpeptidase 3	NA	UniRef90_A0A147B9T8 Dipeptidyl peptidase 3 like isoform 2 (Fragment) n=1 Tax=Carios mimon TaxID=360319 RepID=A0A147B9T8_9ACAR
FADS1	RH	A	103.918	1.22893	0.433245	2.83656	0.00456021	0.018727	fatty acid desaturase	NA	8090.ENSORLP00000007988
LRRC66	RH	A	28.8202	-1.22867	0.38378	-3.20148	0.00136722	0.00712874	leucine rich repeat	NA	UniRef90_UPI000BAEC094 uncharacterized protein LOC111121935 n=1 Tax=Crassostrea virginica TaxID=6565 RepID=UPI000BAEC094
UBAP1	RH	A	53.3442	1.22784	0.460821	2.66445	0.00771135	0.0282749	Ubiquitin associated protein 1	NA	7460.GB17191-PA
MPEG1	RH	A	1031.25	1.22379	0.489302	2.5011	0.012381	0.0412266	macrophage expressed 1	NA	UniRef90_A0A6J8BVL1 Macrophage-expressed gene 1 protein n=1 Tax=Mytilus coruscus TaxID=42192 RepID=A0A6J8BVL1_MYTCO
TAF8	RH	A	168.854	-1.22207	0.258864	-4.72092	2.34782e-06	3.51413e-05	TAF8 RNA polymerase II, TATA box binding protein (TBP)-associated factor, 43kDa	NA	UniRef90_A0A6J8ALK9 Transcription initiation factor TFIID subunit 8 n=1 Tax=Mytilus coruscus TaxID=42192 RepID=A0A6J8ALK9_MYTCO
SRP54	RH	A	192.24	1.22054	0.246237	4.95677	7.16758e-07	1.29124e-05	signal recognition particle 54kDa	NA	7955.ENSDARP00000118188
RPS18	RH	A	15820	-1.22031	0.229585	-5.31531	1.06476e-07	2.57297e-06	Ribosomal protein S18	NA	7739.JGI114927
EXOC8	RH	A	128.88	1.22005	0.388063	3.14394	0.00166687	0.00838591	exocyst complex component 8	NA	UniRef90_A0A6J8CK94 Exocyst complex component 8 n=1 Tax=Mytilus coruscus TaxID=42192 RepID=A0A6J8CK94_MYTCO
RBMXL3	RH	A	318.5	-1.21948	0.222504	-5.48068	4.23697e-08	1.18027e-06	RNA binding motif protein	NA	UniRef90_A0A6J8DCN2 RBMX n=3 Tax=Mytilus coruscus TaxID=42192 RepID=A0A6J8DCN2_MYTCO
TMA16	RH	A	96.1587	-1.21652	0.288094	-4.22264	2.41456e-05	0.00025223	translation machinery associated 16 homolog (S. cerevisiae)	NA	8083.ENSXMAP00000008069
FLOT2	RH	A	152.373	1.216	0.439546	2.76648	0.00566644	0.0221396	Flotillin	|-!- FUNCTION: May play a role in axon growth and regeneration. May be| involved in epidermal cell adhesion and epidermal structure and| function.|-!- SUBUNIT: Heterooligomeric complex of flotillins 1 and 2. {ECO:0000250}.|-!- SUBCELLULAR LOCATION: Membrane {ECO:0000250}. Note=In neuronal cells,| associated with GPI-anchored cell-adhesion molecules. {ECO:0000250}.|-!- ALTERNATIVE PRODUCTS:| Event…	sp|O61492|FLOT2_DROME Flotillin-2 OS=Drosophila melanogaster OX=7227 GN=Flo2 PE=2 SV=3
LTN1	RH	A	510.586	-1.21538	0.269265	-4.51369	6.371e-06	8.13892e-05	listerin E3 ubiquitin protein ligase 1	NA	9913.ENSBTAP00000032364
CACUL1	RH	A	31.3419	-1.21504	0.476802	-2.54832	0.0108243	0.037111	CDK2-associated, cullin domain 1	NA	UniRef90_A0A6J8EZD3 CDK2-associated and cullin domain-containing protein 1 n=1 Tax=Mytilus coruscus TaxID=42192 RepID=A0A6J8EZD3_MYTCO
RFC4	RH	A	165.382	-1.21191	0.351544	-3.4474	0.000566019	0.00352926	Replication factor C (Activator 1) 4, 37kDa	NA	UniRef90_A0A6J8A3T3 RFC2_4 n=2 Tax=Mytilus coruscus TaxID=42192 RepID=A0A6J8A3T3_MYTCO
PSMB5	RH	A	431.534	-1.21095	0.185369	-6.53266	6.46115e-11	4.46859e-09	The proteasome is a multicatalytic proteinase complex which is characterized by its ability to cleave peptides with Arg, Phe, Tyr, Leu, and Glu adjacent to the leaving group at neutral or slightly basic pH. The proteasome has an ATP-dependent proteolytic activity (By similarity)	NA	UniRef90_A0A6J8AV71 Proteasome subunit beta n=3 Tax=Mytilus coruscus TaxID=42192 RepID=A0A6J8AV71_MYTCO
PIK3C3	RH	A	254.934	-1.21083	0.224634	-5.39025	7.0358e-08	1.88153e-06	phosphatidylinositol 3-kinase, catalytic subunit type 3	NA	UniRef90_A0A5P8NFE9 Phosphatidylinositol 3-kinase catalytic subunit type 3 n=3 Tax=Pectinidae TaxID=6566 RepID=A0A5P8NFE9_9BIVA
DDX31	RH	A	76.7551	-1.21051	0.317161	-3.81669	0.000135252	0.00107932	DEAD (Asp-Glu-Ala-Asp) box polypeptide 31	NA	7739.JGI133921
UTP6	RH	A	86.7965	-1.21036	0.325518	-3.71825	0.000200607	0.00151071	UTP6, small subunit (SSU) processome component, homolog (yeast)	NA	7739.JGI92084
RTKN2	RH	A	185.683	1.21033	0.433682	2.79082	0.00525748	0.0208669	Rhotekin	NA	UniRef90_A0A6J8DQT1 Uncharacterized protein n=2 Tax=Mytilus coruscus TaxID=42192 RepID=A0A6J8DQT1_MYTCO
TFIIFBETA	RH	A	438.707	-1.20973	0.20752	-5.82947	5.56023e-09	2.02763e-07	Transcription initiation factor IIF subunit beta	NA	UniRef90_A0A6J8A309 General transcription factor IIF subunit 2 n=1 Tax=Mytilus coruscus TaxID=42192 RepID=A0A6J8A309_MYTCO
DUS3L	RH	A	83.4501	-1.20913	0.28267	-4.27752	1.8899e-05	0.000202701	Dihydrouridine synthase 3-like (S. cerevisiae)	NA	UniRef90_UPI000BB00B4B tRNA-dihydrouridine(47) synthase [NAD(P)(+)]-like n=1 Tax=Crassostrea virginica TaxID=6565 RepID=UPI000BB00B4B
IAH1	RH	A	84.5863	1.20743	0.346454	3.48511	0.000491938	0.00315901	isoamyl acetate-hydrolyzing esterase 1 homolog (S. cerevisiae)	NA	tr|A0A5B0M3P7|A0A5B0M3P7_PUCGR SGNH_hydro domain-containing protein OS=Puccinia graminis f. sp. tritici OX=56615 GN=PGT21_005591 PE=4 SV=1
ELP5	RH	A	83.0835	-1.20718	0.329048	-3.66872	0.000243765	0.00176928	elongator acetyltransferase complex subunit 5	NA	UniRef90_A0A6J8BTU4 Elongator complex protein 5 n=1 Tax=Mytilus coruscus TaxID=42192 RepID=A0A6J8BTU4_MYTCO
MGAT4C	RH	A	897.698	-1.20624	0.175545	-6.8714	6.35734e-12	6.16969e-10	mannosyl (alpha-1,3-)-glycoprotein beta-1,4-N-acetylglucosaminyltransferase, isozyme C	|-!- FUNCTION: Glycosyltransferase that participates in the transfer of N-| acetylglucosamine (GlcNAc) to the core mannose residues of N-linked| glycans. Catalyzes the formation of the GlcNAcbeta1-4 branch on the| GlcNAcbeta1-2Manalpha1-3 arm of the core structure of N-linked glycans.| Essential for the production of tri- and tetra-antennary N-linked sugar| chains. Does not catalyze the transfer …	sp|Q9D306|MGT4C_MOUSE Alpha-1,3-mannosyl-glycoprotein 4-beta-N-acetylglucosaminyltransferase C OS=Mus musculus OX=10090 GN=Mgat4c PE=2 SV=1
TBRG1	RH	A	200.147	-1.20572	0.295514	-4.08007	4.50213e-05	0.000434275	transforming growth factor beta regulator 1	NA	UniRef90_UPI001458DD6F transforming growth factor beta regulator 1-like n=1 Tax=Pecten maximus TaxID=6579 RepID=UPI001458DD6F
RAB39	RH	A	56.2059	1.20534	0.390245	3.08867	0.00201056	0.00986309	Ras-related protein	NA	7070.TC005229-PA
AP2A2	RH	A	171.877	1.20502	0.330745	3.64336	0.000269104	0.00191621	Adaptor-related protein complex 2, alpha	NA	10116.ENSRNOP00000060992
TOE1	RH	A	72.2322	-1.20473	0.245991	-4.89746	9.70856e-07	1.70808e-05	Target of EGR1, member 1 (Nuclear)	NA	UniRef90_K1REK0 Target of EGR1 protein 1 n=1 Tax=Crassostrea gigas TaxID=29159 RepID=K1REK0_CRAGI
MRPL46	RH	A	119.17	-1.2041	0.23302	-5.16734	2.37444e-07	5.04841e-06	mitochondrial ribosomal protein, L46	NA	UniRef90_A0A6J8DSV7 MRPL46 n=1 Tax=Mytilus coruscus TaxID=42192 RepID=A0A6J8DSV7_MYTCO
RPS25	RH	A	11691.2	-1.20277	0.18557	-6.4815	9.08143e-11	6.00472e-09	Ribosomal protein S25	NA	7739.JGI61377
CTAG2	RH	A	24.3207	1.20267	0.467569	2.57219	0.0101058	0.0351271	Transcription factor Pcc1	NA	tr|A0A168L6I3|A0A168L6I3_MUCCL Uncharacterized protein OS=Mucor lusitanicus CBS 277.49 OX=747725 GN=MUCCIDRAFT_110020 PE=3 SV=1
ASAH1	RH	A	74.7778	1.2014	0.403348	2.97856	0.0028961	0.0131516	N-acylsphingosine amidohydrolase (acid ceramidase) 1	NA	7739.JGI287865
WWOX	RH	A	373.947	-1.20088	0.265786	-4.5182	6.23679e-06	7.98442e-05	WW domain containing oxidoreductase	NA	UniRef90_A0A6J8C9P9 WW domain-containing oxidoreductase n=1 Tax=Mytilus coruscus TaxID=42192 RepID=A0A6J8C9P9_MYTCO
ATPBD4	RH	A	21.9655	-1.19956	0.377396	-3.17853	0.00148025	0.00760602	ATP binding domain 4	|-!- FUNCTION: Amidase that catalyzes the last step of diphthamide| biosynthesis using ammonium and ATP. Diphthamide biosynthesis consists| in the conversion of an L-histidine residue in the translation| elongation factor eEF-2 (EEF2) to diphthamide (By similarity).| {ECO:0000250}.|-!- CATALYTIC ACTIVITY:| Reaction=ATP + diphthine-[translation elongation factor 2] + NH4(+) =| AMP + diphosphate + …	sp|A2RV01|DPH6_DANRE Diphthine--ammonia ligase OS=Danio rerio OX=7955 GN=dph6 PE=2 SV=1
OPA3	RH	A	62.2642	1.19815	0.291311	4.11296	3.90622e-05	0.000384676	optic atrophy 3 (autosomal recessive, with chorea and spastic paraplegia)	NA	UniRef90_A0A6J8D721 OPA3 n=1 Tax=Mytilus coruscus TaxID=42192 RepID=A0A6J8D721_MYTCO
MRE11A	RH	A	90.5681	-1.19814	0.234565	-5.10791	3.25743e-07	6.53331e-06	MRE11 meiotic recombination 11 homolog A (S. cerevisiae)	NA	UniRef90_K1PK70 Double-strand break repair protein n=2 Tax=Crassostrea gigas TaxID=29159 RepID=K1PK70_CRAGI
DNAJC1	RH	A	129.571	-1.19797	0.297141	-4.03166	5.53836e-05	0.00051907	DnaJ (Hsp40) homolog, subfamily C, member 1	|-!- FUNCTION: May modulate protein synthesis. {ECO:0000250}.|-!- SUBUNIT: Interacts (via J domain) with HSPA5. Interacts (via cytosolic| domain) with ribosomes. Interacts (via SANT 2 domain) with SERPINA3;| the interaction delays the formation of the covalent inhibitory complex| SERPINA3-chymotrypsin, but does not alter the catalytic activity of| SERPINA3. Interacts (via SANT 2 domain) with ITIH…	sp|Q61712|DNJC1_MOUSE DnaJ homolog subfamily C member 1 OS=Mus musculus OX=10090 GN=Dnajc1 PE=1 SV=1
NUP54	RH	A	711.241	-1.19617	0.242497	-4.93274	8.10825e-07	1.452e-05	nucleoporin 54kDa	NA	45351.NEMVEDRAFT_v1g1818-PA
MRPL10	RH	A	96.5969	-1.19497	0.274647	-4.35093	1.35561e-05	0.000153153	mitochondrial ribosomal protein L10	NA	UniRef90_A0A6J8E3X6 RP-L10 n=1 Tax=Mytilus coruscus TaxID=42192 RepID=A0A6J8E3X6_MYTCO
DCTN6	RH	A	96.1881	1.19367	0.310377	3.84586	0.000120133	0.000979454	Dynactin 6	NA	UniRef90_A0A210PSP5 Dynactin subunit 6 n=3 Tax=Pectinidae TaxID=6566 RepID=A0A210PSP5_MIZYE
PAST1	RH	A	659.558	1.19303	0.236545	5.04355	4.56964e-07	8.77537e-06	Dynamin family	NA	UniRef90_A0A210R2P7 EH domain-containing protein 1 n=2 Tax=Pectinidae TaxID=6566 RepID=A0A210R2P7_MIZYE
FUNDC1	RH	A	224.888	1.18926	0.375085	3.17064	0.00152104	0.00779563	FUN14 domain containing 1	NA	UniRef90_A0A6J8AMC0 FUNDC1 n=3 Tax=Mytilus coruscus TaxID=42192 RepID=A0A6J8AMC0_MYTCO
ZW10	RH	A	504.487	-1.18887	0.318742	-3.72989	0.000191565	0.00145536	ZW10, kinetochore associated, homolog (Drosophila)	NA	9601.ENSPPYP00000004454
TRMT44	RH	A	919.124	-1.18886	0.3736	-3.18218	0.00146169	0.00751709	tRNA methyltransferase 44 homolog (S. cerevisiae)	NA	13735.ENSPSIP00000016275
IGHMBP2	RH	A	91.3547	-1.18875	0.301173	-3.94708	7.9111e-05	0.000687877	immunoglobulin mu binding protein 2	NA	UniRef90_A0A1Z5LBV6 DNA-binding protein Smubp-2 (Fragment) n=1 Tax=Ornithodoros moubata TaxID=6938 RepID=A0A1Z5LBV6_ORNMO
HSDL1	RH	A	134.287	1.18754	0.391693	3.03182	0.00243084	0.0114537	Hydroxysteroid dehydrogenase like 1	NA	UniRef90_UPI00103E1BAC very-long-chain 3-oxoacyl-CoA reductase-like n=1 Tax=Ostrinia furnacalis TaxID=93504 RepID=UPI00103E1BAC
RPL23A	RH	A	15912.6	-1.18747	0.231869	-5.12129	3.03446e-07	6.18926e-06	ribosomal protein	NA	10116.ENSRNOP00000049652
SFT2D1	RH	A	58.7512	1.18608	0.410119	2.89204	0.00382748	0.0162986	SFT2 domain containing	NA	UniRef90_A0A6J7ZXQ5 Vesicle transport protein n=1 Tax=Mytilus coruscus TaxID=42192 RepID=A0A6J7ZXQ5_MYTCO
MECR	RH	A	76.6943	1.18438	0.264944	4.47032	7.81019e-06	9.64968e-05	Mitochondrial trans-2-enoyl-CoA reductase	NA	UniRef90_A0A6J8DRS3 MECR n=1 Tax=Mytilus coruscus TaxID=42192 RepID=A0A6J8DRS3_MYTCO
MRPL12	RH	A	222.595	-1.18361	0.350964	-3.37247	0.00074498	0.00439014	Mitochondrial ribosomal protein L12	NA	UniRef90_A0A6J8B4Z2 RP-L7 n=1 Tax=Mytilus coruscus TaxID=42192 RepID=A0A6J8B4Z2_MYTCO
C20ORF72	RH	A	349.285	-1.18199	0.325768	-3.62831	0.000285286	0.00200509	chromosome 20 open reading frame 72	NA	UniRef90_A0A6J8EG00 Mitochondrial genome maintenance exonuclease 1 n=1 Tax=Mytilus coruscus TaxID=42192 RepID=A0A6J8EG00_MYTCO
RB1	RH	A	32.2141	1.1806	0.430844	2.74021	0.00613994	0.0236064	retinoblastoma 1	NA	UniRef90_A0A2C9LL56 Rb_C domain-containing protein n=1 Tax=Biomphalaria glabrata TaxID=6526 RepID=A0A2C9LL56_BIOGL
RIOK3	RH	A	205.798	-1.17995	0.452047	-2.61024	0.00904789	0.0320054	RIO kinase 3 (yeast)	NA	UniRef90_A0A6J8B3D4 Serine/threonine-protein kinase RIO3 n=1 Tax=Mytilus coruscus TaxID=42192 RepID=A0A6J8B3D4_MYTCO
RINT1	RH	A	424.755	-1.17971	0.220506	-5.35001	8.79488e-08	2.22348e-06	RAD50 interactor 1	NA	9796.ENSECAP00000016325
MKX	RH	A	559.962	-1.17648	0.334376	-3.51845	0.000434075	0.00284513	mohawk homeobox	NA	UniRef90_A0A6J8CYK6 Homeobox domain-containing protein n=1 Tax=Mytilus coruscus TaxID=42192 RepID=A0A6J8CYK6_MYTCO
MRPL49	RH	A	65.0829	-1.17598	0.29896	-3.93356	8.3696e-05	0.000722523	mitochondrial ribosomal protein L49	NA	UniRef90_A0A6J8CPE8 MRPL49 n=1 Tax=Mytilus coruscus TaxID=42192 RepID=A0A6J8CPE8_MYTCO
TMED9	RH	A	1540.12	-1.17461	0.424799	-2.7651	0.00569053	0.0222049	Transmembrane emp24 protein transport domain containing	NA	UniRef90_A0A6J8B902 GOLD domain-containing protein n=3 Tax=Mytilus coruscus TaxID=42192 RepID=A0A6J8B902_MYTCO
H2AFY2	RH	A	80.3799	1.17444	0.389051	3.01872	0.00253844	0.0118493	H2A histone family, member	NA	8364.ENSXETP00000017330
NUBP1	RH	A	320.623	-1.17258	0.24971	-4.69578	2.65596e-06	3.884e-05	Component of the cytosolic iron-sulfur (Fe S) protein assembly (CIA) machinery. Required for maturation of extramitochondrial Fe-S proteins. The nubp1-nubp2 heterotetramer forms a Fe-S scaffold complex, mediating the de novo assembly of an Fe-S cluster and its transfer to target apoproteins (By similarity)	NA	8128.ENSONIP00000019792
TRIT1	RH	A	73.8613	-1.17242	0.369515	-3.17285	0.00150949	0.00774967	tRNA isopentenyltransferase 1	NA	9986.ENSOCUP00000001771
RIF1	RH	A	46.5754	1.17237	0.337366	3.47506	0.000510742	0.00326582	RAP1 interacting factor homolog (yeast)	NA	UniRef90_A0A6J8CBM5 RIF1 n=1 Tax=Mytilus coruscus TaxID=42192 RepID=A0A6J8CBM5_MYTCO
HMGCLL1	RH	A	146.906	1.17175	0.231699	5.05721	4.25437e-07	8.23105e-06	3-hydroxymethyl-3-methylglutaryl-CoA lyase	NA	UniRef90_UPI000B45DF2C hydroxymethylglutaryl-CoA lyase, mitochondrial-like n=2 Tax=Pectinidae TaxID=6566 RepID=UPI000B45DF2C
EEF1G	RH	A	26725.6	-1.1716	0.221046	-5.30025	1.15644e-07	2.75031e-06	Elongation factor	NA	UniRef90_R7VMS0 Elongation factor 1-gamma (Fragment) n=1 Tax=Columba livia TaxID=8932 RepID=R7VMS0_COLLI
CYBA	RH	A	723.744	1.17093	0.287436	4.07372	4.62689e-05	0.000444728	cytochrome b-245, alpha polypeptide	|-!- FUNCTION: Critical component of the membrane-bound oxidase of| phagocytes that generates superoxide. Associates with NOX3 to form a| functional NADPH oxidase constitutively generating superoxide.| {ECO:0000269|PubMed:19755709}.|-!- SUBUNIT: Composed of a heavy chain (beta) and a light chain (alpha).| Component of an NADPH oxidase complex composed of a heterodimer formed| by the membrane prot…	sp|Q61462|CY24A_MOUSE Cytochrome b-245 light chain OS=Mus musculus OX=10090 GN=Cyba PE=1 SV=3
EIF2D	RH	A	95.5163	-1.17078	0.234678	-4.98888	6.07307e-07	1.11408e-05	eukaryotic translation initiation factor 2D	NA	7739.JGI205375
C12ORF56	RH	A	84.5031	1.17056	0.447477	2.61592	0.00889883	0.0316255	chromosome 12 open reading frame 56	NA	UniRef90_V3ZJP9 Uncharacterized protein n=1 Tax=Lottia gigantea TaxID=225164 RepID=V3ZJP9_LOTGI
MCRS1	RH	A	313.058	-1.1701	0.219437	-5.3323	9.69741e-08	2.40121e-06	Microspherule protein 1	NA	UniRef90_A0A210QA46 Microspherule protein 1 n=2 Tax=Pectinidae TaxID=6566 RepID=A0A210QA46_MIZYE
IFT80	RH	A	380.789	-1.17008	0.249192	-4.69551	2.65948e-06	3.884e-05	intraflagellar transport 80 homolog (Chlamydomonas)	|-!- FUNCTION: Component of the intraflagellar transport (IFT) complex B,| which is essential for the development and maintenance of motile and| sensory cilia. {ECO:0000250}.|-!- SUBUNIT: Component of the IFT complex B, at least composed of IFT20,| IFT22, HSPB11/IFT25, IFT27, IFT46, IFT52, TRAF3IP1/IFT54, IFT57, IFT74,| IFT80, IFT81, and IFT88 (By similarity). Interacts with IFT88 (By| similarity…	sp|Q66HB3|IFT80_RAT Intraflagellar transport protein 80 homolog OS=Rattus norvegicus OX=10116 GN=Ift80 PE=2 SV=1
WDR25	RH	A	40.562	1.16984	0.44636	2.62084	0.00877127	0.0312473	WD repeat domain 25	NA	UniRef90_A0A6J8D1S1 WD repeat-containing protein 25 n=1 Tax=Mytilus coruscus TaxID=42192 RepID=A0A6J8D1S1_MYTCO
SLC25A38	RH	A	2816.26	-1.1677	0.26752	-4.3649	1.27181e-05	0.000145484	solute carrier family 25, member 38	NA	UniRef90_A0A6J8A7Z5 SLC25A38 n=1 Tax=Mytilus coruscus TaxID=42192 RepID=A0A6J8A7Z5_MYTCO
LRRC58	RH	A	187.048	-1.16704	0.223016	-5.23299	1.6679e-07	3.74468e-06	Leucine rich repeat containing 58	NA	UniRef90_UPI000BAFE340 leucine-rich repeat-containing protein 58-like n=1 Tax=Crassostrea virginica TaxID=6565 RepID=UPI000BAFE340
DMTF1	RH	A	583.924	-1.16622	0.259947	-4.48636	7.24517e-06	9.05502e-05	cyclin D binding myb-like transcription factor 1	NA	UniRef90_A0A6J8EGR7 DMTF1 n=2 Tax=Mytilus coruscus TaxID=42192 RepID=A0A6J8EGR7_MYTCO
MYC	RH	A	296.965	1.16545	0.342102	3.40673	0.000657463	0.00397583	v-myc myelocytomatosis viral oncogene homolog (avian)	NA	UniRef90_A0A6J7ZVF2 BHLH domain-containing protein n=1 Tax=Mytilus coruscus TaxID=42192 RepID=A0A6J7ZVF2_MYTCO
ABCD3	RH	A	271.303	-1.16503	0.212448	-5.48383	4.16209e-08	1.16481e-06	ATP-binding cassette, sub-family D (ALD), member	NA	7739.JGI115732
TANC2	RH	A	50.9659	1.16401	0.409131	2.84509	0.00443992	0.0183482	Tetratricopeptide repeat, ankyrin repeat and coiled-coil containing 2	NA	UniRef90_A0A6J8CKP4 Protein TANC2,Protein TANC1 n=1 Tax=Mytilus coruscus TaxID=42192 RepID=A0A6J8CKP4_MYTCO
CIAO1	RH	A	379.402	-1.16392	0.338035	-3.4432	0.000574864	0.00356775	cytosolic iron-sulfur protein assembly	NA	7739.JGI124683
TRAF2	RH	A	49.7842	1.16275	0.42007	2.768	0.00564021	0.0220885	Tnf receptor-associated factor 2	NA	UniRef90_A0A6J8B2B9 TRAF2 n=1 Tax=Mytilus coruscus TaxID=42192 RepID=A0A6J8B2B9_MYTCO
PLXNA1	RH	A	310.956	1.16248	0.32299	3.59911	0.000319309	0.00220331	Plexin A3	NA	UniRef90_A0A6J8C8K9 PLXNA n=1 Tax=Mytilus coruscus TaxID=42192 RepID=A0A6J8C8K9_MYTCO
ORC1	RH	A	21.613	1.16108	0.42926	2.70483	0.00683389	0.0257318	origin recognition complex, subunit 1	NA	tr|A0A433D3J9|A0A433D3J9_9FUNG Origin recognition complex subunit 1 OS=Jimgerdemannia flammicorona OX=994334 GN=BC936DRAFT_148219 PE=3 SV=1
VPS16B	RH	A	194.476	-1.15994	0.265971	-4.36117	1.2937e-05	0.000147149	Golgin subfamily A member 5	NA	UniRef90_A0A6J8EG04 VIPAS39 n=3 Tax=Mytilus coruscus TaxID=42192 RepID=A0A6J8EG04_MYTCO
GNL3	RH	A	314.183	-1.15963	0.261023	-4.44262	8.88717e-06	0.000107378	guanine nucleotide binding protein-like 3	NA	8083.ENSXMAP00000007691
YEATS2	RH	A	116.364	-1.15713	0.237933	-4.86325	1.15472e-06	1.97946e-05	YEATS domain containing 2	NA	NA
EIF3K	RH	A	462.482	-1.15638	0.344175	-3.35987	0.000779805	0.0045466	Component of the eukaryotic translation initiation factor 3 (eIF-3) complex, which is involved in protein synthesis and, together with other initiation factors, stimulates binding of mRNA and methionyl-tRNAi to the 40S ribosome (By similarity)	NA	7739.JGI286987
EXOC3	RH	A	98.3477	1.15595	0.363185	3.18282	0.00145848	0.00750697	Exocyst complex component	|-!- FUNCTION: Component of the exocyst complex involved in the docking of| exocytic vesicles with fusion sites on the plasma membrane.| {ECO:0000250}.|-!- SUBUNIT: The exocyst complex is composed of EXOC1, EXOC2, EXOC3, EXOC4,| EXOC5, EXOC6, EXOC7 and EXOC8 (By similarity). Interacts with EXOC3L1| (PubMed:18480549). Interacts with BIRC6/bruce (By similarity).| Interacts with MYRIP. {ECO:0000250|…	sp|Q6KAR6|EXOC3_MOUSE Exocyst complex component 3 OS=Mus musculus OX=10090 GN=Exoc3 PE=1 SV=2
LAMTOR1	RH	A	98.0102	1.15578	0.380309	3.03906	0.00237321	0.0112615	Late endosomal lysosomal adaptor, MAPK and MTOR activator 1	NA	7739.JGI284064
RPL17	RH	A	13370.5	-1.15527	0.220543	-5.23828	1.62083e-07	3.65264e-06	ribosomal protein L17	NA	7668.SPU_014454tr
SDHD	RH	A	894.236	1.15519	0.269818	4.28136	1.85754e-05	0.000200143	Membrane-anchoring subunit of succinate dehydrogenase (SDH) that is involved in complex II of the mitochondrial electron transport chain and is responsible for transferring electrons from succinate to ubiquinone (coenzyme Q)	NA	UniRef90_A0A6J8C2J2 Succinate dehydrogenase [ubiquinone] cytochrome b small subunit n=1 Tax=Mytilus coruscus TaxID=42192 RepID=A0A6J8C2J2_MYTCO
POLR1C	RH	A	121.294	-1.15517	0.290589	-3.97527	7.02991e-05	0.0006248	Polymerase (RNA) I polypeptide C, 30kDa	NA	7757.ENSPMAP00000006148
CACHD1	RH	A	164.446	1.15466	0.329868	3.50038	0.000464599	0.00301563	cache domain containing 1	NA	UniRef90_A0A443SHE9 VWFA and cache domain-containing protein 1-like protein (Fragment) n=1 Tax=Leptotrombidium deliense TaxID=299467 RepID=A0A443SHE9_9ACAR
ACTR5	RH	A	731.526	-1.15436	0.422668	-2.73111	0.00631209	0.0241449	ARP5 actin-related protein 5 homolog (yeast)	NA	UniRef90_A0A6J8D400 Actin-related protein 5 n=3 Tax=Mytilus coruscus TaxID=42192 RepID=A0A6J8D400_MYTCO
SLC35D3	RH	A	53.3366	1.15432	0.38581	2.99195	0.00277206	0.01274	solute carrier family 35, member D3	NA	UniRef90_A0A6J8DPW4 SLC35D n=1 Tax=Mytilus coruscus TaxID=42192 RepID=A0A6J8DPW4_MYTCO
NUP35	RH	A	100.745	1.15204	0.237406	4.85261	1.2185e-06	2.04668e-05	Nucleoporin 35kDa	NA	UniRef90_A0A6J7ZTC4 Nucleoporin NUP53 n=1 Tax=Mytilus coruscus TaxID=42192 RepID=A0A6J7ZTC4_MYTCO
FKBP2	RH	A	479.69	1.15194	0.409405	2.8137	0.00489754	0.0197775	FK506 binding protein 2, 13kDa	NA	30608.ENSMICP00000015456
GAR1	RH	A	28.8212	1.15123	0.446959	2.57569	0.0100039	0.0348331	GAR1 ribonucleoprotein homolog (yeast)	NA	UniRef90_UPI0003596156 H/ACA ribonucleoprotein complex subunit 1 n=1 Tax=Aplysia californica TaxID=6500 RepID=UPI0003596156
NOA36	RH	A	48.4648	-1.15097	0.31634	-3.6384	0.000274342	0.0019489	NOA36 protein	NA	UniRef90_A0A6J8APA1 Zinc finger protein 330,Zinc finger protein 330 homolog n=2 Tax=Mytilus coruscus TaxID=42192 RepID=A0A6J8APA1_MYTCO
PSMA8	RH	A	451.124	-1.15061	0.199713	-5.76135	8.34462e-09	2.88561e-07	The proteasome is a multicatalytic proteinase complex which is characterized by its ability to cleave peptides with Arg, Phe, Tyr, Leu, and Glu adjacent to the leaving group at neutral or slightly basic pH. The proteasome has an ATP-dependent proteolytic activity (By similarity)	NA	WP_010867731.1 archaeal proteasome endopeptidase complex subunit alpha [Pyrococcus abyssi]
MEMO1	RH	A	178.811	-1.14825	0.262895	-4.36769	1.25566e-05	0.000143911	Mediator of cell motility 1	NA	UniRef90_A0A6J8C3C7 MEMO1 n=1 Tax=Mytilus coruscus TaxID=42192 RepID=A0A6J8C3C7_MYTCO
TCP1	RH	A	679.097	1.14807	0.336269	3.41416	0.0006398	0.0039083	t-complex protein 1 subunit	NA	7425.NV14712-PA
SLC46A1	RH	A	387.548	-1.14772	0.347157	-3.30604	0.000946246	0.00533605	solute carrier family 46 (folate transporter), member 1	NA	UniRef90_A0A6J8DAC4 SLC46A3 n=1 Tax=Mytilus coruscus TaxID=42192 RepID=A0A6J8DAC4_MYTCO
IL16	RH	A	135.697	-1.14745	0.452299	-2.53692	0.0111833	0.0380383	Interleukin 16	NA	UniRef90_A0A6J8DNU5 Uncharacterized protein n=3 Tax=Mytilus coruscus TaxID=42192 RepID=A0A6J8DNU5_MYTCO
FG09241.1	RH	A	828.422	-1.1473	0.325128	-3.52877	0.000417495	0.00276355	HECT domain containing E3 ubiquitin protein ligase 1	NA	UniRef90_A0A3L5TVU4 Uncharacterized protein (Fragment) n=1 Tax=Mytilus galloprovincialis TaxID=29158 RepID=A0A3L5TVU4_MYTGA
C9ORF114	RH	A	440.283	-1.14669	0.282793	-4.05489	5.01584e-05	0.000477537	chromosome 9 open reading frame 114	NA	UniRef90_A0A6J8DAM6 SPOUT1 n=1 Tax=Mytilus coruscus TaxID=42192 RepID=A0A6J8DAM6_MYTCO
ELP2	RH	A	666.999	-1.14619	0.279849	-4.09575	4.20799e-05	0.000411699	elongator acetyltransferase complex subunit 2	NA	7739.JGI206700
FUCA2	RH	A	457.483	1.14561	0.252719	4.53313	5.81169e-06	7.50406e-05	fucosidase, alpha-L	NA	UniRef90_A0A210Q8P3 Alpha-L-fucosidase n=2 Tax=Mizuhopecten yessoensis TaxID=6573 RepID=A0A210Q8P3_MIZYE
WDR34	RH	A	31.2432	-1.14556	0.372328	-3.07675	0.00209268	0.0101938	WD repeat domain 34	NA	UniRef90_A0A6J8CWC5 WDR34 n=1 Tax=Mytilus coruscus TaxID=42192 RepID=A0A6J8CWC5_MYTCO
GTF3C2	RH	A	29.5496	1.14545	0.450372	2.54333	0.0109801	0.0376237	General transcription factor IIIC, polypeptide 2, beta 110kDa	NA	UniRef90_A0A6J8BMN3 GTF3C2 n=1 Tax=Mytilus coruscus TaxID=42192 RepID=A0A6J8BMN3_MYTCO
QARS	RH	A	242.725	-1.14534	0.206014	-5.55952	2.70524e-08	7.97912e-07	glutaminyl-tRNA synthetase	NA	8364.ENSXETP00000060182
CCDC112	RH	A	37.0738	-1.14499	0.399134	-2.86869	0.00412181	0.0172565	Coiled-coil domain containing 112	NA	9483.ENSCJAP00000030793
TPP2	RH	A	416.53	-1.14449	0.22695	-5.04291	4.58494e-07	8.77537e-06	tripeptidyl peptidase ii	NA	WP_165698550.1 S8 family serine peptidase [Bremerella volcania]
PDHB	RH	A	123.628	1.1441	0.362956	3.15216	0.00162067	0.00818772	Pyruvate dehydrogenase (Lipoamide) beta	NA	tr|A0A137P4B3|A0A137P4B3_CONC2 Pyruvate dehydrogenase E1 component subunit beta OS=Conidiobolus coronatus (strain ATCC 28846 / CBS 209.66 / NRRL 28638) OX=796925 GN=CONCODRAFT_79136 PE=4 SV=1
RPS26	RH	A	9053.76	-1.14055	0.219504	-5.19603	2.03586e-07	4.4223e-06	ribosomal protein S26	NA	121225.PHUM491200-PA
NEDD4L	RH	A	80.75	1.13899	0.351187	3.24326	0.00118172	0.00640717	neural precursor cell expressed, developmentally down-regulated	NA	UniRef90_A0A0S7EMT4 NED4L (Fragment) n=1 Tax=Poeciliopsis prolifica TaxID=188132 RepID=A0A0S7EMT4_9TELE
VPS37A	RH	A	66.7148	1.13895	0.333704	3.41304	0.000642425	0.00391639	vacuolar protein sorting 37 homolog A (S. cerevisiae)	NA	UniRef90_A0A1W4WFX8 vacuolar protein sorting-associated protein 37A isoform X2 n=1 Tax=Agrilus planipennis TaxID=224129 RepID=A0A1W4WFX8_AGRPL
ISG20L2	RH	A	56.2301	-1.13862	0.383675	-2.96767	0.00300062	0.0135027	Interferon stimulated exonuclease gene 20kDa-like 2	NA	UniRef90_A0A6P7KBV1 apoptosis-enhancing nuclease-like n=1 Tax=Parambassis ranga TaxID=210632 RepID=A0A6P7KBV1_9TELE
CLIP1	RH	A	56.9391	-1.13858	0.411634	-2.766	0.00567481	0.0221579	CAP-GLY domain containing linker protein 1	NA	UniRef90_UPI000BAEC3EB CAP-Gly domain-containing linker protein 1-like isoform X1 n=24 Tax=Crassostrea virginica TaxID=6565 RepID=UPI000BAEC3EB
VHASFD	RH	A	299.138	1.13785	0.188529	6.03543	1.5854e-09	6.57886e-08	vacuolar ATP synthase subunit H	|-!- FUNCTION: Subunit of the peripheral V1 complex of vacuolar ATPase.| Subunit H activates the ATPase activity of the enzyme and couples| ATPase activity to proton flow. Vacuolar ATPase is responsible for| acidifying a variety of intracellular compartments in eukaryotic cells,| thus providing most of the energy required for transport processes in| the vacuolar system (By similarity). {ECO:00002…	sp|Q9U5N0|VATH_MANSE V-type proton ATPase subunit H OS=Manduca sexta OX=7130 PE=2 SV=1
CEBPZ	RH	A	330.182	-1.13637	0.200543	-5.66645	1.45787e-08	4.66595e-07	CCAAT enhancer binding protein (C EBP), zeta	NA	7955.ENSDARP00000090088
POLD2	RH	A	214.757	-1.13511	0.281891	-4.02678	5.6547e-05	0.000526766	polymerase (DNA directed), delta 2, accessory subunit	NA	UniRef90_A0A2C9LU84 Uncharacterized protein n=1 Tax=Biomphalaria glabrata TaxID=6526 RepID=A0A2C9LU84_BIOGL
OPA1	RH	A	219.254	1.13324	0.40847	2.77436	0.00553111	0.0217498	optic atrophy 1 (autosomal dominant)	NA	UniRef90_A0A6J8A0X0 Dynamin-like 120 kDa protein, form S1 n=2 Tax=Mytilus coruscus TaxID=42192 RepID=A0A6J8A0X0_MYTCO
TRMT12	RH	A	38.4879	-1.13275	0.299936	-3.77664	0.000158959	0.0012519	tRNA methyltransferase 12 homolog (S. cerevisiae)	NA	UniRef90_A0A2G8JQS7 tRNA wybutosine-synthesizing protein 2-like protein n=1 Tax=Stichopus japonicus TaxID=307972 RepID=A0A2G8JQS7_STIJA
CWC22	RH	A	602.632	-1.13065	0.17739	-6.37381	1.84392e-10	1.05665e-08	CWC22 spliceosome-associated protein homolog (S. cerevisiae)	NA	NA
ATF5	RH	A	2132.66	1.1306	0.248584	4.54814	5.41215e-06	7.03346e-05	Activating transcription factor 5	NA	UniRef90_A0A6J8A461 Uncharacterized protein n=1 Tax=Mytilus coruscus TaxID=42192 RepID=A0A6J8A461_MYTCO
MAPKAP1	RH	A	91.3557	-1.13054	0.279996	-4.03772	5.39732e-05	0.000507432	Target of rapamycin complex 2 subunit	NA	UniRef90_A0A210PU33 Mitogen-activated protein kinase 2-associated protein 1 n=2 Tax=Pectinidae TaxID=6566 RepID=A0A210PU33_MIZYE
RALGAPA1	RH	A	893.02	-1.13038	0.235	-4.81012	1.50836e-06	2.43973e-05	Ral GTPase activating protein, alpha subunit	NA	UniRef90_UPI000C6E3674 ral GTPase-activating protein subunit alpha-1-like isoform X1 n=5 Tax=Centruroides sculpturatus TaxID=218467 RepID=UPI000C6E3674
ZMAT2	RH	A	79.9266	1.13026	0.333188	3.39226	0.000693174	0.00414837	Zinc finger, matrin-type	NA	UniRef90_A0A6J8AJD3 SNU23 n=1 Tax=Mytilus coruscus TaxID=42192 RepID=A0A6J8AJD3_MYTCO
RAB11A	RH	A	846.015	1.13016	0.345089	3.27498	0.00105668	0.00588161	member RAS oncogene family	|-!- FUNCTION: The small GTPases Rab are key regulators of intracellular| membrane trafficking, from the formation of transport vesicles to their| fusion with membranes. Rabs cycle between an inactive GDP-bound form| and an active GTP-bound form that is able to recruit to membranes| different set of downstream effectors directly responsible for vesicle| formation, movement, tethering and fusion. …	sp|Q5ZJN2|RB11A_CHICK Ras-related protein Rab-11A OS=Gallus gallus OX=9031 GN=RAB11A PE=2 SV=1
HMHA1	RH	A	212.257	1.13	0.459262	2.46048	0.0138753	0.0451041	Rho GTPase activating protein 29	NA	UniRef90_A0A6J8CUP8 ARHGAP29_45 n=1 Tax=Mytilus coruscus TaxID=42192 RepID=A0A6J8CUP8_MYTCO
CES5A	RH	A	204.083	1.12949	0.415027	2.72148	0.0064991	0.0247344	Carboxylesterase	NA	UniRef90_A0A1S3GYN7 carboxylesterase 4A n=1 Tax=Lingula unguis TaxID=7574 RepID=A0A1S3GYN7_LINUN
IPO9	RH	A	187.42	-1.12935	0.253816	-4.44948	8.60769e-06	0.00010442	Importin 9	NA	UniRef90_K1PFS0 Importin-9 n=1 Tax=Crassostrea gigas TaxID=29159 RepID=K1PFS0_CRAGI
HTATSF1	RH	A	225.51	-1.12744	0.205471	-5.48708	4.0864e-08	1.14897e-06	HIV-1 Tat specific factor 1	NA	UniRef90_UPI00148A6D9F HIV Tat-specific factor 1 homolog n=1 Tax=Crassostrea gigas TaxID=29159 RepID=UPI00148A6D9F
NMT	RH	A	50.5819	1.12528	0.439286	2.56161	0.0104188	0.0359874	Adds a myristoyl group to the N-terminal glycine residue of certain cellular proteins (By similarity)	NA	UniRef90_A0A6J8DV29 Glycylpeptide N-tetradecanoyltransferase n=2 Tax=Mytilus coruscus TaxID=42192 RepID=A0A6J8DV29_MYTCO
LAMTOR2	RH	A	41.4688	1.12515	0.384838	2.92369	0.00345906	0.015082	Late endosomal lysosomal adaptor, MAPK and MTOR activator 2	NA	7897.ENSLACP00000012406
ALG6	RH	A	19.1469	-1.12493	0.376386	-2.98878	0.00280097	0.0128358	asparagine-linked glycosylation 6, alpha-1,3-glucosyltransferase homolog (S. cerevisiae)	NA	UniRef90_A0A6J8EGI8 Alpha-1,3-glucosyltransferase n=1 Tax=Mytilus coruscus TaxID=42192 RepID=A0A6J8EGI8_MYTCO
COQ3	RH	A	175.333	-1.12476	0.283415	-3.96859	7.22985e-05	0.000636925	coenzyme Q3 homolog, methyltransferase (S. cerevisiae)	NA	UniRef90_A0A6J8CLD8 Ubiquinone biosynthesis O-methyltransferase, mitochondrial n=1 Tax=Mytilus coruscus TaxID=42192 RepID=A0A6J8CLD8_MYTCO
RTXA	RH	A	2268.84	-1.12398	0.437076	-2.5716	0.010123	0.0351271	rtx toxin RtxA	NA	UniRef90_A0A3R5SPZ5 Uncharacterized protein (Fragment) n=1 Tax=Mytilus galloprovincialis TaxID=29158 RepID=A0A3R5SPZ5_MYTGA
ATXN3L	RH	A	112.072	1.1221	0.220989	5.07765	3.8214e-07	7.4897e-06	ataxin 3-like	NA	UniRef90_A0A6J8CGL1 Ubiquitinyl hydrolase 1 n=1 Tax=Mytilus coruscus TaxID=42192 RepID=A0A6J8CGL1_MYTCO
SNRNP40	RH	A	172.583	-1.12076	0.270278	-4.14671	3.37284e-05	0.000340509	small nuclear ribonucleoprotein 40kDa (U5)	NA	99883.ENSTNIP00000020104
CCDC15	RH	A	65.6546	-1.12001	0.36911	-3.03435	0.00241055	0.0113822	coiled-coil domain containing 15	NA	UniRef90_K7FUA1 Uncharacterized protein n=1 Tax=Pelodiscus sinensis TaxID=13735 RepID=K7FUA1_PELSI
MAN1B1	RH	A	75.7389	1.11963	0.301786	3.71003	0.000207238	0.00154901	mannosidase, alpha, class 1B, member 1	NA	UniRef90_A0A6J8EBK9 alpha-1,2-Mannosidase n=1 Tax=Mytilus coruscus TaxID=42192 RepID=A0A6J8EBK9_MYTCO
MYO22	RH	A	376.405	1.11866	0.345219	3.24044	0.00119344	0.0064316	MYSc	NA	UniRef90_A0A1B6ED56 Myosin motor domain-containing protein (Fragment) n=1 Tax=Clastoptera arizonana TaxID=38151 RepID=A0A1B6ED56_9HEMI
RPL31	RH	A	15187	-1.1163	0.221377	-5.04253	4.59405e-07	8.77537e-06	Ribosomal protein L31	NA	7757.ENSPMAP00000007664
PRMT3	RH	A	101.373	-1.11627	0.343911	-3.2458	0.0011712	0.00637508	Protein arginine methyltransferase 3	NA	69293.ENSGACP00000022578
PEMT	RH	A	36.9373	1.11541	0.324443	3.43794	0.000586165	0.00361739	phosphatidylethanolamine N-methyltransferase	NA	UniRef90_A0A6J8ED50 Phosphatidylethanolamine N-methyltransferase n=2 Tax=Mytilus coruscus TaxID=42192 RepID=A0A6J8ED50_MYTCO
SMG1	RH	A	492.587	1.11507	0.280378	3.97701	6.97881e-05	0.000622096	SMG1 homolog, phosphatidylinositol 3-kinase-related kinase (C. elegans)	NA	UniRef90_A0A6J8E825 B box-type domain-containing protein n=2 Tax=Mytilus coruscus TaxID=42192 RepID=A0A6J8E825_MYTCO
ATG3	RH	A	45.0693	1.11449	0.413308	2.69653	0.00700669	0.0262348	Autophagy-related protein 3	NA	7739.JGI124834
TIMELESS	RH	A	40.4641	1.11332	0.449234	2.47826	0.0132024	0.0433382	timeless homolog (Drosophila)	NA	UniRef90_A0A2S2QEG0 Protein timeless (Fragment) n=1 Tax=Sipha flava TaxID=143950 RepID=A0A2S2QEG0_9HEMI
NAP1L1	RH	A	885.809	1.11067	0.182399	6.08921	1.1347e-09	5.02021e-08	nucleosome assembly protein 1-like 1	NA	UniRef90_A0A6J8C685 NAP1L1 n=3 Tax=Mytilus coruscus TaxID=42192 RepID=A0A6J8C685_MYTCO
DDX39B	RH	A	863.886	-1.11026	0.247357	-4.48849	7.1731e-06	9.02695e-05	DEAD (Asp-Glu-Ala-Asp) box polypeptide	NA	9913.ENSBTAP00000029090
PLXNA4	RH	A	1184.81	1.10894	0.309599	3.58187	0.000341138	0.00232724	plexin b1	NA	UniRef90_A0A4Y2TFV9 Plexin-B n=3 Tax=Araneus ventricosus TaxID=182803 RepID=A0A4Y2TFV9_ARAVE
ZNF622	RH	A	371.363	-1.10675	0.29526	-3.74838	0.000177978	0.00137118	Zinc finger protein 622	NA	UniRef90_A0A6J8DHF2 C2H2-type domain-containing protein n=2 Tax=Mytilus coruscus TaxID=42192 RepID=A0A6J8DHF2_MYTCO
PWP1	RH	A	626.3	-1.10427	0.360245	-3.06534	0.00217425	0.0104996	PWP1 homolog (S. cerevisiae)	NA	7739.JGI275517
EXOSC10	RH	A	412.671	-1.10168	0.295988	-3.72203	0.000197624	0.00149197	Exosome component 10	NA	UniRef90_A0A6J8DFE0 RRP6 n=1 Tax=Mytilus coruscus TaxID=42192 RepID=A0A6J8DFE0_MYTCO
TAF2	RH	A	87.2354	1.10115	0.367758	2.99423	0.00275136	0.0126761	TAF2 RNA polymerase II, TATA box binding protein (TBP)-associated factor, 150kDa	NA	UniRef90_A0A6J8B1W6 Transcription initiation factor TFIID subunit 2 n=2 Tax=Mytilus coruscus TaxID=42192 RepID=A0A6J8B1W6_MYTCO
FBXW8	RH	A	55.5042	1.10079	0.337257	3.26394	0.00109874	0.00604858	F-box and WD repeat domain containing 8	NA	UniRef90_UPI0003F0A40F F-box/WD repeat-containing protein 8-like n=1 Tax=Saccoglossus kowalevskii TaxID=10224 RepID=UPI0003F0A40F
C2CD2	RH	A	88.3876	1.10031	0.423284	2.59945	0.00933735	0.0328363	C2 calcium-dependent domain containing 2	NA	UniRef90_A0A6J8E6H2 C2 domain-containing protein n=5 Tax=Mytilus coruscus TaxID=42192 RepID=A0A6J8E6H2_MYTCO
PNLDC1	RH	A	51.7344	-1.1003	0.379341	-2.90055	0.00372505	0.0159983	Poly(A)-specific ribonuclease (PARN)-like domain containing 1	NA	7739.JGI95354
SMC5	RH	A	116.042	-1.09901	0.404691	-2.71567	0.00661409	0.0250611	structural maintenance of chromosomes 5	NA	UniRef90_A0A6J8DPF2 Structural maintenance of chromosomes protein 5 n=3 Tax=Mytilus coruscus TaxID=42192 RepID=A0A6J8DPF2_MYTCO
WDR13	RH	A	197.654	1.09862	0.194903	5.63674	1.73303e-08	5.43107e-07	WD repeat domain 13	NA	UniRef90_UPI000A2C06FB WD repeat-containing protein 13-like n=1 Tax=Parasteatoda tepidariorum TaxID=114398 RepID=UPI000A2C06FB
ENOX2	RH	A	477.769	-1.09836	0.262114	-4.1904	2.78467e-05	0.000285441	ecto-NOX disulfide-thiol exchanger 2	NA	UniRef90_A0A6J8DX73 Ecto-NOX disulfide-thiol exchanger 1,Ecto-NOX disulfide-thiol exchanger 2 n=1 Tax=Mytilus coruscus TaxID=42192 RepID=A0A6J8DX73_MYTCO
BCOR	RH	A	245.321	1.09832	0.249578	4.40072	1.07892e-05	0.000126301	BCL6 corepressor	NA	UniRef90_A0A6J8D9K4 BCOR n=1 Tax=Mytilus coruscus TaxID=42192 RepID=A0A6J8D9K4_MYTCO
POLYBROMO	RH	A	146.853	-1.09803	0.32332	-3.3961	0.000683527	0.00411085	BAH	NA	UniRef90_A0A0B7ALU6 Uncharacterized protein (Fragment) n=1 Tax=Arion vulgaris TaxID=1028688 RepID=A0A0B7ALU6_9EUPU
MCCC2	RH	A	39.331	1.09794	0.347235	3.16193	0.00156725	0.00796466	methylcrotonoyl-CoA carboxylase 2 (beta)	NA	7739.JGI266349
GGH	RH	A	280.021	1.09784	0.252332	4.35076	1.35666e-05	0.000153153	gamma-glutamyl hydrolase (conjugase, folylpolygammaglutamyl hydrolase)	NA	UniRef90_A0A0B7AG90 Folate gamma-glutamyl hydrolase (Fragment) n=1 Tax=Arion vulgaris TaxID=1028688 RepID=A0A0B7AG90_9EUPU
ZNF341	RH	A	34.8868	1.09762	0.428796	2.55976	0.0104744	0.036148	Zinc finger protein 341	NA	UniRef90_A0A6J8C9X4 Zinc finger protein 341 n=1 Tax=Mytilus coruscus TaxID=42192 RepID=A0A6J8C9X4_MYTCO
CCNB1IP1	RH	A	96.7705	-1.0964	0.451718	-2.42719	0.0152165	0.0485973	cyclin B1 interacting protein 1, E3 ubiquitin protein ligase	NA	UniRef90_A0A6P4YU02 E3 ubiquitin-protein ligase CCNB1IP1-like n=1 Tax=Branchiostoma belcheri TaxID=7741 RepID=A0A6P4YU02_BRABE
SUPT7L	RH	A	542.511	-1.09604	0.279863	-3.91635	8.99014e-05	0.000760811	suppressor of Ty 7 (S. cerevisiae)-like	NA	UniRef90_A0A3L5TS49 Staga gamma complex 65 subunit (Fragment) n=1 Tax=Mytilus galloprovincialis TaxID=29158 RepID=A0A3L5TS49_MYTGA
NEDD1	RH	A	76.0733	1.09569	0.3187	3.43799	0.00058606	0.00361739	neural precursor cell expressed, developmentally down-regulated 1	NA	UniRef90_A0A6J8DNU3 NEDD1 n=1 Tax=Mytilus coruscus TaxID=42192 RepID=A0A6J8DNU3_MYTCO
TSEN2	RH	A	58.6176	-1.09423	0.42887	-2.55142	0.0107285	0.0368454	tRNA splicing endonuclease 2 homolog (S. cerevisiae)	NA	UniRef90_V4AW24 tRNA-intron lyase n=1 Tax=Lottia gigantea TaxID=225164 RepID=V4AW24_LOTGI
SNAPC1	RH	A	100.583	-1.09376	0.302769	-3.61252	0.000303239	0.00210692	Small nuclear RNA activating complex, polypeptide 1, 43kDa	NA	9823.ENSSSCP00000005478
RPP40	RH	A	53.6554	-1.09205	0.299582	-3.64525	0.000267129	0.0019044	Ribonuclease P MRP 40kDa subunit	NA	UniRef90_A0A6J8BN03 RPP40 n=1 Tax=Mytilus coruscus TaxID=42192 RepID=A0A6J8BN03_MYTCO
NOP58	RH	A	1193.51	-1.09103	0.417617	-2.61253	0.00898759	0.0318858	ribonucleoprotein homolog (Yeast)	NA	8128.ENSONIP00000016595
ABCF3	RH	A	140.459	1.09083	0.349554	3.12063	0.00180467	0.0089593	ATP-binding cassette, sub-family F (GCN20), member	NA	7070.TC011927-PA
CHERP	RH	A	100.304	-1.0895	0.294491	-3.69961	0.000215935	0.00161001	calcium homeostasis endoplasmic reticulum protein	NA	UniRef90_A0A6J8BMD1 CHERP n=2 Tax=Mytilus coruscus TaxID=42192 RepID=A0A6J8BMD1_MYTCO
DNAJC11	RH	A	66.1887	1.0894	0.303483	3.58964	0.000331133	0.00226928	DnaJ (Hsp40) homolog, subfamily C, member 11	NA	UniRef90_A0A6J8D0H0 DNAJC11 n=2 Tax=Mytilus coruscus TaxID=42192 RepID=A0A6J8D0H0_MYTCO
AP1AR	RH	A	307.083	1.08783	0.150385	7.2336	4.70353e-13	6.73836e-11	Adaptor-related protein complex 1 associated regulatory protein	NA	9258.ENSOANP00000014804
EIF2B4	RH	A	310.164	-1.08764	0.31447	-3.45865	0.000542896	0.00342053	Eukaryotic translation initiation factor 2B, subunit 4 delta, 67kDa	NA	UniRef90_A0A6J8B970 EIF2B4 n=1 Tax=Mytilus coruscus TaxID=42192 RepID=A0A6J8B970_MYTCO
PBX3	RH	A	483.277	-1.08738	0.344036	-3.16065	0.0015742	0.00799319	Pre-B-cell leukemia homeobox	NA	UniRef90_A0A6J8D1S3 Homeobox domain-containing protein n=5 Tax=Mytilus coruscus TaxID=42192 RepID=A0A6J8D1S3_MYTCO
NOL8	RH	A	368.386	-1.08687	0.325907	-3.33491	0.00085326	0.00488959	nucleolar protein 8	NA	28377.ENSACAP00000008998
COQ10B	RH	A	207.385	1.08649	0.354116	3.06817	0.00215373	0.0104424	Coenzyme Q10 homolog	NA	UniRef90_A0A6J8B712 COQ10 n=1 Tax=Mytilus coruscus TaxID=42192 RepID=A0A6J8B712_MYTCO
CLIP4	RH	A	341.025	1.0851	0.380473	2.85198	0.00434477	0.0179921	Kinesin family member	NA	13037.EHJ68621
EXOSC8	RH	A	135.568	-1.08494	0.291031	-3.72792	0.000193069	0.00146309	Exosome component 8	NA	UniRef90_A0A0B7BDH3 Ribosomal RNA-processing protein 43 n=1 Tax=Arion vulgaris TaxID=1028688 RepID=A0A0B7BDH3_9EUPU
NSUN2	RH	A	467.106	-1.08459	0.230086	-4.71383	2.43102e-06	3.60855e-05	NOP2 Sun RNA methyltransferase family, member 2	NA	13616.ENSMODP00000002486
C19ORF52	RH	A	110.142	-1.08452	0.392761	-2.76127	0.00575771	0.0224089	Chromosome 19 open reading frame 52	NA	UniRef90_A0A6J8CRJ9 Uncharacterized protein n=1 Tax=Mytilus coruscus TaxID=42192 RepID=A0A6J8CRJ9_MYTCO
FBP2	RH	A	271.56	1.08451	0.254014	4.26949	1.9592e-05	0.000208646	Fructose-1,6-bisphosphatase	NA	UniRef90_A0A6J8EK85 Fructose-bisphosphatase n=2 Tax=Mytilus coruscus TaxID=42192 RepID=A0A6J8EK85_MYTCO
EXOSC9	RH	A	108.714	-1.08433	0.386472	-2.80572	0.00502046	0.0201253	Exosome component 9	NA	UniRef90_UPI000D0A1F82 exosome complex component RRP45-like n=1 Tax=Oncorhynchus tshawytscha TaxID=74940 RepID=UPI000D0A1F82
EIF3J	RH	A	246.892	1.08426	0.32544	3.33166	0.000863283	0.00493293	Component of the eukaryotic translation initiation factor 3 (eIF-3) complex, which is involved in protein synthesis and, together with other initiation factors, stimulates binding of mRNA and methionyl-tRNAi to the 40S ribosome (By similarity)	NA	UniRef90_J9Q3Z4 Eukaryotic translation initiation factor 3 30 kDa subunit (Fragment) n=1 Tax=Ostrea edulis TaxID=37623 RepID=J9Q3Z4_OSTED
CHCHD1	RH	A	304.032	-1.08395	0.246034	-4.40569	1.05447e-05	0.000124163	coiled-coil-helix-coiled-coil-helix domain containing 1	NA	UniRef90_A0A6J8DLY4 CHCH domain-containing protein n=1 Tax=Mytilus coruscus TaxID=42192 RepID=A0A6J8DLY4_MYTCO
PRKG1	RH	A	230.985	1.08357	0.310785	3.48656	0.00048928	0.00315203	Protein kinase, cGMP-dependent, type	NA	6085.XP_002156911
OAF	RH	A	129.45	1.08304	0.327455	3.30745	0.000941503	0.00531428	OAF homolog (Drosophila)	|-!- FUNCTION: Vital for proper neuronal development and hatching.| {ECO:0000250}.|-!- SIMILARITY: Belongs to the OAF family. {ECO:0000305}.|---------------------------------------------------------------------------|Copyrighted by the UniProt Consortium, see https://www.uniprot.org/terms|Distributed under the Creative Commons Attribution (CC BY 4.0) License|--------------------------------------…	sp|O18638|OAF_DROVI Out at first protein OS=Drosophila virilis OX=7244 GN=oaf PE=3 SV=1
RBM39	RH	A	1415.15	-1.08069	0.243464	-4.43881	9.04556e-06	0.000108655	RRM_2	NA	UniRef90_A0A6J8DA65 RBM39 n=2 Tax=Mytilus coruscus TaxID=42192 RepID=A0A6J8DA65_MYTCO
TRAL	RH	A	321.73	-1.08056	0.386638	-2.79475	0.00519395	0.0206531	Pfam:FFD_TFG	NA	UniRef90_A0A6J8B2X4 LSM14 n=3 Tax=Mytilus coruscus TaxID=42192 RepID=A0A6J8B2X4_MYTCO
KRTCAP2	RH	A	63.663	1.08038	0.441549	2.44679	0.0144136	0.0465273	Keratinocyte associated protein 2	NA	UniRef90_UPI00145868CD keratinocyte-associated protein 2-like n=1 Tax=Pecten maximus TaxID=6579 RepID=UPI00145868CD
C16ORF58	RH	A	47.7466	1.07958	0.311889	3.46143	0.000537312	0.00339601	chromosome 16 open reading frame 58	NA	UniRef90_A0A6J8CKN9 RUS1 family protein C16orf58,RUS1 family protein homolog,RUS1 family protein C16orf58 homolog n=1 Tax=Mytilus coruscus TaxID=42192 RepID=A0A6J8CKN9_MYTCO
NUP107	RH	A	33.5351	-1.0792	0.368999	-2.92467	0.00344822	0.0150566	Nucleoporin 107kDa	NA	UniRef90_UPI0009A2B5CE nuclear pore complex protein Nup107-like n=1 Tax=Rhincodon typus TaxID=259920 RepID=UPI0009A2B5CE
WDR74	RH	A	95.6905	-1.07882	0.284586	-3.79084	0.000150139	0.0011918	WD repeat domain 74	NA	UniRef90_A0A6J8EG00 Mitochondrial genome maintenance exonuclease 1 n=1 Tax=Mytilus coruscus TaxID=42192 RepID=A0A6J8EG00_MYTCO
MIOS	RH	A	468.981	-1.07792	0.352067	-3.0617	0.00220085	0.0106025	missing oocyte, meiosis regulator, homolog (Drosophila)	NA	UniRef90_UPI00148AC24E GATOR complex protein MIOS-A isoform X1 n=2 Tax=Crassostrea gigas TaxID=29159 RepID=UPI00148AC24E
HNRNPH3	RH	A	437.285	-1.07736	0.310666	-3.4679	0.000524538	0.00332576	heterogeneous nuclear ribonucleoprotein	NA	7757.ENSPMAP00000000855
UGGT2	RH	A	148.807	1.07694	0.429582	2.50696	0.0121775	0.0406615	UDP-glucose glycoprotein glucosyltransferase	NA	tr|A0A397UPU3|A0A397UPU3_9GLOM Glycosyltransferase Family 24 protein OS=Gigaspora rosea OX=44941 GN=C2G38_1979290 PE=3 SV=1
CETN3	RH	A	139.067	1.07575	0.415403	2.58965	0.00960733	0.0336872	centrin, EF-hand protein	NA	UniRef90_A0A6J7ZX86 CETN1 n=1 Tax=Mytilus coruscus TaxID=42192 RepID=A0A6J7ZX86_MYTCO
RAD51C	RH	A	25.6323	1.07513	0.33069	3.25118	0.00114927	0.00629224	rad51 homolog C (S. cerevisiae)	NA	UniRef90_A0A6J8DP38 RAD51L2 n=1 Tax=Mytilus coruscus TaxID=42192 RepID=A0A6J8DP38_MYTCO
GTDC1	RH	A	49.1626	-1.07374	0.378558	-2.83639	0.0045627	0.018727	glycosyltransferase-like domain containing 1	|-!- ALTERNATIVE PRODUCTS:| Event=Alternative splicing; Named isoforms=6;| Name=1;| IsoId=Q4AE62-1; Sequence=Displayed;| Name=2;| IsoId=Q4AE62-2; Sequence=VSP_029379;| Name=3;| IsoId=Q4AE62-3; Sequence=VSP_029378;| Name=4; Synonyms=c;| IsoId=Q4AE62-4; Sequence=VSP_057598, VSP_057599;| Name=5; Synonyms=f;| IsoId=Q4AE62-5; Sequence=VSP_057597;| Name=6; Synonyms=d;| IsoId=Q4AE62-6; Sequence=VSP_0575…	sp|Q4AE62|GTDC1_HUMAN Glycosyltransferase-like domain-containing protein 1 OS=Homo sapiens OX=9606 GN=GTDC1 PE=2 SV=1
LMBRD1	RH	A	116.22	1.07346	0.376097	2.85421	0.00431443	0.0178787	LMBR1 domain containing 1	NA	UniRef90_A0A6J8B7T1 LMBRD1 n=1 Tax=Mytilus coruscus TaxID=42192 RepID=A0A6J8B7T1_MYTCO
TSP66E	RH	A	1255.04	1.07284	0.304284	3.52577	0.000422249	0.00277995	Tetraspanin family	|-!- FUNCTION: Essential for the proper assembly of the glomerular and| tubular basement membranes in kidney. {ECO:0000250|UniProtKB:P48509}.|-!- SUBUNIT: Interacts with integrins ITGA3:ITGB1, ITGA5:ITGB1, ITGA3:ITGB1| and ITGA6:ITGB4 and with CD9 and CD181. Interacts (via the second| extracellular domain) with integrin ITGAV:ITGB3.| {ECO:0000250|UniProtKB:P48509}.|-!- SUBCELLULAR LOCATION: Membr…	sp|Q9QZA6|CD151_RAT CD151 antigen OS=Rattus norvegicus OX=10116 GN=Cd151 PE=1 SV=2
DDX56	RH	A	438.493	-1.07274	0.240336	-4.46349	8.06372e-06	9.88556e-05	DEAD (Asp-Glu-Ala-Asp) box helicase 56	NA	UniRef90_K1PLQ4 RNA helicase n=1 Tax=Crassostrea gigas TaxID=29159 RepID=K1PLQ4_CRAGI
SUOX	RH	A	113.387	1.07262	0.311555	3.44279	0.000575749	0.00356775	sulfite oxidase	NA	UniRef90_A0A6J8CTA8 Sulfite oxidase n=1 Tax=Mytilus coruscus TaxID=42192 RepID=A0A6J8CTA8_MYTCO
RNF113A	RH	A	90.2965	-1.07196	0.29564	-3.6259	0.000287961	0.00201873	Ring finger protein	NA	tr|U9SVV1|U9SVV1_RHIID Pre-mRNA-splicing factor CWC24 OS=Rhizophagus irregularis (strain DAOM 181602 / DAOM 197198 / MUCL 43194) OX=747089 GN=GLOIN_2v1458330 PE=3 SV=1
SDHA	RH	A	2120.39	1.07101	0.186977	5.72805	1.0159e-08	3.47309e-07	succinate dehydrogenase	NA	8083.ENSXMAP00000008944
SF3B2	RH	A	1635.16	-1.07081	0.155902	-6.86848	6.48904e-12	6.19755e-10	Splicing factor 3b subunit	NA	UniRef90_A0A0L8HN36 PSP domain-containing protein n=4 Tax=Octopus TaxID=6643 RepID=A0A0L8HN36_OCTBM
IFT57	RH	A	93.5903	-1.07039	0.248684	-4.3042	1.6759e-05	0.000184536	Intraflagellar transport 57 homolog (Chlamydomonas)	NA	7739.JGI114519
HRSP12	RH	A	78.1924	1.06971	0.332807	3.21422	0.00130798	0.00691067	Heat-responsive protein 12	NA	UniRef90_UPI00148A5B9B 2-iminobutanoate/2-iminopropanoate deaminase isoform X1 n=4 Tax=Crassostrea TaxID=6564 RepID=UPI00148A5B9B
RPL32	RH	A	12192.1	-1.06818	0.277561	-3.84846	0.000118864	0.000970423	ribosomal protein L32'	NA	7739.JGI114866
NAMPT	RH	A	139.344	1.06756	0.309775	3.44625	0.000568426	0.0035406	nicotinamide	NA	UniRef90_UPI001458BE92 nicotinamide phosphoribosyltransferase-like n=1 Tax=Pecten maximus TaxID=6579 RepID=UPI001458BE92
STIL	RH	A	45.5892	1.06579	0.369885	2.88141	0.00395903	0.0167168	Scl Tal1 interrupting locus	NA	UniRef90_A0A0B6YEZ8 Uncharacterized protein (Fragment) n=1 Tax=Arion vulgaris TaxID=1028688 RepID=A0A0B6YEZ8_9EUPU
TAF7	RH	A	466.408	-1.06565	0.303112	-3.51572	0.000438568	0.00286833	TAF7 RNA polymerase II, TATA box binding protein (TBP)-associated factor	NA	UniRef90_UPI00148AE12E transcription initiation factor TFIID subunit 7-like isoform X1 n=3 Tax=Crassostrea gigas TaxID=29159 RepID=UPI00148AE12E
NUP62CL	RH	A	270.484	-1.06312	0.250967	-4.23609	2.2745e-05	0.000239679	nucleoporin 62kDa	NA	13735.ENSPSIP00000004164
ZCCHC9	RH	A	116.463	-1.06204	0.320033	-3.31854	0.000904898	0.00513658	Zinc finger, CCHC domain containing 9	NA	9031.ENSGALP00000025111
ANK2	RH	A	58.3686	-1.06016	0.311049	-3.40834	0.00065359	0.00395639	ankyrin repeat-containing protein	NA	NA
WIPF1	RH	A	194.706	1.05919	0.438079	2.4178	0.0156145	0.0496053	WAS WASL interacting protein family, member 1	NA	NA
THOC7	RH	A	187.579	-1.05914	0.223175	-4.74577	2.07715e-06	3.18021e-05	THO complex 7 homolog (Drosophila)	NA	UniRef90_A0A6J8BYT5 THOC7 n=1 Tax=Mytilus coruscus TaxID=42192 RepID=A0A6J8BYT5_MYTCO
COMMD3	RH	A	195.253	-1.05885	0.352564	-3.00328	0.00267084	0.0123905	COMM domain containing 3	|-!- FUNCTION: May modulate activity of cullin-RING E3 ubiquitin ligase| (CRL) complexes (PubMed:21778237). May down-regulate activation of NF-| kappa-B (PubMed:15799966). Modulates Na(+) transport in epithelial| cells by regulation of apical cell surface expression of amiloride-| sensitive sodium channel (ENaC) subunits (PubMed:23637203).| {ECO:0000269|PubMed:15799966, ECO:0000269|PubMed:2363720…	sp|Q9UBI1|COMD3_HUMAN COMM domain-containing protein 3 OS=Homo sapiens OX=9606 GN=COMMD3 PE=1 SV=1
RAD51D	RH	A	40.5344	-1.05847	0.399857	-2.64711	0.00811822	0.0293907	RAD51 homolog D (S. cerevisiae)	NA	UniRef90_A0A6J8CXR0 RAD51L3 n=2 Tax=Mytilus coruscus TaxID=42192 RepID=A0A6J8CXR0_MYTCO
ARFGAP1	RH	A	51.4443	1.05684	0.4015	2.63223	0.00848274	0.0303601	ADP-ribosylation factor GTPase activating protein 1	NA	UniRef90_A0A6J8B153 ARFGAP1 n=2 Tax=Mytilus coruscus TaxID=42192 RepID=A0A6J8B153_MYTCO
OXCT1	RH	A	157.508	1.0562	0.254199	4.15501	3.25268e-05	0.000328931	Key enzyme for ketone body catabolism. Transfers the CoA moiety from succinate to acetoacetate. Formation of the enzyme-CoA intermediate proceeds via an unstable anhydride species formed between the carboxylate groups of the enzyme and substrate (By similarity)	NA	UniRef90_A0A6J8BLU7 Succinyl-CoA:3-ketoacid-coenzyme A transferase n=1 Tax=Mytilus coruscus TaxID=42192 RepID=A0A6J8BLU7_MYTCO
DDO	RH	A	294.484	-1.0556	0.232767	-4.53499	5.76055e-06	7.47009e-05	D-aspartate oxidase	NA	UniRef90_A0A210QUY9 D-aspartate oxidase n=1 Tax=Mizuhopecten yessoensis TaxID=6573 RepID=A0A210QUY9_MIZYE
PLA2G12A	RH	A	78.5035	1.05548	0.423515	2.49219	0.0126957	0.0419956	Phospholipase A2, group XIIA	NA	UniRef90_A0A6J8DQ57 PLA2G n=1 Tax=Mytilus coruscus TaxID=42192 RepID=A0A6J8DQ57_MYTCO
CCNL1	RH	A	3239.71	-1.05542	0.396196	-2.66388	0.00772449	0.0283059	Cyclin L1	NA	UniRef90_A0A6J8BNC0 CCNL n=1 Tax=Mytilus coruscus TaxID=42192 RepID=A0A6J8BNC0_MYTCO
PSMB4	RH	A	158.633	1.05494	0.309075	3.41323	0.000641986	0.00391639	The proteasome is a multicatalytic proteinase complex which is characterized by its ability to cleave peptides with Arg, Phe, Tyr, Leu, and Glu adjacent to the leaving group at neutral or slightly basic pH. The proteasome has an ATP-dependent proteolytic activity (By similarity)	NA	7897.ENSLACP00000004677
CCT8	RH	A	567.243	1.05476	0.372458	2.8319	0.00462721	0.0189144	chaperonin containing TCP1, subunit 8 (theta)	NA	7955.ENSDARP00000003468
SYT1	RH	A	92.0655	1.05333	0.391453	2.69082	0.00712775	0.0265829	synaptotagmin	NA	UniRef90_UPI000BAE9A0A synaptotagmin-1-like isoform X2 n=2 Tax=Crassostrea virginica TaxID=6565 RepID=UPI000BAE9A0A
GTF2H1	RH	A	73.1181	-1.05258	0.240082	-4.38425	1.16388e-05	0.00013513	general transcription factor IIH, polypeptide 1, 62kDa	NA	13735.ENSPSIP00000002659
FOCAD	RH	A	216.361	-1.05229	0.288587	-3.64637	0.000265975	0.00189842	focadhesin	NA	UniRef90_UPI0003F0EED6 focadhesin-like n=1 Tax=Saccoglossus kowalevskii TaxID=10224 RepID=UPI0003F0EED6
PHKB	RH	A	125.145	1.05224	0.262803	4.00393	6.22992e-05	0.00057241	phosphorylase kinase	NA	UniRef90_A0A183EH16 Phosphorylase b kinase regulatory subunit n=1 Tax=Gongylonema pulchrum TaxID=637853 RepID=A0A183EH16_9BILA
DNAJC4	RH	A	137.756	-1.05219	0.278394	-3.77949	0.000157149	0.00124253	DnaJ (Hsp40) homolog, subfamily C, member 4	NA	UniRef90_A0A6J8BBR2 J domain-containing protein n=1 Tax=Mytilus coruscus TaxID=42192 RepID=A0A6J8BBR2_MYTCO
EIF3B	RH	A	2035.51	-1.05047	0.16474	-6.37657	1.81103e-10	1.04778e-08	Component of the eukaryotic translation initiation factor 3 (eIF-3) complex, which is involved in protein synthesis and, together with other initiation factors, stimulates binding of mRNA and methionyl-tRNAi to the 40S ribosome (By similarity)	NA	UniRef90_A0A6J8EG86 Eukaryotic translation initiation factor 3 subunit B n=1 Tax=Mytilus coruscus TaxID=42192 RepID=A0A6J8EG86_MYTCO
DIXDC1	RH	A	179.144	1.05043	0.395377	2.65678	0.00788915	0.0287343	DIX domain containing 1	NA	UniRef90_A0A6J8EVS5 Dixin n=1 Tax=Mytilus coruscus TaxID=42192 RepID=A0A6J8EVS5_MYTCO
HDHD2	RH	A	27.8249	1.05026	0.371417	2.82771	0.00468829	0.0191121	haloacid dehalogenase-like hydrolase domain containing 2	|-!- COFACTOR:| Name=Mg(2+); Xref=ChEBI:CHEBI:18420; Evidence={ECO:0000250};| Note=Binds 1 Mg(2+) ion per subunit. {ECO:0000250};|-!- SIMILARITY: Belongs to the HAD-like hydrolase superfamily.| {ECO:0000305}.|---------------------------------------------------------------------------|Copyrighted by the UniProt Consortium, see https://www.uniprot.org/terms|Distributed under the Creative Commons At…	sp|Q5BJJ5|HDHD2_DANRE Haloacid dehalogenase-like hydrolase domain-containing protein 2 OS=Danio rerio OX=7955 GN=hdhd2 PE=2 SV=1
KIAA0146	RH	A	57.2292	-1.04998	0.339762	-3.09032	0.00199939	0.00983676	kiaa0146	NA	UniRef90_A0A6J8CP92 SPIDR n=2 Tax=Mytilus coruscus TaxID=42192 RepID=A0A6J8CP92_MYTCO
SH3RF3	RH	A	120.117	1.04974	0.389691	2.69378	0.00706476	0.0264029	tripartite motif containing	NA	UniRef90_A0A6J8BKX6 B box-type domain-containing protein n=1 Tax=Mytilus coruscus TaxID=42192 RepID=A0A6J8BKX6_MYTCO
PARL	RH	A	218.334	-1.04944	0.206576	-5.08014	3.77151e-07	7.44038e-06	presenilin associated, rhomboid-like	NA	UniRef90_UPI0003599238 presenilins-associated rhomboid-like protein, mitochondrial isoform X1 n=2 Tax=Aplysia californica TaxID=6500 RepID=UPI0003599238
RIPK1	RH	A	465.515	-1.04938	0.219406	-4.78282	1.7285e-06	2.72261e-05	Receptor (TNFRSF)-interacting serine-threonine kinase 1	NA	UniRef90_A0A401PTH5 Death domain-containing protein (Fragment) n=1 Tax=Scyliorhinus torazame TaxID=75743 RepID=A0A401PTH5_SCYTO
TTC12	RH	A	23.4631	-1.04832	0.391163	-2.68	0.00736219	0.0272773	Tetratricopeptide repeat domain 12	NA	9796.ENSECAP00000015837
TARBP1	RH	A	62.0186	-1.04474	0.362426	-2.88262	0.00394383	0.0166862	Tar (HIV-1) RNA binding protein 1	NA	UniRef90_UPI00052261DD probable methyltransferase TARBP1 n=1 Tax=Haliaeetus albicilla TaxID=8969 RepID=UPI00052261DD
ACLY	RH	A	78.5366	1.04418	0.413602	2.52461	0.0115827	0.0391319	ATP citrate lyase	NA	UniRef90_A0A6J8BIB9 ATP-citrate synthase n=3 Tax=Mytilus coruscus TaxID=42192 RepID=A0A6J8BIB9_MYTCO
SIRT6	RH	A	189.56	-1.04388	0.367837	-2.83788	0.00454143	0.0186652	Sirtuin 6	NA	UniRef90_UPI00145867BA NAD-dependent protein deacetylase sirtuin-6-like n=1 Tax=Pecten maximus TaxID=6579 RepID=UPI00145867BA
WDR67	RH	A	71.4263	1.04371	0.306081	3.40991	0.000649846	0.00394408	WD repeat domain 67	NA	7739.JGI121654
IKZF2	RH	A	57.3345	-1.04298	0.30419	-3.42871	0.000606447	0.00373167	IKAROS family zinc finger	NA	UniRef90_A0A6J8E343 Uncharacterized protein n=1 Tax=Mytilus coruscus TaxID=42192 RepID=A0A6J8E343_MYTCO
STX1A	RH	A	1593.71	-1.0427	0.197065	-5.29112	1.21572e-07	2.87991e-06	syntaxin	NA	UniRef90_A0A6J8BDV5 STX1B_2_3 n=1 Tax=Mytilus coruscus TaxID=42192 RepID=A0A6J8BDV5_MYTCO
EIF2B3	RH	A	78.1669	-1.04232	0.332735	-3.13259	0.00173274	0.00865218	Eukaryotic translation initiation factor 2B, subunit 3 gamma, 58kDa	NA	UniRef90_A0A6J8CU65 EIF2B3 n=1 Tax=Mytilus coruscus TaxID=42192 RepID=A0A6J8CU65_MYTCO
ALDH5A1	RH	A	343.53	-1.04192	0.348264	-2.99176	0.0027737	0.01274	aldehyde dehydrogenase 5 family, member A1	NA	8128.ENSONIP00000001987
P4HTM	RH	A	74.4131	1.04074	0.379417	2.743	0.00608801	0.0234367	Prolyl 4-hydroxylase, transmembrane (Endoplasmic reticulum)	NA	UniRef90_A0A6J8C3H9 PH-4 n=1 Tax=Mytilus coruscus TaxID=42192 RepID=A0A6J8C3H9_MYTCO
C1D	RH	A	154.031	-1.039	0.233733	-4.44524	8.77931e-06	0.000106288	C1D nuclear receptor co-repressor	NA	UniRef90_A0A6J8CYS5 Nuclear nucleic acid-binding protein C1D n=1 Tax=Mytilus coruscus TaxID=42192 RepID=A0A6J8CYS5_MYTCO
C1ORF27	RH	A	225.286	-1.03719	0.355217	-2.91987	0.0035018	0.0152132	chromosome 1 open reading frame 27	NA	UniRef90_A0A0B6ZY96 Uncharacterized protein n=1 Tax=Arion vulgaris TaxID=1028688 RepID=A0A0B6ZY96_9EUPU
KANK3	RH	A	211.436	-1.03699	0.198719	-5.21838	1.80493e-07	4.00747e-06	KN motif and ankyrin repeat domains 3	NA	NA
MBIP	RH	A	95.5296	-1.03695	0.338328	-3.06494	0.00217717	0.0105053	MAP3K12 binding inhibitory protein 1	NA	10090.ENSMUSP00000021416
THOC5	RH	A	140.862	-1.03627	0.212599	-4.87431	1.09192e-06	1.89339e-05	THO complex 5	NA	9305.ENSSHAP00000002776
ATP6V1A	RH	A	615.316	1.03567	0.184887	5.60165	2.12321e-08	6.45221e-07	ATPase, H transporting, lysosomal 70kDa, V1 subunit A	NA	6669.DappuP300069
NFYB	RH	A	231.85	-1.0353	0.219117	-4.72485	2.30282e-06	3.45539e-05	Nuclear transcription factor Y	NA	8364.ENSXETP00000042557
RRAS2	RH	A	228.319	1.03361	0.357017	2.89512	0.00379013	0.0161624	related RAS viral (r-ras) oncogene homolog	NA	7739.JGI199337
MRPL37	RH	A	96.7304	-1.03358	0.274588	-3.76411	0.000167145	0.00130273	mitochondrial ribosomal protein, L37	NA	10141.ENSCPOP00000010674
UBL7	RH	A	129.286	-1.03295	0.342499	-3.01592	0.00256202	0.0119224	Ubiquitin-like 7 (Bone marrow stromal cell-derived)	NA	7739.JGI126025
ALKBH1	RH	A	75.1183	-1.03288	0.359872	-2.87012	0.00410322	0.0172289	AlkB, alkylation repair homolog 1 (E. coli)	NA	UniRef90_A0A6J8BG71 ALKBH1 n=2 Tax=Mytilus coruscus TaxID=42192 RepID=A0A6J8BG71_MYTCO
GAPDH	RH	A	3354.45	-1.03128	0.243029	-4.24343	2.20127e-05	0.000232369	Key enzyme in glycolysis that catalyzes the first step of the pathway by converting D-glyceraldehyde 3-phosphate (G3P) into 3-phospho-D-glyceroyl phosphate. Essential for the maintenance of cellular ATP levels and carbohydrate metabolism	NA	117187.FVEG_04927T0
GK5	RH	A	287.406	-1.03075	0.222602	-4.63046	3.64848e-06	5.04664e-05	Glycerol kinase	NA	UniRef90_A0A0B6YWC1 Uncharacterized protein (Fragment) n=1 Tax=Arion vulgaris TaxID=1028688 RepID=A0A0B6YWC1_9EUPU
EHHADH	RH	A	45.076	1.0307	0.389785	2.64427	0.00818673	0.0295675	enoyl-CoA, hydratase 3-hydroxyacyl CoA dehydrogenase	NA	UniRef90_A0A6J8DRN0 Enoyl-CoA hydratase n=2 Tax=Mytilus coruscus TaxID=42192 RepID=A0A6J8DRN0_MYTCO
CSL4	RH	A	172.035	-1.0306	0.225372	-4.57286	4.81111e-06	6.34834e-05	Exosome component EXOSC1/CSL4	NA	UniRef90_UPI0014584327 exosome complex component CSL4-like isoform X1 n=2 Tax=Pecten maximus TaxID=6579 RepID=UPI0014584327
RPL6	RH	A	10465.4	-1.02919	0.169753	-6.06288	1.33709e-09	5.62605e-08	60S ribosomal protein L6	NA	UniRef90_A0A6T7DC60 60S ribosomal protein L6 (Fragment) n=2 Tax=Paramoeba atlantica TaxID=1077153 RepID=A0A6T7DC60_9EUKA
PFDN4	RH	A	328.663	-1.02907	0.200394	-5.13525	2.81774e-07	5.82624e-06	prefoldin subunit 4	NA	UniRef90_A0A210QV63 Prefoldin subunit 4 n=3 Tax=Pectinidae TaxID=6566 RepID=A0A210QV63_MIZYE
MRPL15	RH	A	922.073	-1.02883	0.260591	-3.94808	7.87804e-05	0.000685993	Ribosomal protein L15	NA	6945.ISCW001650-PA
AUH	RH	A	257.039	1.026	0.199185	5.15097	2.59144e-07	5.3954e-06	AU RNA binding protein enoyl-CoA hydratase	NA	UniRef90_A0A6J8AL12 AUH n=1 Tax=Mytilus coruscus TaxID=42192 RepID=A0A6J8AL12_MYTCO
RANGAP1	RH	A	504.878	-1.02341	0.274752	-3.72485	0.000195428	0.00147911	RAN GTPase activating protein 1	NA	UniRef90_A0A6J8DJ50 RANGAP1 n=1 Tax=Mytilus coruscus TaxID=42192 RepID=A0A6J8DJ50_MYTCO
HMCN1	RH	A	1335.2	1.02331	0.317912	3.21885	0.00128705	0.0068351	G2F domain	NA	UniRef90_UPI000B45BE81 peroxidasin-like n=1 Tax=Mizuhopecten yessoensis TaxID=6573 RepID=UPI000B45BE81
CNDP2	RH	A	429.821	1.02247	0.312422	3.27274	0.00106511	0.00592307	Metallopeptidase M20 family	NA	UniRef90_A0A6J3PUE4 cytosolic non-specific dipeptidase isoform X2 n=2 Tax=Delphinidae TaxID=9726 RepID=A0A6J3PUE4_TURTR
CTR9	RH	A	413.926	1.02195	0.229407	4.45475	8.3991e-06	0.000102195	Ctr9, Paf1 RNA polymerase II complex component, homolog (S. cerevisiae)	NA	31033.ENSTRUP00000044726
OIT3	RH	A	470.658	-1.02181	0.283377	-3.60585	0.000311139	0.00215682	oncoprotein induced transcript 3	NA	UniRef90_A0A6J8A8V9 ZP domain-containing protein n=1 Tax=Mytilus coruscus TaxID=42192 RepID=A0A6J8A8V9_MYTCO
SWAP70	RH	A	629.62	1.0217	0.356951	2.86231	0.00420569	0.0175247	SWAP switching B-cell complex 70kDa subunit	NA	UniRef90_A0A6J8EZA8 SWAP70 n=1 Tax=Mytilus coruscus TaxID=42192 RepID=A0A6J8EZA8_MYTCO
BLOC1S2	RH	A	100.438	-1.02	0.236298	-4.31658	1.58464e-05	0.000175595	biogenesis of lysosomal organelles complex-1, subunit 2	NA	UniRef90_A0A210PV64 Biogenesis of lysosome-related organelles complex 1 subunit 2 n=2 Tax=Pectinidae TaxID=6566 RepID=A0A210PV64_MIZYE
PSMA2	RH	A	376.654	1.01989	0.216567	4.70935	2.48513e-06	3.66496e-05	The proteasome is a multicatalytic proteinase complex which is characterized by its ability to cleave peptides with Arg, Phe, Tyr, Leu, and Glu adjacent to the leaving group at neutral or slightly basic pH. The proteasome has an ATP-dependent proteolytic activity	NA	UniRef90_A0A6J8DCC6 Proteasome subunit alpha type n=6 Tax=Pteriomorphia TaxID=6545 RepID=A0A6J8DCC6_MYTCO
MRPL22	RH	A	732.324	-1.01869	0.300489	-3.3901	0.000698659	0.00417047	ribosomal protein, L22	NA	UniRef90_A0A3L5TSN8 39S ribosomal protein L22, mitochondrial (Fragment) n=2 Tax=Mytilus TaxID=6548 RepID=A0A3L5TSN8_MYTGA
RRP12	RH	A	147.999	-1.01863	0.318158	-3.20165	0.00136645	0.00712874	ribosomal RNA processing 12 homolog (S. cerevisiae)	NA	UniRef90_A0A6J8F1P0 RRP12 n=2 Tax=Mytilus coruscus TaxID=42192 RepID=A0A6J8F1P0_MYTCO
SLC22A5	RH	A	350.043	-1.01851	0.259444	-3.92575	8.64582e-05	0.000737899	solute carrier family 22	NA	UniRef90_UPI0008FA34BA solute carrier family 22 member 13-like n=3 Tax=Cyprininae TaxID=2743694 RepID=UPI0008FA34BA
FAAH2	RH	A	178.242	-1.01822	0.257088	-3.96059	7.47658e-05	0.000654827	Fatty acid amide hydrolase 2	NA	UniRef90_A0A6J8C7Z4 FAAH2 n=1 Tax=Mytilus coruscus TaxID=42192 RepID=A0A6J8C7Z4_MYTCO
ASB16	RH	A	103.934	-1.01791	0.313143	-3.25063	0.00115149	0.00629864	ankyrin repeat and SOCS box containing 16	NA	UniRef90_A0A6J8C7L0 ANK_REP_REGION domain-containing protein n=1 Tax=Mytilus coruscus TaxID=42192 RepID=A0A6J8C7L0_MYTCO
DNAJC17	RH	A	50.7162	-1.01736	0.25983	-3.91549	9.02206e-05	0.00076244	DnaJ (Hsp40) homolog, subfamily C, member 17	NA	UniRef90_A0A6J8AQI0 DNAJC17 n=1 Tax=Mytilus coruscus TaxID=42192 RepID=A0A6J8AQI0_MYTCO
RAD54L	RH	A	92.6123	1.01723	0.290029	3.50735	0.000452586	0.0029472	S. cerevisiae	NA	UniRef90_A0A6J7ZVD8 RAD54L n=2 Tax=Mytilus coruscus TaxID=42192 RepID=A0A6J7ZVD8_MYTCO
IMMT	RH	A	818.561	-1.01654	0.178138	-5.70648	1.15338e-08	3.8555e-07	inner membrane protein, mitochondrial	NA	UniRef90_A0A6J8AEM5 MICOS complex subunit MIC60 n=1 Tax=Mytilus coruscus TaxID=42192 RepID=A0A6J8AEM5_MYTCO
SAMD1	RH	A	179.817	1.01636	0.254679	3.99075	6.58635e-05	0.000596839	sterile alpha motif domain containing 1	NA	UniRef90_A0A6J8CIH4 Uncharacterized protein n=2 Tax=Mytilus coruscus TaxID=42192 RepID=A0A6J8CIH4_MYTCO
BRD8	RH	A	300.516	-1.0161	0.343998	-2.9538	0.00313889	0.0139591	Bromodomain containing 8	|-!- FUNCTION: May act as a coactivator during transcriptional activation by| hormone-activated nuclear receptors (NR). Isoform 2 stimulates| transcriptional activation by AR/DHTR, ESR1/NR3A1, RXRA/NR2B1 and| THRB/ERBA2. At least isoform 1 and isoform 2 are components of the NuA4| histone acetyltransferase (HAT) complex which is involved in| transcriptional activation of select genes principally …	sp|Q9H0E9|BRD8_HUMAN Bromodomain-containing protein 8 OS=Homo sapiens OX=9606 GN=BRD8 PE=1 SV=2
DPP8	RH	A	50.0689	1.01603	0.383627	2.64849	0.00808526	0.029289	dipeptidylpeptidase	NA	UniRef90_U6D3P2 Dipeptidyl peptidase 9 (Fragment) n=3 Tax=Carnivora TaxID=33554 RepID=U6D3P2_NEOVI
INTS10	RH	A	437.37	-1.01531	0.338131	-3.00271	0.00267587	0.0123935	integrator complex subunit 10	NA	UniRef90_A0A6J8CSP4 Integrator complex subunit 10 n=1 Tax=Mytilus coruscus TaxID=42192 RepID=A0A6J8CSP4_MYTCO
RPS3	RH	A	20128.9	-1.01486	0.217588	-4.66411	3.0995e-06	4.40891e-05	Ribosomal protein S3	NA	UniRef90_UPI00097D3875 40S ribosomal protein S3 n=1 Tax=Paralichthys olivaceus TaxID=8255 RepID=UPI00097D3875
HEXDC	RH	A	337.983	-1.01402	0.263988	-3.84114	0.000122464	0.000991744	hexosaminidase (glycosyl hydrolase family 20, catalytic domain) containing	NA	UniRef90_UPI00148AB778 hexosaminidase D n=1 Tax=Crassostrea gigas TaxID=29159 RepID=UPI00148AB778
ACTR8	RH	A	262.396	-1.01399	0.229677	-4.41485	1.01079e-05	0.000119959	ARP8 actin-related protein 8 homolog (yeast)	NA	NA
RPLP2	RH	A	6835.6	-1.01397	0.271614	-3.73312	0.000189125	0.00144412	ribosomal protein	NA	9739.ENSTTRP00000011806
LANCL1	RH	A	85.5097	1.01305	0.407825	2.48403	0.0129907	0.04283	LanC lantibiotic synthetase component C-like	NA	7739.JGI289978
TCF25	RH	A	188.301	-1.01292	0.301267	-3.36219	0.000773269	0.00451286	transcription factor 25 (basic helix-loop-helix)	NA	9103.ENSMGAP00000008571
MKI67	RH	A	201.568	1.01286	0.370071	2.73692	0.00620174	0.0237701	antigen identified by monoclonal antibody Ki-67	NA	NA
XPO4	RH	A	74.5023	1.01215	0.253235	3.99686	6.41877e-05	0.000585178	exportin 4	NA	UniRef90_A0A210PUJ6 Exportin-4 n=1 Tax=Mizuhopecten yessoensis TaxID=6573 RepID=A0A210PUJ6_MIZYE
CAD	RH	A	227.146	1.01137	0.317364	3.18677	0.00143872	0.00741797	Carbamoyl-phosphate synthetase 2, aspartate transcarbamylase, and dihydroorotase	NA	UniRef90_A0A6J8BYV8 CAD n=1 Tax=Mytilus coruscus TaxID=42192 RepID=A0A6J8BYV8_MYTCO
ERP44	RH	A	171.69	1.01134	0.341786	2.959	0.00308642	0.0137767	endoplasmic reticulum protein 44	NA	7739.JGI122706
MRPS33	RH	A	283.103	-1.01077	0.297157	-3.40147	0.000670239	0.00404496	Ribosomal protein S33	NA	7070.TC006489-PA
ANKRA2	RH	A	583.626	1.00908	0.335297	3.0095	0.00261675	0.0121583	ankyrin repeat, family A (RFXANK-like), 2	NA	UniRef90_A0A6J8AXK4 Uncharacterized protein n=1 Tax=Mytilus coruscus TaxID=42192 RepID=A0A6J8AXK4_MYTCO
REV3L	RH	A	99.216	1.00904	0.374362	2.69537	0.00703111	0.0263098	REV3-like, polymerase (DNA directed), zeta, catalytic subunit	NA	tr|A0A2B7XHR5|A0A2B7XHR5_9EURO DNA polymerase OS=Helicocarpus griseus UAMH5409 OX=1447875 GN=AJ79_06000 PE=3 SV=1
PRKAA2	RH	A	432.72	-1.00826	0.192986	-5.22451	1.74621e-07	3.90592e-06	Protein kinase AMP-activated alpha	NA	UniRef90_UPI000264323F EG:132E8.2 protein n=1 Tax=Drosophila melanogaster TaxID=7227 RepID=UPI000264323F
ALC	RH	A	331.147	1.00808	0.262213	3.84451	0.000120792	0.000982171	protein kinase, beta	NA	UniRef90_A0A6J8CCL3 AMPKBI domain-containing protein n=3 Tax=Mytilus coruscus TaxID=42192 RepID=A0A6J8CCL3_MYTCO
LARP7	RH	A	157.433	-1.00733	0.275038	-3.66252	0.000249742	0.0018018	La ribonucleoprotein domain family member 7	NA	UniRef90_A0A6J8AGC7 La ribonucleoprotein domain family member 7 n=2 Tax=Mytilus coruscus TaxID=42192 RepID=A0A6J8AGC7_MYTCO
UBB	RH	A	18440.6	-1.00724	0.274671	-3.66709	0.000245329	0.00177849	ubiquitin	NA	3055.EDO97495
LAMP1	RH	A	746.429	1.00704	0.250088	4.02674	5.65549e-05	0.000526766	lysosomal-associated membrane protein 1	NA	UniRef90_A0A6J8EKR0 TROVE domain-containing protein n=2 Tax=Mytilus coruscus TaxID=42192 RepID=A0A6J8EKR0_MYTCO
DDC	RH	A	70.8089	-1.00648	0.259124	-3.88417	0.000102678	0.000855698	decarboxylase	NA	UniRef90_R7T4D1 Uncharacterized protein n=1 Tax=Capitella teleta TaxID=283909 RepID=R7T4D1_CAPTE
DNAJC2	RH	A	807.916	-1.00594	0.326285	-3.08302	0.00204913	0.010016	DnaJ (Hsp40) homolog, subfamily C, member 2	NA	UniRef90_UPI001458DC41 dnaJ homolog subfamily C member 2-like n=2 Tax=Pectinidae TaxID=6566 RepID=UPI001458DC41
SKAP2	RH	A	470.966	1.00565	0.339519	2.96199	0.0030566	0.0137046	src kinase associated phosphoprotein 2	NA	UniRef90_A0A6J8EV60 SKAP2 n=1 Tax=Mytilus coruscus TaxID=42192 RepID=A0A6J8EV60_MYTCO
CTBS	RH	A	81.3302	1.00504	0.262649	3.82653	0.000129961	0.00104263	chitobiase, di-N-acetyl	NA	UniRef90_A0A6J8CL91 CTBS n=2 Tax=Mytilus coruscus TaxID=42192 RepID=A0A6J8CL91_MYTCO
GALK2	RH	A	68.7242	1.00473	0.353453	2.84261	0.00447461	0.0184409	Galactokinase 2	NA	7739.JGI124366
WNK3	RH	A	255.104	1.00466	0.317384	3.16544	0.0015485	0.00790603	WNK lysine deficient protein kinase	NA	UniRef90_A0A6J8DQH5 Non-specific serine/threonine protein kinase n=2 Tax=Mytilus coruscus TaxID=42192 RepID=A0A6J8DQH5_MYTCO
DDI2	RH	A	58.921	1.00366	0.329288	3.04798	0.00230386	0.0109792	DNA-damage inducible 1 homolog 2 (S. cerevisiae)	NA	UniRef90_A0A6J8CKT4 DDI1 n=1 Tax=Mytilus coruscus TaxID=42192 RepID=A0A6J8CKT4_MYTCO
MRPL45	RH	A	152.208	-1.00334	0.274409	-3.65635	0.000255833	0.00183474	ribosomal protein, L45	NA	7165.AGAP002412-PA
CCDC17	RH	A	392.616	-1.00323	0.257875	-3.89037	0.00010009	0.000837606	coiled-coil domain containing 17	NA	UniRef90_K1Q3U9 Coiled-coil domain-containing protein 17 n=7 Tax=Crassostrea gigas TaxID=29159 RepID=K1Q3U9_CRAGI
METTL13	RH	A	102.943	-1.00323	0.312916	-3.20606	0.00134566	0.00705297	methyltransferase like 13	NA	UniRef90_A0A6J7ZX02 EEF1A lysine and N-terminal methyltransferase,eEF1A lysine and N-terminal methyltransferase homolog n=1 Tax=Mytilus coruscus TaxID=42192 RepID=A0A6J7ZX02_MYTCO
POLRMT	RH	A	30.7729	1.00278	0.345653	2.90112	0.00371836	0.015981	DNA-dependent RNA polymerase catalyzes the transcription of DNA into RNA using the four ribonucleoside triphosphates as substrates (By similarity)	NA	8090.ENSORLP00000005424
MED28	RH	A	169.626	-1.00038	0.220659	-4.53362	5.7982e-06	7.50275e-05	mediator complex subunit 28	NA	UniRef90_A0A6J8F101 Mediator complex subunit 28 n=1 Tax=Mytilus coruscus TaxID=42192 RepID=A0A6J8F101_MYTCO
MRPL24	RH	A	156.977	-1.00012	0.224466	-4.45557	8.3669e-06	0.000102195	ribosomal protein L24	NA	UniRef90_A0A6P7T8C5 probable 39S ribosomal protein L24, mitochondrial isoform X5 n=2 Tax=Octopus TaxID=6643 RepID=A0A6P7T8C5_OCTVU
RBFA	RH	A	68.5067	-1.00009	0.3921	-2.55059	0.010754	0.036912	Ribosome binding factor A	NA	UniRef90_A0A6J7ZVV4 Uncharacterized protein n=1 Tax=Mytilus coruscus TaxID=42192 RepID=A0A6J7ZVV4_MYTCO
LARS2	RH	A	206.298	-0.999783	0.297086	-3.3653	0.000764616	0.00447974	leucyl-tRNA synthetase 2, mitochondrial	NA	UniRef90_A0A6J8C7F6 Leucyl-tRNA synthetase n=2 Tax=Mytilus coruscus TaxID=42192 RepID=A0A6J8C7F6_MYTCO
CYP26A1	RH	A	39.174	-0.997572	0.339479	-2.93854	0.00329765	0.0145469	cytochrome P450, family 26, subfamily A, polypeptide 1	|-!- FUNCTION: A cytochrome P450 monooxygenase involved in the metabolism of| all-trans retinoic acid (atRA), a signaling molecule that binds to| retinoic acid receptors and regulates gene transcription. May regulate| at-RA signaling during hindbrain development (PubMed:9857192).| Mechanistically, uses molecular oxygen inserting one oxygen atom into a| substrate, and reducing the second into a wa…	sp|O93323|CP26A_XENLA Cytochrome P450 26A1 OS=Xenopus laevis OX=8355 GN=cyp26a1 PE=2 SV=1
TDP2	RH	A	72.412	-0.995544	0.369715	-2.69274	0.00708684	0.0264526	Tyrosyl-DNA phosphodiesterase 2	NA	7739.JGI106827
RPS19A	RH	A	10367.5	-0.995542	0.210282	-4.73432	2.19794e-06	3.33124e-05	ribosomal protein	NA	UniRef90_A0A6J8C5Q8 RP-S19e n=1 Tax=Mytilus coruscus TaxID=42192 RepID=A0A6J8C5Q8_MYTCO
MAP2K1	RH	A	69.9651	0.994868	0.409645	2.42861	0.0151569	0.0484955	mitogen-activated protein kinase kinase	NA	UniRef90_A0A1L1ZNL4 Mitogen-activated protein kinase kinase 1 n=1 Tax=Tegillarca granosa TaxID=220873 RepID=A0A1L1ZNL4_TEGGR
RPF1	RH	A	136.159	-0.994588	0.33733	-2.94841	0.00319412	0.0141629	ribosome production factor 1 homolog (S. cerevisiae)	NA	UniRef90_K1R8T0 Ribosome production factor 1 n=4 Tax=Crassostrea TaxID=6564 RepID=K1R8T0_CRAGI
LGMN	RH	A	217.816	0.994366	0.255477	3.89219	9.9345e-05	0.000833694	legumain	NA	UniRef90_A0A6J8A900 LGMN n=1 Tax=Mytilus coruscus TaxID=42192 RepID=A0A6J8A900_MYTCO
CPE	RH	A	383.626	0.994259	0.31397	3.16673	0.00154163	0.00788887	Carboxypeptidase	NA	UniRef90_A0A6J8ASX2 CPE n=1 Tax=Mytilus coruscus TaxID=42192 RepID=A0A6J8ASX2_MYTCO
SAP18	RH	A	301.97	0.993981	0.288702	3.44293	0.000575452	0.00356775	Sin3A-associated protein, 18kDa	NA	8128.ENSONIP00000015028
VPS11	RH	A	138.084	-0.99242	0.285836	-3.47199	0.000516618	0.00329178	Vacuolar protein sorting 11	NA	UniRef90_A0A6J8BMQ9 Vacuolar protein sorting-associated protein 11 homolog n=1 Tax=Mytilus coruscus TaxID=42192 RepID=A0A6J8BMQ9_MYTCO
PTCD3	RH	A	90.9425	-0.992079	0.33506	-2.9609	0.00306746	0.013718	Pentatricopeptide repeat domain 3	NA	UniRef90_A0A6J8F2X0 PTCD3 n=1 Tax=Mytilus coruscus TaxID=42192 RepID=A0A6J8F2X0_MYTCO
ARL14EP	RH	A	39.0458	-0.990825	0.292097	-3.39211	0.000693578	0.00414837	ADP-ribosylation factor-like 14 effector protein	NA	UniRef90_V4BHS1 ARF7EP_C domain-containing protein n=1 Tax=Lottia gigantea TaxID=225164 RepID=V4BHS1_LOTGI
KRI1	RH	A	138.758	-0.990776	0.327545	-3.02485	0.00248755	0.0116661	KRI1 homolog (S. cerevisiae)	NA	UniRef90_A0A183PUE8 Uncharacterized protein n=1 Tax=Schistosoma mattheei TaxID=31246 RepID=A0A183PUE8_9TREM
RETSAT	RH	A	275.8	0.988734	0.338405	2.92174	0.00348076	0.0151558	Retinol saturase (All-trans-retinol 13,14-reductase)	NA	UniRef90_A0A6J8BVC8 RETSAT n=3 Tax=Mytilus coruscus TaxID=42192 RepID=A0A6J8BVC8_MYTCO
PGD	RH	A	988.15	0.986719	0.268843	3.67024	0.00024232	0.00176588	Catalyzes the oxidative decarboxylation of 6- phosphogluconate to ribulose 5-phosphate and CO(2), with concomitant reduction of NADP to NADPH (By similarity)	NA	9103.ENSMGAP00000004255
GLTPD1	RH	A	335.23	-0.986287	0.388059	-2.54159	0.0110349	0.0377043	glycolipid transfer protein domain containing	NA	UniRef90_A0A6J8EPE5 GLTP domain-containing protein n=1 Tax=Mytilus coruscus TaxID=42192 RepID=A0A6J8EPE5_MYTCO
ZNF335	RH	A	249.175	-0.985992	0.192603	-5.1193	3.06676e-07	6.23402e-06	zinc finger protein 335	NA	NA
PGP	RH	A	71.0999	0.985783	0.286678	3.43864	0.000584637	0.00361538	phosphatase	NA	tr|A0A0L0V691|A0A0L0V691_9BASI 4-nitrophenylphosphatase OS=Puccinia striiformis f. sp. tritici PST-78 OX=1165861 GN=PSTG_11889 PE=4 SV=1
NOB1	RH	A	90.462	-0.984577	0.329628	-2.98694	0.00281789	0.0128937	NIN1 RPN12 binding protein 1 homolog (S. cerevisiae)	NA	UniRef90_A0A6J8E984 RNA-binding protein NOB1 n=1 Tax=Mytilus coruscus TaxID=42192 RepID=A0A6J8E984_MYTCO
MTS	RH	A	1382.05	-0.982807	0.262251	-3.74758	0.00017855	0.00137383	serine threonine-protein phosphatase	NA	tr|J3K2V4|J3K2V4_COCIM Serine/threonine-protein phosphatase OS=Coccidioides immitis (strain RS) OX=246410 GN=CIMG_09663 PE=3 SV=2
SUCLG2	RH	A	93.5031	0.982803	0.245054	4.01055	6.05767e-05	0.00055938	succinate-CoA ligase, GDP-forming, beta subunit	NA	UniRef90_A0A6J8EIS9 LSC2 n=1 Tax=Mytilus coruscus TaxID=42192 RepID=A0A6J8EIS9_MYTCO
SLC25A46	RH	A	98.56	0.982059	0.26001	3.77701	0.000158723	0.00125168	solute carrier family 25 member 46	NA	UniRef90_UPI0006B1079F solute carrier family 25 member 46 n=1 Tax=Apteryx mantelli mantelli TaxID=202946 RepID=UPI0006B1079F
MYSM1	RH	A	216.245	-0.981968	0.253229	-3.87778	0.000105415	0.000876078	Myb-like, SWIRM and MPN domains 1	NA	28377.ENSACAP00000005394
ENTPD1	RH	A	68.5815	0.981499	0.357477	2.74563	0.00603945	0.0233393	Ectonucleoside triphosphate diphosphohydrolase 1	NA	NA
PDLIM1	RH	A	468.18	-0.981146	0.272884	-3.59547	0.000323808	0.00222415	PDZ and LIM domain	NA	UniRef90_A0A2G9RX04 LIM zinc-binding domain-containing protein n=1 Tax=Lithobates catesbeianus TaxID=8400 RepID=A0A2G9RX04_LITCT
TM7SF3	RH	A	305.438	0.979625	0.255672	3.83157	0.000127328	0.00102561	transmembrane 7 superfamily member 3	NA	7739.JGI284225
XPNPEP1	RH	A	780.676	-0.977957	0.260236	-3.75797	0.000171298	0.00132705	X-prolyl aminopeptidase (Aminopeptidase P)	NA	UniRef90_A0A2C9L1E3 Peptidase_M24 domain-containing protein n=1 Tax=Biomphalaria glabrata TaxID=6526 RepID=A0A2C9L1E3_BIOGL
PCCA	RH	A	147.974	0.977061	0.317093	3.08131	0.00206094	0.0100655	propionyl CoA carboxylase, alpha polypeptide	NA	UniRef90_A0A6J8C3G0 Propanoyl-CoA:carbon dioxide ligase subunit alpha n=1 Tax=Mytilus coruscus TaxID=42192 RepID=A0A6J8C3G0_MYTCO
B3GALT6	RH	A	54.9201	-0.976878	0.30804	-3.17127	0.00151776	0.00778548	UDP-Gal betaGal beta 1,3-galactosyltransferase polypeptide 6	NA	UniRef90_A0A210R518 Hexosyltransferase n=1 Tax=Mizuhopecten yessoensis TaxID=6573 RepID=A0A210R518_MIZYE
TET3	RH	A	244.302	-0.976616	0.359841	-2.71402	0.00664724	0.0251708	tet methylcytosine dioxygenase	NA	NA
BCAS3	RH	A	194.001	0.975577	0.23185	4.20779	2.57885e-05	0.000267533	Breast carcinoma amplified sequence 3	NA	UniRef90_A0A6J8BX70 Breast carcinoma-amplified sequence 3,Breast carcinoma-amplified sequence 3 homolog n=2 Tax=Mytilus coruscus TaxID=42192 RepID=A0A6J8BX70_MYTCO
TTC17	RH	A	174.561	-0.975551	0.221345	-4.40738	1.0463e-05	0.000123443	Tetratricopeptide repeat domain 17	NA	UniRef90_A0A6J8D829 Tetratricopeptide repeat protein 17 n=3 Tax=Mytilus coruscus TaxID=42192 RepID=A0A6J8D829_MYTCO
PSMF1	RH	A	174.998	-0.975159	0.302977	-3.21859	0.00128822	0.00683528	Proteasome (Prosome, macropain) inhibitor subunit 1 (PI31)	NA	28377.ENSACAP00000008295
SM	RH	A	371.065	-0.975106	0.218902	-4.45454	8.40727e-06	0.000102195	RRM	NA	7425.NV16670-PA
ISOC2	RH	A	90.7837	0.973969	0.268631	3.62568	0.000288198	0.00201873	Isochorismatase domain containing 2	NA	UniRef90_A0A6J8F4P7 Isochorismatase domain-containing protein n=2 Tax=Mytilus coruscus TaxID=42192 RepID=A0A6J8F4P7_MYTCO
POLR2M	RH	A	41.2224	-0.972195	0.333651	-2.91381	0.00357047	0.0154669	polymerase (RNA) II (DNA directed) polypeptide M	NA	UniRef90_UPI00148ACB7D DNA-directed RNA polymerase II subunit GRINL1A n=1 Tax=Crassostrea gigas TaxID=29159 RepID=UPI00148ACB7D
SNRPF	RH	A	303.527	0.972049	0.332959	2.91942	0.0035068	0.015224	small nuclear ribonucleoprotein polypeptide F	NA	7739.JGI262333
SKIV2L	RH	A	819.189	-0.97026	0.327628	-2.96146	0.0030618	0.0137177	Superkiller viralicidic activity 2-like	NA	UniRef90_A0A6J8CQ97 SKI2 n=1 Tax=Mytilus coruscus TaxID=42192 RepID=A0A6J8CQ97_MYTCO
RUVBL2	RH	A	2195.78	-0.969788	0.303926	-3.19086	0.00141849	0.00735145	RuvB-like 2 (E. coli)	NA	28377.ENSACAP00000012476
ANKRD22	RH	A	467.293	0.969308	0.388929	2.49225	0.0126936	0.0419956	Ankyrin Repeat	NA	NA
FAM210B	RH	A	66.9672	0.969251	0.350605	2.76451	0.00570087	0.0222308	family with sequence similarity 210, member B	NA	UniRef90_A0A6J8DXK3 Protein FAM210B, mitochondrial n=2 Tax=Mytilus coruscus TaxID=42192 RepID=A0A6J8DXK3_MYTCO
RPS8	RH	A	27036.9	-0.969104	0.194967	-4.9706	6.67466e-07	1.20605e-05	40S ribosomal protein S8	NA	7425.NV13407-PA
AAMP	RH	A	94.8114	-0.968509	0.27202	-3.56044	0.000370237	0.00248629	Angio-associated migratory cell protein	NA	UniRef90_A0A6J8E2R1 SQT1 n=1 Tax=Mytilus coruscus TaxID=42192 RepID=A0A6J8E2R1_MYTCO
AGA	RH	A	74.4167	-0.96528	0.343301	-2.81176	0.0049271	0.0198569	Aspartylglucosaminidase	|-!- FUNCTION: Cleaves the GlcNAc-Asn bond which joins oligosaccharides to| the peptide of asparagine-linked glycoproteins.| {ECO:0000269|PubMed:8586423}.|-!- CATALYTIC ACTIVITY:| Reaction=H2O + N(4)-(beta-N-acetyl-D-glucosaminyl)-L-asparagine = H(+)| + L-aspartate + N-acetyl-beta-D-glucosaminylamine;| Xref=Rhea:RHEA:11544, ChEBI:CHEBI:15377, ChEBI:CHEBI:15378,| ChEBI:CHEBI:15947, ChEBI:CHEBI:299…	sp|Q64191|ASPG_MOUSE N(4)-(beta-N-acetylglucosaminyl)-L-asparaginase OS=Mus musculus OX=10090 GN=Aga PE=1 SV=1
MRPL3	RH	A	702.938	-0.965182	0.333051	-2.898	0.00375555	0.0160705	ribosomal protein L3	NA	UniRef90_A0A6J8EIU9 RP-L3 n=1 Tax=Mytilus coruscus TaxID=42192 RepID=A0A6J8EIU9_MYTCO
HNRNPK	RH	A	3545.71	-0.96451	0.181018	-5.32824	9.9169e-08	2.41969e-06	heterogeneous nuclear ribonucleoprotein	|-!- FUNCTION: One of the major pre-mRNA-binding proteins. Binds tenaciously| to poly(C) sequences. Likely to play a role in the nuclear metabolism| of hnRNAs, particularly for pre-mRNAs that contain cytidine-rich| sequences. Can also bind poly(C) single-stranded DNA. May play an| important role in p53/TP53 response to DNA damage, acting at the level| of both transcription activation and repressi…	sp|Q5ZIQ3|HNRPK_CHICK Heterogeneous nuclear ribonucleoprotein K OS=Gallus gallus OX=9031 GN=HNRNPK PE=2 SV=1
ZNF207	RH	A	290.425	-0.964315	0.217261	-4.43851	9.05835e-06	0.000108655	zinc finger protein 207	NA	UniRef90_A0A6J8EG07 BUB3-interacting and GLEBS motif-containing protein ZNF207 n=1 Tax=Mytilus coruscus TaxID=42192 RepID=A0A6J8EG07_MYTCO
TSG101	RH	A	694.579	-0.963006	0.244885	-3.93249	8.40713e-05	0.000724724	tumor susceptibility gene 101	NA	UniRef90_A0A6J8CH56 TSG101 n=3 Tax=Mytilus coruscus TaxID=42192 RepID=A0A6J8CH56_MYTCO
SLC26A5	RH	A	78.5691	0.962872	0.3569	2.69788	0.00697834	0.0261612	solute carrier family 26	NA	UniRef90_A0A6J8AWS6 STAS domain-containing protein n=1 Tax=Mytilus coruscus TaxID=42192 RepID=A0A6J8AWS6_MYTCO
ANKRD49	RH	A	21.5824	-0.962834	0.382512	-2.51713	0.0118315	0.0397487	Ankyrin repeat domain 49	NA	UniRef90_UPI000BAFCB05 ankyrin repeat domain-containing protein 49-like n=1 Tax=Crassostrea virginica TaxID=6565 RepID=UPI000BAFCB05
SLC12A9	RH	A	132.437	0.962441	0.361552	2.66197	0.00776854	0.0283981	solute carrier family 12 (potassium chloride transporters), member 9	NA	UniRef90_A0A210QDN9 Solute carrier family 12 member 9 n=2 Tax=Mizuhopecten yessoensis TaxID=6573 RepID=A0A210QDN9_MIZYE
ZDHHC2	RH	A	115.727	0.961977	0.337422	2.85096	0.00435871	0.0180374	Zinc finger, DHHC-type containing	|-!- FUNCTION: Palmitoyltransferase that catalyzes the addition of palmitate| onto various protein substrates (PubMed:29326245). Has no stringent| fatty acid selectivity and in addition to palmitate can also transfer| onto target proteins myristate from tetradecanoyl-CoA and stearate from| octadecanoyl-CoA (By similarity). May thereby regulate target proteins| association and localization to memb…	sp|F1QXD3|ZH15B_DANRE Palmitoyltransferase ZDHHC15B OS=Danio rerio OX=7955 GN=zdhhc15b PE=1 SV=1
UHRF1	RH	A	91.1369	0.961785	0.395782	2.43009	0.0150953	0.0483386	SRA	NA	UniRef90_UPI0007BA60AB E3 ubiquitin-protein ligase UHRF1-like n=1 Tax=Sinocyclocheilus anshuiensis TaxID=1608454 RepID=UPI0007BA60AB
PRCC	RH	A	172.727	-0.961549	0.213884	-4.49566	6.93543e-06	8.76691e-05	Papillary renal cell carcinoma translocation-associated	NA	UniRef90_A0A6J8F3L5 PRCC n=1 Tax=Mytilus coruscus TaxID=42192 RepID=A0A6J8F3L5_MYTCO
TMC7	RH	A	112.29	0.961112	0.330629	2.90692	0.00365003	0.0157435	Transmembrane channel-like	NA	UniRef90_A0A6J8DM56 TMC n=3 Tax=Mytilus coruscus TaxID=42192 RepID=A0A6J8DM56_MYTCO
TAF10	RH	A	269.59	-0.961024	0.301278	-3.18983	0.00142357	0.00737143	TAF10 RNA polymerase II, TATA box binding protein (TBP)-associated factor	NA	UniRef90_UPI000BB00837 transcription initiation factor TFIID subunit 10-like isoform X1 n=2 Tax=Crassostrea virginica TaxID=6565 RepID=UPI000BB00837
U2AF1	RH	A	501.495	-0.960751	0.248134	-3.87191	0.000107988	0.00089376	U2 small nuclear RNA auxiliary factor	NA	7739.JGI202638
GMCL1	RH	A	355.337	-0.960262	0.19477	-4.93023	8.21327e-07	1.46211e-05	germ cell-less, spermatogenesis associated 1	NA	UniRef90_UPI00148AD8AE germ cell-less protein-like 1 n=1 Tax=Crassostrea gigas TaxID=29159 RepID=UPI00148AD8AE
MFF	RH	A	604.19	0.960193	0.329986	2.9098	0.00361656	0.015644	Mitochondrial fission factor	NA	UniRef90_A0A6J8AVW5 MFF n=1 Tax=Mytilus coruscus TaxID=42192 RepID=A0A6J8AVW5_MYTCO
HIF1AN	RH	A	538.598	0.960125	0.263071	3.64968	0.000262565	0.00188078	hypoxia inducible factor 1, alpha subunit inhibitor	NA	UniRef90_A0A6J8D0E4 HIF1AN n=1 Tax=Mytilus coruscus TaxID=42192 RepID=A0A6J8D0E4_MYTCO
TBCD	RH	A	157.851	-0.957851	0.280886	-3.4101	0.000649381	0.00394408	tubulin folding cofactor D	NA	UniRef90_UPI0007B8879D tubulin-specific chaperone D-like n=1 Tax=Sinocyclocheilus anshuiensis TaxID=1608454 RepID=UPI0007B8879D
EIF3A	RH	A	1384.79	-0.956971	0.261358	-3.66154	0.000250708	0.0018066	Eukaryotic translation initiation factor 3 subunit A	NA	UniRef90_A0A6J8AR90 Eukaryotic translation initiation factor 3 subunit A n=1 Tax=Mytilus coruscus TaxID=42192 RepID=A0A6J8AR90_MYTCO
LGALS8	RH	A	9880.71	-0.955915	0.311314	-3.07058	0.00213643	0.0103752	Lectin, galactoside-binding, soluble	NA	UniRef90_A0A210QZ01 Galectin n=2 Tax=Mizuhopecten yessoensis TaxID=6573 RepID=A0A210QZ01_MIZYE
MRPS28	RH	A	89.3782	-0.955675	0.297761	-3.20954	0.00132948	0.00699866	Mitochondrial ribosomal protein S28	NA	34740.HMEL005935-PA
SET	RH	A	4312.97	-0.955405	0.181328	-5.26892	1.37227e-07	3.17574e-06	SET nuclear oncogene	NA	UniRef90_A0A210QV57 Protein SET n=2 Tax=Pectinidae TaxID=6566 RepID=A0A210QV57_MIZYE
CYB5A	RH	A	373.333	0.95519	0.188995	5.05405	4.32533e-07	8.34151e-06	Cytochrome b5 type	NA	tr|A0A094DD57|A0A094DD57_9PEZI Cytochrome b5 heme-binding domain-containing protein OS=Pseudogymnoascus sp. VKM F-4516 (FW-969) OX=1420910 GN=V497_02517 PE=3 SV=1
UBCD2	RH	A	548.085	0.954349	0.279229	3.4178	0.000631298	0.00386561	ubiquitin-conjugating enzyme	NA	UniRef90_UPI0005C36421 ubiquitin-conjugating enzyme E2 E1 n=2 Tax=Crassostrea TaxID=6564 RepID=UPI0005C36421
GCFC1	RH	A	272.967	-0.953679	0.248101	-3.84391	0.000121089	0.000983258	GC-rich sequence DNA-binding factor 1	NA	9103.ENSMGAP00000015374
GFAT1	RH	A	174.041	0.95329	0.371795	2.56402	0.0103468	0.0357593	Glucosamine-fructose-6-phosphate aminotransferase	NA	6669.DappuP329474
SNX9	RH	A	154.276	0.952885	0.255421	3.73065	0.000190986	0.00145318	sorting nexin	NA	UniRef90_A0A6J8D0C7 Sorting nexin n=2 Tax=Mytilus coruscus TaxID=42192 RepID=A0A6J8D0C7_MYTCO
CSK	RH	A	340.22	0.951654	0.33327	2.8555	0.00429687	0.0178182	TyrKc	NA	UniRef90_A0A210QZ93 Tyrosine-protein kinase n=4 Tax=Mizuhopecten yessoensis TaxID=6573 RepID=A0A210QZ93_MIZYE
NUP205	RH	A	176.725	-0.950658	0.227234	-4.18361	2.8692e-05	0.00029325	nucleoporin 205kDa	NA	UniRef90_G9KEC1 Nucleoporin 205kDa (Fragment) n=1 Tax=Mustela putorius furo TaxID=9669 RepID=G9KEC1_MUSPF
AGTRAP	RH	A	774.776	0.950046	0.165928	5.72564	1.03043e-08	3.48321e-07	angiotensin II receptor-associated protein	NA	8128.ENSONIP00000000773
TERF1	RH	A	73.8339	0.949244	0.322275	2.94545	0.00322489	0.0142678	Telomeric repeat binding factor (NIMA-interacting) 1	NA	UniRef90_A0A6J8BTA7 TERF1 n=1 Tax=Mytilus coruscus TaxID=42192 RepID=A0A6J8BTA7_MYTCO
QRSL1	RH	A	85.9847	-0.949193	0.259458	-3.65837	0.000253826	0.00182252	Allows the formation of correctly charged Gln-tRNA(Gln) through the transamidation of misacylated Glu-tRNA(Gln) in the mitochondria. The reaction takes place in the presence of glutamine and ATP through an activated gamma-phospho-Glu-tRNA(Gln) (By similarity)	NA	59463.ENSMLUP00000021966
MRPL41	RH	A	40.0094	-0.947884	0.326984	-2.89887	0.00374513	0.0160616	ribosomal protein L41	NA	UniRef90_A0A6J8A2D4 MRPL41 n=1 Tax=Mytilus coruscus TaxID=42192 RepID=A0A6J8A2D4_MYTCO
TMEM209	RH	A	131.053	-0.947559	0.292442	-3.24016	0.00119463	0.0064316	Cytochrome B561, N terminal	NA	UniRef90_UPI000BAE72CD transmembrane protein 209-like n=2 Tax=Crassostrea virginica TaxID=6565 RepID=UPI000BAE72CD
ATAD5	RH	A	44.392	0.947545	0.361217	2.6232	0.00871078	0.0310871	ATPase family, AAA domain containing 5	NA	NA
KPNB1	RH	A	517.184	0.946785	0.261611	3.61906	0.00029567	0.00205908	karyopherin (importin) beta 1	NA	132908.ENSPVAP00000004646
GNAT3	RH	A	1155.56	0.946158	0.246871	3.8326	0.000126794	0.00102268	Guanine nucleotide binding protein (G protein), alpha	NA	7739.JGI60318
RPL28	RH	A	10801.5	-0.945453	0.235508	-4.01453	5.9564e-05	0.00055138	ribosomal protein L28	NA	tr|U9TQU6|U9TQU6_RHIID Ribosomal_L28e domain-containing protein OS=Rhizophagus irregularis (strain DAOM 181602 / DAOM 197198 / MUCL 43194) OX=747089 GN=GLOIN_2v1677904 PE=3 SV=1
RNASEH2B	RH	A	88.4626	-0.945065	0.334584	-2.8246	0.00473401	0.0192593	Ribonuclease H2, subunit B	NA	UniRef90_A0A6J8ATE2 Ribonuclease H2 subunit B n=1 Tax=Mytilus coruscus TaxID=42192 RepID=A0A6J8ATE2_MYTCO
PRR5L	RH	A	788.262	-0.943366	0.370966	-2.543	0.0109905	0.0376379	Proline rich 5 like	NA	UniRef90_A0A6J8BTA2 PRR5 n=1 Tax=Mytilus coruscus TaxID=42192 RepID=A0A6J8BTA2_MYTCO
SIZ	RH	A	208.682	0.942913	0.361424	2.60888	0.00908378	0.0320946	Sec7 domain	NA	UniRef90_A0A6J8DCS0 IQSEC n=1 Tax=Mytilus coruscus TaxID=42192 RepID=A0A6J8DCS0_MYTCO
TRMT11	RH	A	47.0005	-0.942504	0.314285	-2.99888	0.00270977	0.0125162	tRNA methyltransferase 11 homolog (S. cerevisiae)	NA	NA
SEC61ALPHA	RH	A	10611.3	-0.942318	0.298015	-3.16198	0.00156699	0.00796466	transport protein Sec61	NA	UniRef90_A0A6M2DV94 Putative transport protein sec61 alpha subunit n=1 Tax=Xenopsylla cheopis TaxID=163159 RepID=A0A6M2DV94_9NEOP
NRXN3	RH	A	312.388	-0.942035	0.349242	-2.69737	0.00698896	0.0261847	Neurexin	NA	UniRef90_K1QXF1 Neurexin-3-beta n=1 Tax=Crassostrea gigas TaxID=29159 RepID=K1QXF1_CRAGI
YY1	RH	A	270.352	0.941755	0.187559	5.02111	5.13731e-07	9.7205e-06	Transcription factor	NA	UniRef90_A0A6J8B4P6 YY n=1 Tax=Mytilus coruscus TaxID=42192 RepID=A0A6J8B4P6_MYTCO
NAPG	RH	A	225.776	0.941242	0.32805	2.8692	0.00411513	0.0172541	N-ethylmaleimide-sensitive factor attachment protein gamma	NA	9685.ENSFCAP00000020377
YTHDC1	RH	A	455.418	-0.941131	0.194565	-4.8371	1.31747e-06	2.17184e-05	YTH domain containing 1	NA	UniRef90_A0A2J8RVY3 YTHDC1 isoform 6 n=4 Tax=Amniota TaxID=32524 RepID=A0A2J8RVY3_PONAB
CPNE8	RH	A	385.561	0.94043	0.291619	3.22485	0.00126037	0.00670525	copine III	NA	UniRef90_K1RJI9 Copine-8 n=4 Tax=Crassostrea TaxID=6564 RepID=K1RJI9_CRAGI
RIOK2	RH	A	81.5814	-0.940383	0.320839	-2.93101	0.00337857	0.0148432	RIO kinase 2 (yeast)	NA	UniRef90_A0A6J8B0Z6 Non-specific serine/threonine protein kinase n=1 Tax=Mytilus coruscus TaxID=42192 RepID=A0A6J8B0Z6_MYTCO
MAEA	RH	A	29.7354	0.94014	0.355321	2.64589	0.00814765	0.0294618	Macrophage erythroblast attacher	NA	9785.ENSLAFP00000001641
CBP80	RH	A	582.151	-0.939681	0.236711	-3.96975	7.19488e-05	0.000634774	Component of the cap-binding complex (CBC), which binds cotranscriptionally to the 5'-cap of pre-mRNAs and is involved in various processes such as pre-mRNA splicing and RNA-mediated gene silencing (RNAi). The CBC complex is involved in miRNA-mediated RNA interference via its interaction with Ars2 and is required for primary microRNAs (miRNAs) processing. Also involved in innate immunity via the …	NA	7425.NV13081-PA
POLR1E	RH	A	89	-0.939649	0.342278	-2.74528	0.00604596	0.0233418	polymerase (RNA) I polypeptide E, 53kDa	NA	UniRef90_A0A6J8CUK2 RPA49 n=1 Tax=Mytilus coruscus TaxID=42192 RepID=A0A6J8CUK2_MYTCO
TOLL8	RH	A	705.968	0.938785	0.22102	4.24752	2.16152e-05	0.000228976	TIR	NA	UniRef90_K0IBB7 Toll-like receptor b n=1 Tax=Mytilus galloprovincialis TaxID=29158 RepID=K0IBB7_MYTGA
NTMT1	RH	A	38.485	0.93653	0.324842	2.88303	0.00393865	0.0166776	N-terminal Xaa-Pro-Lys N-methyltransferase 1	NA	tr|A0A2N1N5B8|A0A2N1N5B8_9GLOM DUF858-domain-containing protein OS=Rhizophagus irregularis OX=588596 GN=RhiirA1_436183 PE=3 SV=1
DCAF7	RH	A	65.4841	0.935939	0.369068	2.53596	0.0112141	0.0381215	ddb1 and cul4 associated factor 7	NA	45351.NEMVEDRAFT_v1g93517-PA
MMP1	RH	A	8005.97	0.935363	0.314247	2.97652	0.00291539	0.0132292	matrix metallopeptidase	NA	UniRef90_A0A6J8CKJ2 MMP14 n=2 Tax=Mytilus coruscus TaxID=42192 RepID=A0A6J8CKJ2_MYTCO
COMMD9	RH	A	121.126	-0.935305	0.275574	-3.39403	0.000688728	0.0041358	COMM domain containing 9	NA	10116.ENSRNOP00000006628
DRE4	RH	A	254.711	0.93462	0.148232	6.30513	2.87954e-10	1.56092e-08	FACT complex subunit (SPT16/CDC68)	|-!- FUNCTION: Component of the FACT complex, a general chromatin factor| that acts to reorganize nucleosomes. The FACT complex is involved in| multiple processes that require DNA as a template such as mRNA| elongation, DNA replication and DNA repair. During transcription| elongation the FACT complex acts as a histone chaperone that both| destabilizes and restores nucleosomal structure. It facili…	sp|Q8IRG6|SPT16_DROME FACT complex subunit spt16 OS=Drosophila melanogaster OX=7227 GN=dre4 PE=1 SV=2
IDH2	RH	A	4281.26	0.934549	0.212578	4.39627	1.10129e-05	0.000128669	isocitrate dehydrogenase NADP	NA	UniRef90_A0A2G8JEM6 IDP n=1 Tax=Stichopus japonicus TaxID=307972 RepID=A0A2G8JEM6_STIJA
USP25	RH	A	87.5836	0.933756	0.372016	2.50999	0.0120735	0.0403589	ubiquitin specific peptidase 25	NA	UniRef90_UPI000D734C22 ubiquitin carboxyl-terminal hydrolase 25-like isoform X1 n=1 Tax=Pomacea canaliculata TaxID=400727 RepID=UPI000D734C22
ORAI2	RH	A	84.6098	0.933334	0.353777	2.6382	0.00833479	0.0299227	ORAI calcium release-activated calcium modulator	NA	43179.ENSSTOP00000000839
NSUN6	RH	A	48.6607	-0.933158	0.287678	-3.24376	0.00117962	0.00640592	NOP2 Sun domain family, member 6	NA	UniRef90_A0A0B6ZLH7 SAM_MT_RSMB_NOP domain-containing protein n=2 Tax=Arion vulgaris TaxID=1028688 RepID=A0A0B6ZLH7_9EUPU
TSFM	RH	A	164.39	0.932658	0.22047	4.23032	2.33361e-05	0.000245049	Associates with the EF-Tu.GDP complex and induces the exchange of GDP to GTP. It remains bound to the aminoacyl-tRNA.EF- Tu.GTP complex up to the GTP hydrolysis stage on the ribosome (By similarity)	NA	WP_191253404.1 elongation factor Ts [Kordiimonas sediminis]
BRMS1L	RH	A	80.147	0.93057	0.271379	3.42904	0.000605723	0.00373167	Breast cancer metastasis-suppressor 1-like	NA	UniRef90_A0A6J8B4U3 BRMS1 n=1 Tax=Mytilus coruscus TaxID=42192 RepID=A0A6J8B4U3_MYTCO
LMF1	RH	A	66.2246	0.930366	0.383449	2.42631	0.0152532	0.0486889	Lipase maturation factor 1	NA	UniRef90_K1QJR5 Lipase maturation factor n=2 Tax=Crassostrea gigas TaxID=29159 RepID=K1QJR5_CRAGI
PRRC1	RH	A	44.9797	0.929923	0.356021	2.61199	0.0090018	0.0318986	Proline-rich coiled-coil 1	NA	UniRef90_A0A6J8CTZ5 Protein PRRC1-B,Protein PRRC1,Protein PRRC1-A n=1 Tax=Mytilus coruscus TaxID=42192 RepID=A0A6J8CTZ5_MYTCO
KIF6	RH	A	37.9078	-0.929913	0.286337	-3.24761	0.00116378	0.00634281	Kinesin family member 6	NA	9785.ENSLAFP00000003814
SFMBT	RH	A	294.562	-0.92956	0.287283	-3.23569	0.00121348	0.00650178	Polycomb group (PcG) protein that binds to the Polycomb response elements (PREs) found in the regulatory regions of many genes. PcG proteins act by forming multiprotein complexes, which are required to maintain the transcriptionally repressive state of homeotic genes throughout development. PcG proteins are not required to initiate repression, but to maintain it during later stages of development…	NA	UniRef90_A0A3R5Q7P7 SAM domain-containing protein (Fragment) n=2 Tax=Mytilus galloprovincialis TaxID=29158 RepID=A0A3R5Q7P7_MYTGA
C1ORF228	RH	A	25.4944	-0.929477	0.362229	-2.56599	0.0102881	0.0355973	chromosome 1 open reading frame 228	NA	UniRef90_A0A6J8CW35 Armadillo-like helical domain containing protein 1 n=1 Tax=Mytilus coruscus TaxID=42192 RepID=A0A6J8CW35_MYTCO
COPS5	RH	A	277.258	-0.928637	0.200928	-4.62173	3.80547e-06	5.22774e-05	COP9 (constitutive photomorphogenic) homolog, subunit 5 (Arabidopsis	NA	UniRef90_A0A6J8AF06 COPS5 n=4 Tax=Pteriomorphia TaxID=6545 RepID=A0A6J8AF06_MYTCO
PSMD5	RH	A	73.2927	-0.925981	0.285515	-3.24319	0.00118198	0.00640717	proteasome (prosome, macropain) 26S subunit, non-ATPase, 5	NA	7739.JGI115473
EAF1	RH	A	120.796	0.925583	0.248227	3.72878	0.000192412	0.00145995	ELL associated factor	NA	UniRef90_A0A6J8DV88 EAF n=1 Tax=Mytilus coruscus TaxID=42192 RepID=A0A6J8DV88_MYTCO
ITGA8	RH	A	988.877	0.923221	0.329773	2.79957	0.00511713	0.0204005	Integrin, alpha	NA	NA
COQ6	RH	A	66.4378	0.922193	0.324197	2.84455	0.00444742	0.0183666	coenzyme Q6 homolog, monooxygenase (S. cerevisiae)	NA	UniRef90_A0A6J8ENK8 Ubiquinone biosynthesis monooxygenase COQ6, mitochondrial n=1 Tax=Mytilus coruscus TaxID=42192 RepID=A0A6J8ENK8_MYTCO
SURF4	RH	A	419.597	0.921521	0.28564	3.22617	0.0012546	0.00669234	Surfeit 4	NA	7668.SPU_006044tr
HDAC8	RH	A	30.5965	-0.921183	0.379785	-2.42554	0.0152858	0.0487559	histone deacetylase 8	NA	UniRef90_A0A6J8DUD1 Histone deacetylase n=1 Tax=Mytilus coruscus TaxID=42192 RepID=A0A6J8DUD1_MYTCO
P4HB	RH	A	13243.2	0.920619	0.212556	4.33118	1.48309e-05	0.000165869	prolyl 4-hydroxylase, beta polypeptide	NA	8364.ENSXETP00000011920
RND3	RH	A	332.479	-0.92055	0.346487	-2.65681	0.00788831	0.0287343	Rho family GTPase 3	NA	9315.ENSMEUP00000010549
PPOX	RH	A	57.8432	-0.919936	0.303611	-3.02998	0.00244571	0.0114968	protoporphyrinogen oxidase	|-!- FUNCTION: Catalyzes the 6-electron oxidation of protoporphyrinogen-IX| to form protoporphyrin-IX. {ECO:0000269|PubMed:7607249}.|-!- CATALYTIC ACTIVITY:| Reaction=3 O2 + protoporphyrinogen IX = 3 H2O2 + protoporphyrin IX;| Xref=Rhea:RHEA:25576, ChEBI:CHEBI:15379, ChEBI:CHEBI:16240,| ChEBI:CHEBI:57306, ChEBI:CHEBI:57307; EC=1.3.3.4;| Evidence={ECO:0000269|PubMed:7607249};|-!- COFACTOR:| Name=F…	sp|P56602|PPOX_BOVIN Protoporphyrinogen oxidase OS=Bos taurus OX=9913 GN=PPOX PE=1 SV=2
OSBPL10	RH	A	105.84	0.919351	0.237793	3.86618	0.000110551	0.000912464	Oxysterol-binding protein	NA	UniRef90_A0A6J8A8S7 Oxysterol-binding protein n=1 Tax=Mytilus coruscus TaxID=42192 RepID=A0A6J8A8S7_MYTCO
RARS2	RH	A	94.6141	-0.917025	0.33241	-2.75871	0.00580293	0.0225703	arginyl-tRNA synthetase 2, mitochondrial	NA	UniRef90_A0A6J8D6W7 Arginyl-tRNA synthetase n=1 Tax=Mytilus coruscus TaxID=42192 RepID=A0A6J8D6W7_MYTCO
HACE1	RH	A	127.414	0.915287	0.363487	2.51807	0.0117998	0.0396646	HECT domain and ankyrin repeat containing, E3 ubiquitin protein ligase 1	NA	9371.ENSETEP00000016129
MCM4	RH	A	152.448	0.915208	0.327599	2.79368	0.00521114	0.0206966	Minichromosome maintenance complex component 4	NA	UniRef90_A0A6J8F1J1 DNA helicase n=1 Tax=Mytilus coruscus TaxID=42192 RepID=A0A6J8F1J1_MYTCO
SBNO1	RH	A	209.033	0.915153	0.25582	3.57733	0.000347121	0.00235404	Strawberry notch homolog	NA	WP_189375716.1 strawberry notch C-terminal domain-containing protein, partial [Mesorhizobium sp. M4A.F.Ca.ET.020.02.1.1]
RBM48	RH	A	63.9369	-0.914636	0.342115	-2.67347	0.00750708	0.0276947	RNA binding motif protein 48	NA	UniRef90_A0A6J8BD27 RNA-binding protein 48 n=1 Tax=Mytilus coruscus TaxID=42192 RepID=A0A6J8BD27_MYTCO
GTDC2	RH	A	64.5514	-0.912834	0.281619	-3.24138	0.00118953	0.00642285	glycosyltransferase-like domain containing 2	NA	UniRef90_A0A6J8EYZ9 POMGNT2 n=1 Tax=Mytilus coruscus TaxID=42192 RepID=A0A6J8EYZ9_MYTCO
RPL10	RH	A	21486.3	-0.910975	0.224624	-4.05555	5.00175e-05	0.00047695	Ribosomal protein	NA	7227.FBpp0306039
SREK1	RH	A	116.88	-0.910585	0.330937	-2.75154	0.00593164	0.0229818	Splicing regulatory glutamine lysine-rich protein 1	NA	UniRef90_A0A6J8BTL8 SFRS12 n=5 Tax=Mytilus coruscus TaxID=42192 RepID=A0A6J8BTL8_MYTCO
TIMM50	RH	A	116.777	0.909943	0.254379	3.57711	0.000347413	0.00235404	Translocase of inner mitochondrial membrane 50 homolog (S. cerevisiae)	NA	UniRef90_UPI000D72AD95 mitochondrial import inner membrane translocase subunit TIM50-like n=1 Tax=Pomacea canaliculata TaxID=400727 RepID=UPI000D72AD95
SLX1A	RH	A	53.5725	-0.909372	0.374518	-2.42811	0.0151777	0.0485251	structure-specific endonuclease that resolves DNA secondary structures generated during DNA repair and recombination. Has endonuclease activity towards branched DNA substrates, introducing single-strand cuts in duplex DNA close to junctions with ss-DNA	NA	UniRef90_A0A6J8CV05 Structure-specific endonuclease subunit SLX1 homolog n=1 Tax=Mytilus coruscus TaxID=42192 RepID=A0A6J8CV05_MYTCO
ROR2	RH	A	455.059	-0.907654	0.368464	-2.46334	0.0137649	0.044842	neurotrophic tyrosine kinase, receptor, type	NA	UniRef90_A0A6J8ATZ2 Tyrosine-protein kinase receptor n=2 Tax=Mytilus coruscus TaxID=42192 RepID=A0A6J8ATZ2_MYTCO
RPS15AA	RH	A	6689.7	-0.907346	0.316313	-2.86851	0.00412412	0.0172565	ribosomal protein	NA	7260.FBpp0245170
CBWD1	RH	A	154.912	-0.906688	0.219469	-4.13128	3.60753e-05	0.000358548	COBW domain containing	NA	UniRef90_A0A6J8BQ92 COBW domain-containing protein 7,COBW domain-containing protein 6,COBW domain-containing protein 1,COBW domain-containing protein 3,COBW domain-containing protein 5,COBW domain-containing protein 2 n=1 Tax=Mytilus coruscus TaxID=42192 RepID=A0A6J8BQ92_MYTCO
INTS6	RH	A	130.754	-0.905454	0.230572	-3.92699	8.60142e-05	0.000736198	integrator complex subunit	NA	UniRef90_A0A6J8CBU0 INTS6 n=1 Tax=Mytilus coruscus TaxID=42192 RepID=A0A6J8CBU0_MYTCO
SERPINI1	RH	A	875.166	-0.903728	0.240976	-3.75028	0.000176635	0.00136258	Serpin peptidase inhibitor, clade B (Ovalbumin), member	NA	7739.JGI130749
ZBTB40	RH	A	146.925	0.903247	0.186153	4.85218	1.22114e-06	2.04668e-05	Zinc finger and BTB domain containing 40	NA	UniRef90_A0A6J8CHQ5 KRAB n=1 Tax=Mytilus coruscus TaxID=42192 RepID=A0A6J8CHQ5_MYTCO
POLD3	RH	A	239.266	-0.898811	0.248192	-3.62143	0.000292974	0.00204504	polymerase (DNA-directed), delta 3, accessory subunit	NA	UniRef90_A0A6J8A386 DNA polymerase delta subunit 3 n=1 Tax=Mytilus coruscus TaxID=42192 RepID=A0A6J8A386_MYTCO
RSL24D1	RH	A	7550.16	-0.898603	0.254835	-3.52621	0.000421557	0.00277995	ribosomal L24 domain containing 1	NA	UniRef90_A0A6J8CWA8 RP-L24e n=1 Tax=Mytilus coruscus TaxID=42192 RepID=A0A6J8CWA8_MYTCO
SCYL1	RH	A	271.326	-0.898541	0.188067	-4.77778	1.77241e-06	2.77002e-05	SCY1-like 1 (S. cerevisiae)	NA	UniRef90_A0A6J8CLY1 SCYL1 n=2 Tax=Mytilus coruscus TaxID=42192 RepID=A0A6J8CLY1_MYTCO
BNIP1	RH	A	78.6783	-0.898075	0.27182	-3.30394	0.000953375	0.00536619	BCL2 adenovirus E1B 19kDa interacting protein 1	NA	tr|U9SWL9|U9SWL9_RHIID Sec20-domain-containing protein OS=Rhizophagus irregularis (strain DAOM 181602 / DAOM 197198 / MUCL 43194) OX=747089 GN=GLOIN_2v1610202 PE=4 SV=1
RAB4A	RH	A	195.173	0.898065	0.364036	2.46697	0.0136261	0.0444623	member RAS oncogene family	NA	28377.ENSACAP00000013431
NPRL2	RH	A	42.0641	-0.896515	0.362156	-2.47549	0.0133052	0.0436041	nitrogen permease regulator-like 2 (S. cerevisiae)	NA	UniRef90_A0A1S3JAT0 GATOR complex protein NPRL2 n=1 Tax=Lingula unguis TaxID=7574 RepID=A0A1S3JAT0_LINUN
ENPP6	RH	A	75.4737	-0.895335	0.341599	-2.62101	0.00876687	0.0312473	ectonucleotide pyrophosphatase phosphodiesterase 6	NA	UniRef90_A0A6J8ASL5 Choline-specific glycerophosphodiester phosphodiesterase n=1 Tax=Mytilus coruscus TaxID=42192 RepID=A0A6J8ASL5_MYTCO
LUC7L	RH	A	1447.34	-0.894814	0.202812	-4.41203	1.02404e-05	0.000121292	S. cerevisiae	NA	7739.JGI118640
TSSC1	RH	A	98.9485	-0.894426	0.273757	-3.26723	0.00108607	0.00600825	tumor suppressing subtransferable candidate 1	NA	7739.JGI132242
PGM2	RH	A	154.257	0.894182	0.21965	4.07094	4.68239e-05	0.000449063	Phosphoglucomutase	|-!- FUNCTION: Catalyzes the conversion of the nucleoside breakdown products| ribose-1-phosphate and deoxyribose-1-phosphate to the corresponding 5-| phosphopentoses. May also catalyze the interconversion of glucose-1-| phosphate and glucose-6-phosphate. Has low glucose 1,6-bisphosphate| synthase activity. {ECO:0000269|PubMed:17804405}.|-!- CATALYTIC ACTIVITY:| Reaction=alpha-D-glucose 1-phosphat…	sp|Q96G03|PGM2_HUMAN Phosphoglucomutase-2 OS=Homo sapiens OX=9606 GN=PGM2 PE=1 SV=4
MRPL43	RH	A	59.3737	-0.894096	0.319939	-2.79458	0.00519673	0.0206531	ribosomal protein L43	NA	UniRef90_A0A6J8ABU7 MRPL43 n=1 Tax=Mytilus coruscus TaxID=42192 RepID=A0A6J8ABU7_MYTCO
EIF2B1	RH	A	85.8342	-0.892766	0.276434	-3.22959	0.0012397	0.00661869	eukaryotic translation initiation factor 2B, subunit 1 alpha	NA	7739.JGI114409
TRAPPC4	RH	A	222.695	0.892509	0.19324	4.61866	3.86226e-06	5.28164e-05	trafficking protein particle complex	NA	UniRef90_A0A6J8BG93 Trafficking protein particle complex subunit n=1 Tax=Mytilus coruscus TaxID=42192 RepID=A0A6J8BG93_MYTCO
HSD17B4	RH	A	128.992	0.892409	0.304678	2.92902	0.00340032	0.0149015	Hydroxysteroid (17-beta) dehydrogenase 4	NA	UniRef90_A0A6J8DWU8 HSD17B4 n=1 Tax=Mytilus coruscus TaxID=42192 RepID=A0A6J8DWU8_MYTCO
SNRPD2	RH	A	933.699	0.892158	0.199404	4.47411	7.67299e-06	9.51925e-05	small nuclear ribonucleoprotein D2 polypeptide 16.5kDa	NA	45351.NEMVEDRAFT_v1g247177-PA
RPL19	RH	A	15723.7	-0.891533	0.169768	-5.25147	1.50893e-07	3.46535e-06	ribosomal protein L19	NA	69293.ENSGACP00000008054
ANGEL2	RH	A	137.178	-0.891047	0.267918	-3.32582	0.000881593	0.005028	Angel homolog	NA	UniRef90_A0A6J8C7V0 ANGEL n=1 Tax=Mytilus coruscus TaxID=42192 RepID=A0A6J8C7V0_MYTCO
AOP	RH	A	374.605	0.889307	0.317054	2.80491	0.00503305	0.0201623	SAM_PNT	NA	UniRef90_A0A6J8BR15 ETV6_7 n=1 Tax=Mytilus coruscus TaxID=42192 RepID=A0A6J8BR15_MYTCO
MAMDC4	RH	A	1800.17	-0.889151	0.259328	-3.42867	0.000606544	0.00373167	MAM domain containing 4	NA	UniRef90_A0A6P4Z3U1 MAM and LDL-receptor class A domain-containing protein 1-like n=1 Tax=Branchiostoma belcheri TaxID=7741 RepID=A0A6P4Z3U1_BRABE
GLCT-1	RH	A	619.729	0.888184	0.271858	3.26709	0.00108661	0.00600825	Inherit from biNOG: UDP-glucose ceramide glucosyltransferase	NA	UniRef90_A0A6J8CRC7 Ceramide glucosyltransferase n=1 Tax=Mytilus coruscus TaxID=42192 RepID=A0A6J8CRC7_MYTCO
RNLS	RH	A	96.357	-0.886205	0.361761	-2.4497	0.0142976	0.0462024	Renalase, FAD-dependent amine oxidase	NA	7668.SPU_018017tr
TIMM22	RH	A	78.9237	0.885512	0.263623	3.35901	0.000782234	0.00455634	translocase of inner mitochondrial membrane 22 homolog (yeast)	NA	UniRef90_A0A6J8CM15 Mitochondrial import inner membrane translocase subunit TIM22 n=1 Tax=Mytilus coruscus TaxID=42192 RepID=A0A6J8CM15_MYTCO
CTSZ	RH	A	1098.66	-0.88495	0.356415	-2.48292	0.013031	0.0429159	Cathepsin Z	NA	10090.ENSMUSP00000016400
LIGB	RH	A	150.864	-0.884794	0.202813	-4.3626	1.28523e-05	0.000146527	extradiol ring-cleavage dioxygenase class IIi protein subunit b	NA	1037409.BJ6T_29790
PGM1	RH	A	154.642	0.884364	0.330074	2.67929	0.00737783	0.0273184	K01835 phosphoglucomutase EC 5.4.2.2	|-!- FUNCTION: This enzyme participates in both the breakdown and synthesis| of glucose. {ECO:0000269|PubMed:44190}.|-!- CATALYTIC ACTIVITY:| Reaction=alpha-D-glucose 1-phosphate = alpha-D-glucose 6-phosphate;| Xref=Rhea:RHEA:23536, ChEBI:CHEBI:58225, ChEBI:CHEBI:58601;| EC=5.4.2.2; Evidence={ECO:0000269|PubMed:44190};|-!- COFACTOR:| Name=Mg(2+); Xref=ChEBI:CHEBI:18420;| Evidence={ECO:0000269|Pub…	sp|Q9VUY9|PGM_DROME Phosphoglucomutase OS=Drosophila melanogaster OX=7227 GN=Pgm1 PE=1 SV=1
SRR	RH	A	65.2244	-0.883809	0.339902	-2.60019	0.00931731	0.0328041	serine racemase	NA	UniRef90_A0A6J8DHP9 L-serine ammonia-lyase n=1 Tax=Mytilus coruscus TaxID=42192 RepID=A0A6J8DHP9_MYTCO
PLSCR1	RH	A	193.643	0.883773	0.316037	2.79643	0.0051671	0.0205625	May mediate accelerated ATP-independent bidirectional transbilayer migration of phospholipids upon binding calcium ions that results in a loss of phospholipid asymmetry in the plasma membrane. May play a central role in the initiation of fibrin clot formation, in the activation of mast cells and in the recognition of apoptotic and injured cells by the reticuloendothelial system	NA	9305.ENSSHAP00000020289
HNRNPUL1	RH	A	2137.29	-0.883347	0.298633	-2.95796	0.00309679	0.0138127	Heterogeneous nuclear ribonucleoprotein U-like 1	NA	7955.ENSDARP00000059359
HEATR3	RH	A	205.606	-0.882773	0.271728	-3.24874	0.00115918	0.00632923	HEAT repeat containing 3	NA	6669.DappuP224137
RNF10	RH	A	551.611	0.882648	0.176723	4.99454	5.89775e-07	1.0919e-05	Ring finger protein 10	NA	7739.JGI115063
WRN	RH	A	194.187	-0.881822	0.257805	-3.4205	0.000625068	0.00383388	Werner syndrome, RecQ helicase-like	NA	UniRef90_A0A6J8AFJ1 WRN n=1 Tax=Mytilus coruscus TaxID=42192 RepID=A0A6J8AFJ1_MYTCO
CLASRP	RH	A	322.133	-0.881707	0.240326	-3.6688	0.000243692	0.00176928	CLK4-associating serine arginine rich protein	NA	UniRef90_UPI000BAF16E6 CLK4-associating serine/arginine rich protein-like n=1 Tax=Crassostrea virginica TaxID=6565 RepID=UPI000BAF16E6
MSH2	RH	A	114.375	-0.880319	0.361666	-2.43407	0.0149302	0.0479121	mutS homolog 2, colon cancer, nonpolyposis type 1 (E. coli)	NA	UniRef90_A0A6J8F563 MSH2 n=1 Tax=Mytilus coruscus TaxID=42192 RepID=A0A6J8F563_MYTCO
RPL24	RH	A	12801.4	-0.880296	0.200389	-4.39294	1.11826e-05	0.000130398	ribosomal protein L24	NA	7425.NV13247-PA
FAK	RH	A	309.943	0.879265	0.329868	2.6655	0.0076873	0.028204	focal adhesion kinase	NA	UniRef90_A0A6J8DHF5 PTK2 n=3 Tax=Mytilus coruscus TaxID=42192 RepID=A0A6J8DHF5_MYTCO
CAPS	RH	A	280.267	-0.878935	0.259185	-3.39115	0.000696011	0.00415879	DUF1041	NA	UniRef90_A0A2C9KRN8 Uncharacterized protein n=2 Tax=Panpulmonata TaxID=977775 RepID=A0A2C9KRN8_BIOGL
EPN2	RH	A	497.738	0.87874	0.185867	4.72778	2.26988e-06	3.42303e-05	Notch signaling pathway	NA	UniRef90_K1PSI0 Epsin-2 n=1 Tax=Crassostrea gigas TaxID=29159 RepID=K1PSI0_CRAGI
CABIN1	RH	A	151.604	-0.876293	0.288103	-3.0416	0.00235326	0.0111757	Calcineurin binding protein 1	NA	UniRef90_A0A0S7ISR0 CABIN (Fragment) n=1 Tax=Poeciliopsis prolifica TaxID=188132 RepID=A0A0S7ISR0_9TELE
RSRC1	RH	A	337.93	-0.876164	0.269659	-3.24915	0.0011575	0.00632578	arginine serine-rich coiled-coil 1	NA	NA
BNIP3	RH	A	701.471	0.875762	0.231574	3.78177	0.000155716	0.00123282	BCL2 adenovirus E1B 19kDa interacting protein 3	NA	UniRef90_A0A6J8CYA1 BNIP3 n=1 Tax=Mytilus coruscus TaxID=42192 RepID=A0A6J8CYA1_MYTCO
NUDT2	RH	A	72.4084	0.875341	0.289833	3.02016	0.00252642	0.0118151	nudix (nucleoside diphosphate linked moiety X)-type motif 2	NA	UniRef90_UPI001458F00C bis(5'-nucleosyl)-tetraphosphatase [asymmetrical]-like n=1 Tax=Pecten maximus TaxID=6579 RepID=UPI001458F00C
HAUS4	RH	A	123.946	-0.87404	0.353625	-2.47166	0.0134488	0.0440028	HAUS augmin-like complex subunit	NA	UniRef90_UPI0009E275D7 uncharacterized protein LOC110051653 n=1 Tax=Orbicella faveolata TaxID=48498 RepID=UPI0009E275D7
RAB3GAP2	RH	A	335.063	-0.873553	0.240544	-3.63157	0.000281701	0.0019871	RAB3 GTPase activating protein subunit 2 (Non-catalytic)	NA	UniRef90_G3VGW0 RAB3GAP2_C domain-containing protein n=1 Tax=Sarcophilus harrisii TaxID=9305 RepID=G3VGW0_SARHA
MAK16	RH	A	128.857	-0.8735	0.305799	-2.85645	0.00428401	0.0177772	MAK16 homolog (S. cerevisiae)	NA	UniRef90_A0A6J8F017 Protein MAK16 homolog n=1 Tax=Mytilus coruscus TaxID=42192 RepID=A0A6J8F017_MYTCO
OGT	RH	A	2169.23	-0.873096	0.216001	-4.04209	5.29761e-05	0.000500403	O-linked N-acetylglucosamine (GlcNAc) transferase	NA	7237.FBpp0288056
VRI	RH	A	249.939	0.872636	0.302743	2.88243	0.00394623	0.0166862	bZIP transcription factor	NA	UniRef90_A0A6J8DYM0 VRI n=1 Tax=Mytilus coruscus TaxID=42192 RepID=A0A6J8DYM0_MYTCO
BETA-SPEC	RH	A	970.075	0.871592	0.320587	2.71874	0.00655314	0.0248614	Spectrin beta	NA	UniRef90_A0A6J7ZXC3 Spectrin beta chain n=3 Tax=Mytilus coruscus TaxID=42192 RepID=A0A6J7ZXC3_MYTCO
PAR-1	RH	A	1597.64	-0.871113	0.116495	-7.47767	7.56545e-14	1.60883e-11	S_TKc	NA	UniRef90_UPI001892FF29 MAP/microtubule affinity-regulating kinase 3-like n=1 Tax=Rhipicephalus sanguineus TaxID=34632 RepID=UPI001892FF29
CASK	RH	A	379.583	-0.870962	0.202782	-4.29508	1.74634e-05	0.00019105	Calcium calmodulin-dependent serine protein kinase (MAGUK family)	NA	9483.ENSCJAP00000016537
CSNK2B	RH	A	88.4662	-0.870909	0.343294	-2.53692	0.0111833	0.0380383	casein kinase	NA	9483.ENSCJAP00000005414
HBS1L	RH	A	3108.67	-0.870799	0.246384	-3.53431	0.000408836	0.00271519	Hbs1-like (S. cerevisiae)	NA	UniRef90_UPI0014586B5A HBS1-like protein n=1 Tax=Pecten maximus TaxID=6579 RepID=UPI0014586B5A
DLAT	RH	A	352.019	0.8697	0.20276	4.28931	1.79233e-05	0.000194665	e3 binding domain	NA	tr|A0A168NZW2|A0A168NZW2_MUCCL Acetyltransferase component of pyruvate dehydrogenase complex OS=Mucor lusitanicus CBS 277.49 OX=747725 GN=McPdhE2 PE=3 SV=1
CD2BP2	RH	A	102.053	0.869218	0.282529	3.07657	0.002094	0.0101938	CD2 (cytoplasmic tail) binding protein 2	NA	7739.JGI85822
TMED3	RH	A	299.023	0.869187	0.321927	2.69995	0.006935	0.0260311	Transmembrane emp24 protein transport domain containing	NA	7739.JGI118755
UPF3A	RH	A	493.667	-0.867618	0.358636	-2.41922	0.0155539	0.0494389	UPF3 regulator of nonsense transcripts homolog	NA	UniRef90_A0A6J8EY75 UPF3 n=2 Tax=Mytilus coruscus TaxID=42192 RepID=A0A6J8EY75_MYTCO
RALGAPB	RH	A	256.884	0.867606	0.302631	2.86688	0.00414537	0.0173333	Ral GTPase activating protein, beta subunit (Non-catalytic)	NA	7739.JGI116449
PLA2G4A	RH	A	2479.63	0.866224	0.186433	4.64631	3.37918e-06	4.75059e-05	Phospholipase A2, group IVA (Cytosolic, calcium-dependent)	NA	UniRef90_A0A210QLW3 Phospholipase A2 n=6 Tax=Pectinidae TaxID=6566 RepID=A0A210QLW3_MIZYE
SMARCA5	RH	A	279.202	0.865167	0.327279	2.64351	0.00820502	0.0296159	HAND	NA	UniRef90_A0A6J8B7C4 SMARCA5 n=1 Tax=Mytilus coruscus TaxID=42192 RepID=A0A6J8B7C4_MYTCO
ZNF511	RH	A	1092	-0.862906	0.215785	-3.99891	6.36342e-05	0.000582781	zinc finger protein 511	NA	UniRef90_A0A6J8DEK2 C2H2-type domain-containing protein n=1 Tax=Mytilus coruscus TaxID=42192 RepID=A0A6J8DEK2_MYTCO
HMG20A	RH	A	332.993	-0.862715	0.320965	-2.68788	0.00719076	0.0267244	High mobility group 20A	NA	UniRef90_A0A210PQJ5 High mobility group protein 20A n=2 Tax=Pectinidae TaxID=6566 RepID=A0A210PQJ5_MIZYE
TBL2	RH	A	135.293	0.862627	0.211113	4.0861	4.3869e-05	0.000425741	Transducin beta-like 2	NA	UniRef90_A0A3S1C787 WD_REPEATS_REGION domain-containing protein (Fragment) n=1 Tax=Elysia chlorotica TaxID=188477 RepID=A0A3S1C787_ELYCH
RNF31	RH	A	477.189	-0.860124	0.218992	-3.92765	8.57816e-05	0.000735254	ring finger protein 31	NA	UniRef90_A0A6J8B043 RBR-type E3 ubiquitin transferase n=4 Tax=Mytilus coruscus TaxID=42192 RepID=A0A6J8B043_MYTCO
ATRIP	RH	A	30.0936	0.858684	0.340677	2.52053	0.011718	0.0394555	ATR interacting protein	NA	UniRef90_A0A6J8DQF9 ATRIP n=1 Tax=Mytilus coruscus TaxID=42192 RepID=A0A6J8DQF9_MYTCO
KIAA1407	RH	A	82.819	-0.858307	0.301824	-2.84373	0.00445885	0.0184012	kiaa1407	NA	UniRef90_A0A6J8CDR4 Uncharacterized protein n=1 Tax=Mytilus coruscus TaxID=42192 RepID=A0A6J8CDR4_MYTCO
PIGU	RH	A	69.4347	0.857162	0.258009	3.32222	0.000893053	0.00508372	phosphatidylinositol glycan anchor biosynthesis class U	NA	UniRef90_A0A6J8F2N4 PIGU n=1 Tax=Mytilus coruscus TaxID=42192 RepID=A0A6J8F2N4_MYTCO
MMAB	RH	A	126.305	-0.856745	0.316313	-2.70854	0.00675803	0.0254941	methylmalonic aciduria (cobalamin deficiency) cblB type	NA	WP_125764698.1 cob(I)yrinic acid a,c-diamide adenosyltransferase [Companilactobacillus hulinensis]
GUF1	RH	A	133.114	-0.855652	0.246458	-3.4718	0.00051699	0.00329178	Promotes mitochondrial protein synthesis. May act as a fidelity factor of the translation reaction, by catalyzing a one- codon backward translocation of tRNAs on improperly translocated ribosomes. Binds to mitochondrial ribosomes in a GTP-dependent manner (By similarity)	NA	UniRef90_A0A3Q1K4S6 Translation factor GUF1, mitochondrial n=5 Tax=Percomorphaceae TaxID=1489872 RepID=A0A3Q1K4S6_ANATE
ABHD4	RH	A	78.7862	0.85544	0.302827	2.82485	0.00473027	0.0192593	Abhydrolase domain containing	NA	UniRef90_A0A6J8C403 ABHD4 n=1 Tax=Mytilus coruscus TaxID=42192 RepID=A0A6J8C403_MYTCO
TSPAN2	RH	A	754.822	0.854419	0.299043	2.85717	0.0042743	0.0177491	Tetraspanin 2	NA	7739.JGI96598
ZC3H12B	RH	A	134.167	0.854379	0.337475	2.53168	0.0113516	0.0384804	zinc finger CCCH-type containing 12B	NA	UniRef90_UPI000B45C259 uncharacterized protein LOC110467272 isoform X1 n=2 Tax=Mizuhopecten yessoensis TaxID=6573 RepID=UPI000B45C259
VHA13	RH	A	866.299	0.85411	0.196528	4.346	1.38645e-05	0.000156222	Vacuolar ATP synthase subunit	NA	tr|A0A0D0B9L5|A0A0D0B9L5_9AGAR V-type proton ATPase subunit G OS=Gymnopus luxurians FD-317 M1 OX=944289 GN=GYMLUDRAFT_73827 PE=3 SV=1
PRPF6	RH	A	133.34	0.853307	0.327906	2.60229	0.0092603	0.0326531	PRP6 pre-mRNA processing factor 6 homolog (S. cerevisiae)	NA	6945.ISCW022841-PA
VWA9	RH	A	75.9715	-0.853006	0.291476	-2.92651	0.0034279	0.0149926	von Willebrand factor A domain containing 9	NA	UniRef90_K1RUA9 UPF0464 protein C15orf44 n=2 Tax=Crassostrea gigas TaxID=29159 RepID=K1RUA9_CRAGI
STRIP1	RH	A	959.172	-0.851948	0.202055	-4.21641	2.48219e-05	0.000257951	striatin interacting protein	NA	6669.DappuP302834
CTSC	RH	A	106.309	0.851812	0.286584	2.97229	0.00295583	0.0133523	cathepsin C	NA	99883.ENSTNIP00000022751
AMBRA1	RH	A	125.878	-0.851414	0.194594	-4.37533	1.21249e-05	0.000139556	Autophagy beclin-1 regulator 1	NA	UniRef90_A0A6J8C574 Activating molecule in BECN1-regulated autophagy protein 1 n=1 Tax=Mytilus coruscus TaxID=42192 RepID=A0A6J8C574_MYTCO
IGBP1	RH	A	148.797	-0.850867	0.271359	-3.13557	0.00171519	0.00857879	Immunoglobulin (CD79A) binding protein 1	NA	UniRef90_UPI0006B09D25 immunoglobulin-binding protein 1-like n=1 Tax=Limulus polyphemus TaxID=6850 RepID=UPI0006B09D25
EWG	RH	A	401.206	0.849873	0.244047	3.48242	0.000496909	0.00318753	DNA-binding protein	NA	UniRef90_A0A6J8CKN4 NRF1 n=1 Tax=Mytilus coruscus TaxID=42192 RepID=A0A6J8CKN4_MYTCO
C9ORF78	RH	A	505.635	-0.849751	0.165899	-5.12209	3.02171e-07	6.18424e-06	chromosome 9 open reading frame 78	NA	UniRef90_A0A6J8BFC1 Telomere length and silencing protein 1 homolog n=1 Tax=Mytilus coruscus TaxID=42192 RepID=A0A6J8BFC1_MYTCO
EXD3	RH	A	166.147	-0.848676	0.249908	-3.39596	0.00068389	0.00411085	exonuclease 3'-5' domain containing 3	NA	UniRef90_A0A1S3J517 exonuclease mut-7 homolog n=1 Tax=Lingula unguis TaxID=7574 RepID=A0A1S3J517_LINUN
HARS	RH	A	206.443	0.845765	0.229336	3.68789	0.000226123	0.00167559	histidyl-tRNA synthetase	NA	UniRef90_A0A6J8ATR0 Histidine--tRNA ligase n=2 Tax=Mytilus coruscus TaxID=42192 RepID=A0A6J8ATR0_MYTCO
GRHPR	RH	A	1070.14	0.844191	0.215824	3.91148	9.17334e-05	0.000774137	Glyoxylate reductase hydroxypyruvate reductase	NA	UniRef90_A0A6J8EJB4 GRHPR n=1 Tax=Mytilus coruscus TaxID=42192 RepID=A0A6J8EJB4_MYTCO
PUS1	RH	A	421.084	-0.843989	0.238437	-3.53968	0.000400616	0.00266354	tRNA pseudouridine synthase	NA	UniRef90_A0A6J8DQT8 TruA n=2 Tax=Mytilus coruscus TaxID=42192 RepID=A0A6J8DQT8_MYTCO
KANSL2	RH	A	128.826	0.843855	0.319269	2.64308	0.00821545	0.029618	KAT8 regulatory NSL complex subunit 2	NA	UniRef90_UPI000BAE91DD KAT8 regulatory NSL complex subunit 2-like n=1 Tax=Crassostrea virginica TaxID=6565 RepID=UPI000BAE91DD
RNGTT	RH	A	172.811	-0.843525	0.172832	-4.88062	1.05754e-06	1.83908e-05	RNA guanylyltransferase and 5'-phosphatase	NA	69293.ENSGACP00000011018
METTL2A	RH	A	73.8136	0.843411	0.266406	3.16589	0.00154609	0.00790386	methyltransferase like 2A	NA	UniRef90_UPI001458E95A tRNA N(3)-methylcytidine methyltransferase METTL2-like isoform X1 n=2 Tax=Pecten maximus TaxID=6579 RepID=UPI001458E95A
ALG12	RH	A	75.6431	-0.842939	0.278373	-3.02809	0.00246104	0.0115598	asparagine-linked glycosylation 12, alpha-1,6-mannosyltransferase homolog (S. cerevisiae)	|-!- FUNCTION: Adds the eighth mannose residue in an alpha-1,6 linkage onto| the dolichol-PP-oligosaccharide precursor (dolichol-PP-Man(7)GlcNAc(2))| required for protein glycosylation.|-!- CATALYTIC ACTIVITY:| Reaction=alpha-D-Man-(1->2)-alpha-D-Man-(1->2)-alpha-D-Man-(1->3)-| [alpha-D-Man-(1->2)-alpha-D-Man-(1->3)-alpha-D-Man-(1->6)]-beta-D-| Man-(1->4)-beta-D-GlcNAc-(1->4)-alpha-D-GlcNAc-dipho…	sp|Q9BV10|ALG12_HUMAN Dol-P-Man:Man(7)GlcNAc(2)-PP-Dol alpha-1,6-mannosyltransferase OS=Homo sapiens OX=9606 GN=ALG12 PE=1 SV=1
GOLGA2	RH	A	248.188	0.840663	0.17393	4.83335	1.34253e-06	2.20109e-05	golgin A2	NA	UniRef90_A0A210QP81 Golgin subfamily A member 2 n=2 Tax=Mizuhopecten yessoensis TaxID=6573 RepID=A0A210QP81_MIZYE
CSNK2A1	RH	A	312.508	0.840583	0.292603	2.87278	0.00406879	0.0171322	Casein kinase 2, alpha	NA	7757.ENSPMAP00000002878
LSM12	RH	A	844.931	-0.839767	0.207793	-4.04137	5.31398e-05	0.000501164	LSM12 homolog (S. cerevisiae)	NA	UniRef90_A0A6J8C7Q9 LSM12 n=1 Tax=Mytilus coruscus TaxID=42192 RepID=A0A6J8C7Q9_MYTCO
YEEN	RH	A	79.2459	-0.839647	0.23642	-3.55151	0.00038303	0.00256644	transcriptional regulatory protein	NA	tr|A0A168Q2T9|A0A168Q2T9_MUCCL Uncharacterized protein OS=Mucor lusitanicus CBS 277.49 OX=747725 GN=MUCCIDRAFT_105572 PE=3 SV=1
FAM185A	RH	A	202.547	-0.839448	0.239262	-3.50848	0.000450667	0.00293788	Family with sequence similarity 185, member A	NA	13616.ENSMODP00000021432
TUBGCP3	RH	A	120.04	-0.839393	0.274307	-3.06005	0.00221298	0.0106097	tubulin, gamma complex associated protein 3	NA	UniRef90_A0A6J8AKD2 Gamma-tubulin complex component n=2 Tax=Mytilus coruscus TaxID=42192 RepID=A0A6J8AKD2_MYTCO
DOHH	RH	A	203.486	-0.83907	0.269614	-3.11212	0.00185751	0.00920644	Catalyzes the hydroxylation of the N(6)-(4-aminobutyl)- L-lysine intermediate to form hypusine, an essential post- translational modification only found in mature eIF-5A factor	NA	UniRef90_K1PY78 Deoxyhypusine hydroxylase n=3 Tax=Crassostrea TaxID=6564 RepID=K1PY78_CRAGI
CCDC138	RH	A	132.057	-0.837742	0.259278	-3.23106	0.00123332	0.00659049	Coiled-coil domain containing 138	NA	UniRef90_UPI001458FC9A coiled-coil domain-containing protein 138-like n=1 Tax=Pecten maximus TaxID=6579 RepID=UPI001458FC9A
CYCC	RH	A	207.359	-0.836835	0.191998	-4.35857	1.30916e-05	0.000148347	Component of the Mediator complex, a coactivator involved in regulated gene transcription of nearly all RNA polymerase II-dependent genes. Mediator functions as a bridge to convey information from gene-specific regulatory proteins to the basal RNA polymerase II transcription machinery. Mediator is recruited to promoters by direct interactions with regulatory proteins and serves as a scaffold for …	NA	UniRef90_A0A6J8DAF6 Cyclin-C n=1 Tax=Mytilus coruscus TaxID=42192 RepID=A0A6J8DAF6_MYTCO
ZCRB1	RH	A	115.226	-0.836416	0.297068	-2.81557	0.0048691	0.0197023	Zinc finger CCHC-type and RNA binding motif 1	NA	UniRef90_A0A6J8CVC3 U11/U12 small nuclear ribonucleoprotein 31 kDa protein n=1 Tax=Mytilus coruscus TaxID=42192 RepID=A0A6J8CVC3_MYTCO
TXNRD2	RH	A	72.6695	0.835956	0.253133	3.30244	0.000958482	0.00538989	thioredoxin reductase	NA	43179.ENSSTOP00000010257
HERPUD1	RH	A	522.507	0.834927	0.120947	6.90325	5.08253e-12	5.18331e-10	homocysteine-inducible, endoplasmic reticulum stress-inducible, ubiquitin-like domain member 1	NA	7739.JGI278196
SRD5A3	RH	A	57.8641	0.834852	0.294681	2.83307	0.00461039	0.0188584	Steroid 5 alpha-reductase 3	NA	7739.JGI257885
BIRC2	RH	A	4072.98	0.83463	0.230263	3.62468	0.000289325	0.00202191	Baculoviral IAP repeat containing	NA	NA
CLCC1	RH	A	96.3863	0.834502	0.269674	3.09449	0.00197151	0.00971546	Chloride channel CLIC-like 1	NA	UniRef90_A0A6J8AZK0 Chloride channel CLIC-like protein 1 n=1 Tax=Mytilus coruscus TaxID=42192 RepID=A0A6J8AZK0_MYTCO
ELP4	RH	A	62.3474	0.833113	0.333417	2.49872	0.0124644	0.0414127	elongator acetyltransferase complex subunit 4	NA	UniRef90_A0A6J8AZV3 ELP4 n=1 Tax=Mytilus coruscus TaxID=42192 RepID=A0A6J8AZV3_MYTCO
AIFM3	RH	A	1206.32	-0.832526	0.260301	-3.19832	0.0013823	0.00718867	apoptosis-inducing factor, mitochondrion-associated, 3	NA	UniRef90_A0A210Q6H2 Apoptosis-inducing factor 3 n=3 Tax=Mizuhopecten yessoensis TaxID=6573 RepID=A0A210Q6H2_MIZYE
DCTN3	RH	A	302.079	-0.830944	0.28868	-2.87843	0.00399659	0.0168636	dynactin 3 (p22)	NA	UniRef90_UPI00145870F0 dynactin subunit 3-like isoform X1 n=2 Tax=Pecten maximus TaxID=6579 RepID=UPI00145870F0
STX7	RH	A	509.934	0.829992	0.206275	4.02371	5.72873e-05	0.000532763	syntaxin	NA	UniRef90_UPI0007AD1E13 syntaxin-12-like n=1 Tax=Sinocyclocheilus grahami TaxID=75366 RepID=UPI0007AD1E13
C2ORF42	RH	A	419.598	-0.829681	0.224192	-3.70077	0.000214949	0.00160465	Chromosome 2 open reading frame 42	NA	7739.JGI284021
USE1	RH	A	186.838	-0.827103	0.216058	-3.82816	0.000129105	0.00103748	unconventional SNARE in the ER 1 homolog (S. cerevisiae)	NA	UniRef90_A0A6J8AAK9 USE1-like protein n=1 Tax=Mytilus coruscus TaxID=42192 RepID=A0A6J8AAK9_MYTCO
LARP1	RH	A	843.485	0.826577	0.186234	4.43837	9.06438e-06	0.000108655	La ribonucleoprotein domain family member	NA	8364.ENSXETP00000018431
E(BX)	RH	A	374.63	-0.82641	0.237427	-3.48069	0.000500125	0.00320474	Fetal alzheimer antigen	NA	NA
UBA52	RH	A	11024.8	-0.825051	0.160167	-5.1512	2.58823e-07	5.3954e-06	Ribosomal protein	NA	7260.FBpp0253752
ROX8	RH	A	806.923	-0.823494	0.168263	-4.89409	9.8761e-07	1.73249e-05	RNA recognition motif. (a.k.a. RRM, RBD, or RNP domain)	NA	UniRef90_A0A6J8ADZ4 TIA1 n=1 Tax=Mytilus coruscus TaxID=42192 RepID=A0A6J8ADZ4_MYTCO
SMG9	RH	A	114.982	-0.823157	0.276029	-2.98214	0.00286238	0.0130477	smg-9 homolog, nonsense mediated mRNA decay factor (C. elegans)	NA	8083.ENSXMAP00000010620
NT5DC1	RH	A	81.6857	0.822738	0.256266	3.21049	0.00132509	0.00698777	5'-nucleotidase domain containing 1	NA	UniRef90_A0A6J7ZXP3 5'-nucleotidase domain-containing protein 1 n=1 Tax=Mytilus coruscus TaxID=42192 RepID=A0A6J7ZXP3_MYTCO
SFPQ	RH	A	513.485	-0.822091	0.226594	-3.62804	0.000285585	0.00200509	Splicing factor proline	NA	UniRef90_A0A6J8DLJ6 SFPQ n=1 Tax=Mytilus coruscus TaxID=42192 RepID=A0A6J8DLJ6_MYTCO
RPS3A	RH	A	20898.1	-0.821804	0.209398	-3.9246	8.68746e-05	0.000740403	40S ribosomal protein S3a	NA	9739.ENSTTRP00000012426
WWP1	RH	A	748.777	-0.82168	0.187725	-4.37704	1.20304e-05	0.000138938	E3 ubiquitin protein ligase	NA	UniRef90_A0A6J8E833 E3 ubiquitin-protein ligase n=1 Tax=Mytilus coruscus TaxID=42192 RepID=A0A6J8E833_MYTCO
ADSS	RH	A	359.877	0.819799	0.182349	4.49578	6.9317e-06	8.76691e-05	Plays an important role in the de novo pathway and in the salvage pathway of purine nucleotide biosynthesis. Catalyzes the first commited step in the biosynthesis of AMP from IMP (By similarity)	NA	9258.ENSOANP00000009507
MRPS6	RH	A	101.149	-0.81967	0.304816	-2.68906	0.0071653	0.026669	ribosomal protein, S6	NA	7227.FBpp0073144
PAFAH1B1	RH	A	360.821	0.817211	0.258432	3.1622	0.00156584	0.00796466	Positively regulates the activity of the minus-end directed microtubule motor protein dynein. May enhance dynein- mediated microtubule sliding by targeting dynein to the microtubule plus end. Required for several dynein- and microtubule-dependent processes	NA	7739.JGI59218
SART3	RH	A	160.403	-0.815933	0.207705	-3.92834	8.55352e-05	0.000735069	squamous cell carcinoma antigen recognized by T cells 3	NA	7739.JGI283159
CYP1	RH	A	1243.71	0.815598	0.228149	3.57486	0.000350422	0.00236643	PPIases accelerate the folding of proteins (By similarity)	NA	7425.NV10155-PA
ACOT8	RH	A	119.358	0.815574	0.294698	2.76749	0.0056489	0.0220998	Acyl-CoA thioesterase 8	NA	UniRef90_A0A6J8CA73 ACOT8 n=1 Tax=Mytilus coruscus TaxID=42192 RepID=A0A6J8CA73_MYTCO
COG8	RH	A	137.886	-0.815354	0.194291	-4.19656	2.71001e-05	0.000278738	component of oligomeric golgi complex 8	NA	UniRef90_A0A6J8C3C0 Component of oligomeric Golgi complex 8 n=1 Tax=Mytilus coruscus TaxID=42192 RepID=A0A6J8C3C0_MYTCO
NKX2-5	RH	A	2161.42	-0.812202	0.271284	-2.99392	0.00275419	0.0126794	NK2 homeobox 5	NA	UniRef90_A0A6J8EQ72 Homeobox domain-containing protein n=1 Tax=Mytilus coruscus TaxID=42192 RepID=A0A6J8EQ72_MYTCO
PRMT6	RH	A	60.0752	-0.812193	0.238242	-3.40911	0.000651744	0.00394919	Protein arginine n-methyltransferase	NA	UniRef90_A0A6J8BWS9 Uncharacterized protein n=1 Tax=Mytilus coruscus TaxID=42192 RepID=A0A6J8BWS9_MYTCO
TRIM56	RH	A	515.676	-0.811468	0.331041	-2.45126	0.0142357	0.046027	tripartite motif containing 56	NA	UniRef90_A0A6J8CRV8 B box-type domain-containing protein n=1 Tax=Mytilus coruscus TaxID=42192 RepID=A0A6J8CRV8_MYTCO
INTS4	RH	A	98.4317	0.810593	0.317649	2.55185	0.0107152	0.0368209	integrator complex subunit 4	NA	UniRef90_UPI0003F0E177 integrator complex subunit 4-like n=1 Tax=Saccoglossus kowalevskii TaxID=10224 RepID=UPI0003F0E177
RAC1	RH	A	2575.26	0.810437	0.240029	3.37641	0.000734389	0.00434069	Ras-related C3 botulinum toxin substrate	NA	43151.ADAR005135-PA
TARDBP	RH	A	1779.36	-0.809451	0.174065	-4.65029	3.31474e-06	4.68187e-05	TAR DNA binding protein	NA	UniRef90_A0A6J8CQE3 TARDBP n=1 Tax=Mytilus coruscus TaxID=42192 RepID=A0A6J8CQE3_MYTCO
YIF1B	RH	A	359.555	-0.809211	0.137265	-5.89525	3.74113e-09	1.41575e-07	yip1 interacting factor homolog	|-!- FUNCTION: Involved in the anterograde traffic pathway from the| endoplasmic reticulum to the plasma membrane and the organization of| the Golgi architecture. {ECO:0000250|UniProtKB:Q9CX30}.|-!- SUBCELLULAR LOCATION: Endoplasmic reticulum membrane| {ECO:0000250|UniProtKB:Q5BJH7}; Multi-pass membrane protein| {ECO:0000255}. Golgi apparatus membrane {ECO:0000250|UniProtKB:Q5BJH7};| Multi-pass m…	sp|Q6GN58|YF1BA_XENLA Protein YIF1B-A OS=Xenopus laevis OX=8355 GN=yif1b-a PE=2 SV=1
CTSB	RH	A	4307.16	0.808476	0.3104	2.60462	0.0091975	0.0324773	cathepsin b	|-!- FUNCTION: Thiol protease which is believed to participate in| intracellular degradation and turnover of proteins (By similarity).| Cleaves matrix extracellular phosphoglycoprotein MEPE (By similarity).| Involved in the solubilization of cross-linked TG/thyroglobulin in the| thyroid follicle lumen (By similarity). Has also been implicated in| tumor invasion and metastasis (By similarity).| {E…	sp|Q5R6D1|CATB_PONAB Cathepsin B OS=Pongo abelii OX=9601 GN=CTSB PE=2 SV=1
GTF3C1	RH	A	57.1458	-0.807412	0.315437	-2.55966	0.0104773	0.036148	general transcription factor IIIC, polypeptide 1, alpha 220kDa	NA	UniRef90_UPI0005F55E42 general transcription factor 3C polypeptide 1-like n=1 Tax=Vollenhovia emeryi TaxID=411798 RepID=UPI0005F55E42
VPS4	RH	A	471.867	0.80637	0.294145	2.7414	0.00611782	0.0235364	Vacuolar	NA	6945.ISCW007889-PA
UBAC1	RH	A	61.6976	-0.804343	0.289248	-2.78081	0.00542242	0.0214275	UBA domain containing 1	NA	UniRef90_A0A6J7ZX10 KPC2 n=3 Tax=Mytilus coruscus TaxID=42192 RepID=A0A6J7ZX10_MYTCO
USPL1	RH	A	163.601	0.80423	0.307421	2.61605	0.0088953	0.0316255	ubiquitin specific peptidase like 1	NA	UniRef90_A0A6J8ANV9 USPL1 n=1 Tax=Mytilus coruscus TaxID=42192 RepID=A0A6J8ANV9_MYTCO
TMEM43	RH	A	219.543	0.803713	0.310908	2.58505	0.0097364	0.0340011	Transmembrane protein 43	NA	UniRef90_A0A6J8DZH9 Transmembrane protein 43 n=1 Tax=Mytilus coruscus TaxID=42192 RepID=A0A6J8DZH9_MYTCO
KLHL8	RH	A	156.938	0.802465	0.318988	2.51566	0.0118809	0.0398623	kelch-like 8 (Drosophila)	NA	UniRef90_A0A6J8CTS2 KLHL8 n=1 Tax=Mytilus coruscus TaxID=42192 RepID=A0A6J8CTS2_MYTCO
DCTD	RH	A	128.985	-0.799952	0.317012	-2.52341	0.0116222	0.0392423	dCMP deaminase	NA	UniRef90_A0A6J8AGR4 ComEB n=2 Tax=Mytilus coruscus TaxID=42192 RepID=A0A6J8AGR4_MYTCO
PPP4R2R	RH	A	133.536	0.799408	0.246945	3.23719	0.00120713	0.00647929	phosphatase 4 regulatory subunit	NA	UniRef90_A0A6J8EM29 PPP4R2 n=1 Tax=Mytilus coruscus TaxID=42192 RepID=A0A6J8EM29_MYTCO
FAM18A	RH	A	55.205	-0.797221	0.305386	-2.61053	0.00904011	0.0319967	Family with sequence similarity 18, member	NA	UniRef90_A0A6J8DQ97 Golgi apparatus membrane protein TVP23 homolog n=1 Tax=Mytilus coruscus TaxID=42192 RepID=A0A6J8DQ97_MYTCO
HAUS3	RH	A	42.4054	-0.796059	0.326266	-2.4399	0.0146912	0.0473216	HAUS augmin-like complex subunit 3	NA	7739.JGI130008
RPL11	RH	A	7794.76	-0.795463	0.199681	-3.98368	6.78567e-05	0.000610304	Ribosomal protein L11	NA	UniRef90_K1Q094 F-box/LRR-repeat protein 4 n=1 Tax=Crassostrea gigas TaxID=29159 RepID=K1Q094_CRAGI
RAB3GAP1	RH	A	192.562	-0.793178	0.221692	-3.57784	0.000346445	0.00235374	RAB3 GTPase activating protein subunit 1	NA	UniRef90_UPI00093E7804 rab3 GTPase-activating protein catalytic subunit-like n=1 Tax=Hipposideros armiger TaxID=186990 RepID=UPI00093E7804
NCDN	RH	A	70.4663	-0.7931	0.276842	-2.86481	0.00417258	0.0174338	neurochondrin	NA	UniRef90_UPI001601CD0C neurochondrin-like n=1 Tax=Branchiostoma floridae TaxID=7739 RepID=UPI001601CD0C
GOT1	RH	A	626.874	0.791015	0.15419	5.13013	2.89537e-07	5.94589e-06	Aspartate aminotransferase	NA	tr|A0A397UFM1|A0A397UFM1_9GLOM Aspartate aminotransferase OS=Gigaspora rosea OX=44941 GN=C2G38_2112214 PE=3 SV=1
RPAP3	RH	A	46.5941	-0.789261	0.319368	-2.47132	0.0134616	0.0440209	RNA polymerase II associated protein 3	|-!- FUNCTION: May for an interface between the RNA polymerase II enzyme and| chaperone/scaffolding protein. {ECO:0000250|UniProtKB:Q9H6T3}.|-!- SIMILARITY: Belongs to the RPAP3 family. {ECO:0000305}.|---------------------------------------------------------------------------|Copyrighted by the UniProt Consortium, see https://www.uniprot.org/terms|Distributed under the Creative Commons Attributio…	sp|Q28IV3|RPAP3_XENTR RNA polymerase II-associated protein 3 OS=Xenopus tropicalis OX=8364 GN=rpap3 PE=2 SV=1
TIM	RH	A	211.013	0.78855	0.171782	4.5904	4.42396e-06	5.92851e-05	Timeless	NA	UniRef90_A0A6N0A329 Timeless (Fragment) n=1 Tax=Bathymodiolus azoricus TaxID=150808 RepID=A0A6N0A329_BATAZ
RABIF	RH	A	77.9954	0.786601	0.219369	3.58574	0.000336126	0.00229826	RAB interacting factor	NA	UniRef90_UPI000BAEE759 guanine nucleotide exchange factor MSS4-like n=1 Tax=Crassostrea virginica TaxID=6565 RepID=UPI000BAEE759
DIS3L	RH	A	93.0095	-0.785486	0.252552	-3.1102	0.00186964	0.00925893	DIS3 mitotic control homolog (S	NA	UniRef90_A0A6J8CFI4 DIS3-like exonuclease 1 n=1 Tax=Mytilus coruscus TaxID=42192 RepID=A0A6J8CFI4_MYTCO
CRIPT	RH	A	110.822	0.785302	0.261886	2.99865	0.00271182	0.0125162	cysteine-rich PDZ-binding protein	NA	69293.ENSGACP00000003624
KATNA1	RH	A	652.794	-0.784838	0.231692	-3.38742	0.000705544	0.00419907	katanin p60	NA	UniRef90_A0A6J8C607 Katanin p60 ATPase-containing subunit A1 n=3 Tax=Mytilus coruscus TaxID=42192 RepID=A0A6J8C607_MYTCO
PITRM1	RH	A	829.276	-0.78352	0.203183	-3.85622	0.000115153	0.000945261	pitrilysin metallopeptidase 1	NA	UniRef90_A0A210QN44 Presequence protease, mitochondrial n=2 Tax=Mizuhopecten yessoensis TaxID=6573 RepID=A0A210QN44_MIZYE
NCAPH	RH	A	82.429	0.782972	0.312845	2.50275	0.0123233	0.04108	Regulatory subunit of the condensin complex, a complex required for conversion of interphase chromatin into mitotic-like condense chromosomes. The condensin complex probably introduces positive supercoils into relaxed DNA in the presence of type I topoisomerases and converts nicked DNA into positive knotted forms in the presence of type II topoisomerases (By similarity)	|-!- FUNCTION: Regulatory subunit of the condensin complex, a complex| required for conversion of interphase chromatin into mitotic-like| condense chromosomes. The condensin complex probably introduces| positive supercoils into relaxed DNA in the presence of type I| topoisomerases and converts nicked DNA into positive knotted forms in| the presence of type II topoisomerase. {ECO:0000269|PubMed:10…	sp|O13067|CND2_XENLA Condensin complex subunit 2 OS=Xenopus laevis OX=8355 GN=ncaph PE=1 SV=1
NOL11	RH	A	116.796	-0.78243	0.267893	-2.92068	0.00349266	0.0151941	nucleolar protein 11	|-!- FUNCTION: Ribosome biogenesis factor. May be required for both optimal| rDNA transcription and pre-rRNA processing (By similarity).| {ECO:0000250|UniProtKB:Q9H8H0}.|-!- SUBCELLULAR LOCATION: Nucleus, nucleolus| {ECO:0000250|UniProtKB:Q9H8H0}.|-!- SEQUENCE CAUTION:| Sequence=AAH72295.1; Type=Erroneous initiation; Evidence={ECO:0000305};| Sequence=AAH94122.1; Type=Erroneous initiation; Evidenc…	sp|Q6INI5|NOL11_XENLA Nucleolar protein 11 OS=Xenopus laevis OX=8355 GN=nol11 PE=2 SV=2
TM2D3	RH	A	294.175	-0.78167	0.158829	-4.92145	8.59051e-07	1.52027e-05	TM2 domain containing 3	NA	UniRef90_A0A6J8DNT4 TM2 domain-containing protein 3,TM2 domain-containing protein C41D11.9,TM2 domain-containing protein almondex n=1 Tax=Mytilus coruscus TaxID=42192 RepID=A0A6J8DNT4_MYTCO
LIN37	RH	A	108.79	-0.780442	0.307348	-2.53928	0.0111082	0.0379115	lin-37 homolog (C. elegans)	NA	UniRef90_A0A6J8D613 LIN37 n=1 Tax=Mytilus coruscus TaxID=42192 RepID=A0A6J8D613_MYTCO
AIMP2	RH	A	310.406	-0.780122	0.239267	-3.26046	0.00111232	0.00611776	Aminoacyl tRNA synthetase complex-interacting multifunctional protein 2	NA	UniRef90_A0A6J8EU08 AIMP2 n=1 Tax=Mytilus coruscus TaxID=42192 RepID=A0A6J8EU08_MYTCO
AADAT	RH	A	212.277	-0.780114	0.209794	-3.71848	0.000200423	0.00151071	aminoadipate aminotransferase	NA	UniRef90_A0A2G9SHH8 Aminotran_1_2 domain-containing protein (Fragment) n=1 Tax=Lithobates catesbeianus TaxID=8400 RepID=A0A2G9SHH8_LITCT
PYGO	RH	A	115.482	0.780104	0.201704	3.86756	0.000109931	0.000908594	PHD	NA	UniRef90_A0A210QUD7 Protein pygopus n=1 Tax=Mizuhopecten yessoensis TaxID=6573 RepID=A0A210QUD7_MIZYE
TBC1D23	RH	A	164.964	0.779559	0.205582	3.79196	0.000149462	0.001188	TBC1 domain family, member 23	NA	UniRef90_A0A0B6ZXH6 Rab-GAP TBC domain-containing protein (Fragment) n=1 Tax=Arion vulgaris TaxID=1028688 RepID=A0A0B6ZXH6_9EUPU
XBP1	RH	A	2531.92	0.778374	0.197479	3.94156	8.09518e-05	0.000699838	X-box binding protein 1	NA	61853.ENSNLEP00000003056
PSMB2	RH	A	166.468	-0.778307	0.228133	-3.41163	0.000645751	0.00393268	The proteasome is a multicatalytic proteinase complex which is characterized by its ability to cleave peptides with Arg, Phe, Tyr, Leu, and Glu adjacent to the leaving group at neutral or slightly basic pH. The proteasome has an ATP-dependent proteolytic activity (By similarity)	NA	7955.ENSDARP00000041113
HIBCH	RH	A	151.581	-0.778192	0.237854	-3.27173	0.00106893	0.0059341	3-hydroxyisobutyryl-CoA hydrolase	NA	UniRef90_A0A6J8DGT1 3-hydroxyisobutyryl-CoA hydrolase, mitochondrial n=1 Tax=Mytilus coruscus TaxID=42192 RepID=A0A6J8DGT1_MYTCO
RBM28	RH	A	266.484	-0.777802	0.175246	-4.43835	9.06509e-06	0.000108655	RNA binding motif protein 28	NA	UniRef90_UPI000BAF1EF8 RNA-binding protein 28-like n=2 Tax=Crassostrea virginica TaxID=6565 RepID=UPI000BAF1EF8
C3G	RH	A	287.386	0.775991	0.290547	2.6708	0.00756711	0.0278649	Guanine-nucleotide exchange factor c3g	NA	NA
AP4M1	RH	A	68.1045	-0.775458	0.305029	-2.54224	0.0110143	0.0376767	adaptor-related protein complex 4, mu 1 subunit	NA	UniRef90_A0A6J8ADJ4 AP4M1 n=1 Tax=Mytilus coruscus TaxID=42192 RepID=A0A6J8ADJ4_MYTCO
PTRH1	RH	A	64.5738	0.77522	0.311293	2.49032	0.0127628	0.0421943	peptidyl-tRNA hydrolase 1 homolog (S. cerevisiae)	NA	WP_200966662.1 aminoacyl-tRNA hydrolase [Paenibacillus sp. DA-C8]
SPG21	RH	A	328.951	0.774207	0.190772	4.05828	4.94349e-05	0.000472893	Spastic paraplegia 21 (Autosomal recessive, Mast syndrome)	NA	UniRef90_A0A6J8CFV3 Maspardin n=2 Tax=Mytilus coruscus TaxID=42192 RepID=A0A6J8CFV3_MYTCO
SH3YL1	RH	A	166.162	0.773743	0.256493	3.01662	0.00255607	0.0119224	SH3 domain containing, Ysc84-like 1 (S. cerevisiae)	NA	UniRef90_A0A6J8E4F6 SH3YL1 n=1 Tax=Mytilus coruscus TaxID=42192 RepID=A0A6J8E4F6_MYTCO
VPS25	RH	A	193.575	-0.773617	0.199295	-3.88177	0.000103699	0.000863012	vacuolar protein sorting 25 homolog (S. cerevisiae)	NA	7739.JGI59235
LCMT2	RH	A	107.095	-0.77322	0.259263	-2.98238	0.00286016	0.0130474	Leucine carboxyl methyltransferase 2	NA	UniRef90_A0A3B3ZUT4 [Phosphatase 2A protein]-leucine-carboxy methyltransferase 1 n=1 Tax=Periophthalmus magnuspinnatus TaxID=409849 RepID=A0A3B3ZUT4_9GOBI
PIR	RH	A	172.143	0.77223	0.215968	3.57566	0.000349341	0.00236178	pirin (iron-binding nuclear protein)	NA	WP_190644533.1 pirin family protein [Oculatella sp. FACHB-28]
RPL27A	RH	A	10177.2	-0.771227	0.204393	-3.77325	0.000161136	0.00126574	ribosomal protein L27A	NA	UniRef90_A0A6T9ZEJ6 Ribosomal_L18e/L15P domain-containing protein (Fragment) n=1 Tax=Erythrolobus madagascarensis TaxID=708628 RepID=A0A6T9ZEJ6_9RHOD
PRMT10	RH	A	108.657	-0.771005	0.222035	-3.47244	0.000515748	0.00329083	protein arginine methyltransferase 10	NA	7739.JGI251840
MRPL2	RH	A	236.061	-0.770839	0.212339	-3.63022	0.000283181	0.0019952	Ribosomal protein L2	NA	UniRef90_A0A6J8ADG8 RP-L2 n=1 Tax=Mytilus coruscus TaxID=42192 RepID=A0A6J8ADG8_MYTCO
BCL2L1	RH	A	878.316	0.770683	0.243717	3.16221	0.00156578	0.00796466	bcl2-like 1	NA	UniRef90_A0A346RRN2 Bcl-2 like 2 protein n=1 Tax=Perna viridis TaxID=73031 RepID=A0A346RRN2_PERVI
UBE4B	RH	A	109.465	-0.770427	0.232081	-3.31965	0.000901315	0.00512107	Ubiquitination factor E4B	NA	UniRef90_A0A6J8D9I8 UBE4B n=2 Tax=Mytilus coruscus TaxID=42192 RepID=A0A6J8D9I8_MYTCO
GCLM	RH	A	303.995	0.769254	0.231448	3.32366	0.000888448	0.0050623	glutamate-cysteine ligase modifier subunit	NA	UniRef90_A0A2C9LMS9 Uncharacterized protein n=1 Tax=Biomphalaria glabrata TaxID=6526 RepID=A0A2C9LMS9_BIOGL
GIG	RH	A	192.863	-0.767455	0.166849	-4.59971	4.23082e-06	5.70223e-05	Tuberous sclerosis 2	NA	UniRef90_UPI0003F0795B tuberin-like n=1 Tax=Saccoglossus kowalevskii TaxID=10224 RepID=UPI0003F0795B
C9ORF72	RH	A	75.2918	-0.767155	0.260485	-2.94511	0.00322845	0.014273	Chromosome 9 open reading frame 72	NA	UniRef90_A0A6J8AQP2 C9ORF72 n=1 Tax=Mytilus coruscus TaxID=42192 RepID=A0A6J8AQP2_MYTCO
GLDC	RH	A	149.239	0.76636	0.308938	2.48063	0.0131151	0.0430986	glycine dehydrogenase (decarboxylating)	NA	UniRef90_A0A0S7FCC7 GCSP (Fragment) n=2 Tax=Poeciliopsis prolifica TaxID=188132 RepID=A0A0S7FCC7_9TELE
DCAF4	RH	A	480.486	-0.764898	0.193089	-3.96138	7.45173e-05	0.000653601	ddb1 and cul4 associated factor	|-!- FUNCTION: May function as a substrate receptor for CUL4-DDB1 E3| ubiquitin-protein ligase complex. {ECO:0000269|PubMed:16949367,| ECO:0000269|PubMed:16964240}.|-!- PATHWAY: Protein modification; protein ubiquitination.|-!- SUBUNIT: Interacts with DDB1 and CUL4A. {ECO:0000269|PubMed:16949367}.|-!- INTERACTION:| Q8WV16; Q16531: DDB1; NbExp=2; IntAct=EBI-2559135, EBI-350322;| Q8WV16-4; P54253: …	sp|Q8WV16|DCAF4_HUMAN DDB1- and CUL4-associated factor 4 OS=Homo sapiens OX=9606 GN=DCAF4 PE=1 SV=3
HPGDS	RH	A	493.849	-0.763811	0.269966	-2.82929	0.00466519	0.0190308	hematopoietic prostaglandin D synthase	NA	7739.JGI212635
EEPD1	RH	A	213.449	0.763264	0.295103	2.58643	0.00969759	0.0339247	endonuclease exonuclease phosphatase family domain containing 1	NA	UniRef90_A0A6J7ZZK2 Endonuclease/exonuclease/phosphatase family domain-containing protein 1 n=1 Tax=Mytilus coruscus TaxID=42192 RepID=A0A6J7ZZK2_MYTCO
DERL2	RH	A	144.476	-0.762887	0.265183	-2.87684	0.00401685	0.0169253	derlin 2	NA	tr|A0A2I1EG32|A0A2I1EG32_9GLOM Derlin OS=Rhizophagus irregularis OX=588596 GN=RhiirA1_448748 PE=3 SV=1
RPLP1	RH	A	17989.6	-0.762421	0.286314	-2.66288	0.00774748	0.0283728	ribosomal protein	NA	7244.FBpp0232192
VPS33B	RH	A	65.0122	0.762147	0.271829	2.80378	0.00505081	0.02022	Vacuolar protein sorting 33 homolog	NA	7719.ENSCINP00000014583
FIM	RH	A	5044.37	0.761186	0.169066	4.5023	6.7221e-06	8.53309e-05	CAMSAP CH domain	NA	UniRef90_A0A6J8A2X8 PLS3 n=1 Tax=Mytilus coruscus TaxID=42192 RepID=A0A6J8A2X8_MYTCO
EIF3M	RH	A	617.897	-0.760314	0.207197	-3.66952	0.000243002	0.00176801	Component of the eukaryotic translation initiation factor 3 (eIF-3) complex, which is required for several steps in the initiation of protein synthesis. The eIF-3 complex associates with the 40S ribosome and facilitates the recruitment of eIF-1, eIF-1A, eIF-2 GTP methionyl-tRNAi and eIF-5 to form the 43S preinitiation complex (43S PIC). The eIF-3 complex stimulates mRNA recruitment to the 43S PIC…	NA	UniRef90_A0A6J8AL05 Eukaryotic translation initiation factor 3 subunit M n=1 Tax=Mytilus coruscus TaxID=42192 RepID=A0A6J8AL05_MYTCO
NPDC1	RH	A	198.855	-0.76004	0.265495	-2.86273	0.0042001	0.0175135	neural proliferation, differentiation and control, 1	NA	UniRef90_A0A6J8D108 Neural proliferation differentiation and control protein 1 n=1 Tax=Mytilus coruscus TaxID=42192 RepID=A0A6J8D108_MYTCO
GPKOW	RH	A	94.9986	-0.756357	0.294573	-2.56764	0.0102394	0.0354695	g patch domain and KOW	NA	UniRef90_A0A6J8DQ47 GPKOW n=1 Tax=Mytilus coruscus TaxID=42192 RepID=A0A6J8DQ47_MYTCO
NFXL1	RH	A	294.611	-0.756096	0.266744	-2.83454	0.00458917	0.01881	Nuclear transcription factor, X-box binding-like 1	NA	13616.ENSMODP00000025793
DNAJC8	RH	A	94.3578	0.75592	0.248511	3.04179	0.00235177	0.0111757	DnaJ (Hsp40) homolog, subfamily C, member 8	NA	UniRef90_A0A6J8B9Q9 DNAJC8 n=1 Tax=Mytilus coruscus TaxID=42192 RepID=A0A6J8B9Q9_MYTCO
CLNS1A	RH	A	140.216	0.755518	0.24034	3.14354	0.0016692	0.0083906	Chloride channel, nucleotide-sensitive, 1A	NA	UniRef90_A0A6J8AM96 Methylosome subunit pICln n=1 Tax=Mytilus coruscus TaxID=42192 RepID=A0A6J8AM96_MYTCO
KIAA0284	RH	A	405.076	-0.753131	0.220876	-3.40974	0.000650245	0.00394408	kiaa0284	NA	UniRef90_A0A3L5TRM7 FHA domain-containing protein (Fragment) n=1 Tax=Mytilus galloprovincialis TaxID=29158 RepID=A0A3L5TRM7_MYTGA
WDR75	RH	A	160.466	-0.75237	0.275354	-2.73237	0.00628802	0.0240681	WD repeat domain 75	NA	UniRef90_A0A6J8B0J9 NAN1 n=1 Tax=Mytilus coruscus TaxID=42192 RepID=A0A6J8B0J9_MYTCO
NUP155	RH	A	92.5972	0.752197	0.245676	3.06174	0.00220051	0.0106025	Nucleoporin 155kDa	NA	7739.JGI225253
POLR2C	RH	A	110.537	0.752112	0.234088	3.21295	0.00131378	0.00693425	Polymerase (RNA) II (DNA directed) polypeptide C	NA	9823.ENSSSCP00000021748
PRKCSH	RH	A	353.677	0.751872	0.176388	4.2626	2.02065e-05	0.00021481	Protein kinase C substrate 80K-H	NA	69293.ENSGACP00000018269
GEMIN6	RH	A	322.578	-0.751561	0.258457	-2.90788	0.00363886	0.0157292	Gem (Nuclear organelle) associated protein 6	NA	UniRef90_A0A6J8D2S0 GEMIN6 n=1 Tax=Mytilus coruscus TaxID=42192 RepID=A0A6J8D2S0_MYTCO
PGGT1B	RH	A	134.065	0.751334	0.21306	3.5264	0.000421257	0.00277995	Protein geranylgeranyltransferase type I, beta subunit	NA	UniRef90_A0A6J8DWT8 Geranylgeranyl transferase type I subunit beta n=3 Tax=Mytilus coruscus TaxID=42192 RepID=A0A6J8DWT8_MYTCO
HINT2	RH	A	141.478	0.749061	0.26523	2.8242	0.00473992	0.0192703	histidine triad nucleotide binding protein 2	NA	UniRef90_A0A6J8DZE9 HIT domain-containing protein n=1 Tax=Mytilus coruscus TaxID=42192 RepID=A0A6J8DZE9_MYTCO
GLUD1	RH	A	1037.02	0.748493	0.211168	3.54454	0.000393306	0.00262074	Glutamate dehydrogenase	NA	7955.ENSDARP00000008646
GGNBP2	RH	A	392.756	-0.746729	0.143935	-5.18795	2.12624e-07	4.56914e-06	gametogenetin binding protein 2	NA	7739.JGI283405
CD63	RH	A	1844.05	0.746449	0.220729	3.38175	0.00072026	0.00427819	Cd63 molecule	NA	UniRef90_A0A210PG06 Tetraspanin n=2 Tax=Pectinidae TaxID=6566 RepID=A0A210PG06_MIZYE
UBCD10	RH	A	901.255	0.744861	0.131165	5.6788	1.3564e-08	4.41159e-07	ubiquitin-conjugating enzyme	|-!- FUNCTION: Ubiquitin-conjugating enzyme E2 that acts with the RBR family| ligases LUBEL, ari-1 and possibly parkin (PubMed:27702987,| PubMed:29689197, PubMed:21900267). Accepts ubiquitin from the E1| complex and catalyzes its covalent attachment to other proteins (By| similarity). Appears to be involved in the selective degradation of| short-lived and abnormal proteins (PubMed:29689197, PubMe…	sp|Q7K738|UBC10_DROME Ubiquitin-conjugating enzyme E2-18 kDa OS=Drosophila melanogaster OX=7227 GN=Ubc10 PE=1 SV=1
ATP5C1	RH	A	2877.81	-0.743504	0.229342	-3.2419	0.00118736	0.00641902	Mitochondrial membrane ATP synthase (F(1)F(0) ATP synthase or Complex V) produces ATP from ADP in the presence of a proton gradient across the membrane which is generated by electron transport complexes of the respiratory chain. F-type ATPases consist of two structural domains, F(1) - containing the extramembraneous catalytic core, and F(0) - containing the membrane proton channel, linked togethe…	NA	UniRef90_UPI0007ACF92F ATP synthase subunit gamma, mitochondrial-like n=1 Tax=Sinocyclocheilus grahami TaxID=75366 RepID=UPI0007ACF92F
MB21D2	RH	A	2130.89	-0.743471	0.285499	-2.60411	0.00921129	0.0325069	Mab-21 domain containing 2	NA	UniRef90_A0A6J8CDL2 Mab-21 domain-containing protein n=1 Tax=Mytilus coruscus TaxID=42192 RepID=A0A6J8CDL2_MYTCO
TSC1	RH	A	209.423	-0.743319	0.176787	-4.20461	2.6153e-05	0.000270848	Tuberous sclerosis 1	NA	UniRef90_A0A6J8ECH4 TSC1 n=1 Tax=Mytilus coruscus TaxID=42192 RepID=A0A6J8ECH4_MYTCO
ATP5F1	RH	A	1701.11	-0.74274	0.231853	-3.20349	0.00135772	0.00710385	ATP synthase, H transporting, mitochondrial Fo complex, subunit B1	NA	UniRef90_A0A286Q4T4 Mitochondrial ATP synthase subunit b n=1 Tax=Mesenchytraeus cf. pedatus SL-2017 TaxID=2052678 RepID=A0A286Q4T4_9ANNE
HM13	RH	A	780.468	-0.742227	0.235768	-3.14812	0.00164323	0.00827725	histocompatibility (minor) 13	NA	UniRef90_A0A6J8DHK7 HM13 n=3 Tax=Mytilus coruscus TaxID=42192 RepID=A0A6J8DHK7_MYTCO
PSMD11	RH	A	247.34	-0.741542	0.264903	-2.7993	0.00512141	0.0204005	proteasome (prosome, macropain) 26S subunit, non-ATPase, 11	NA	7739.JGI107782
FLR	RH	A	1345.77	0.741373	0.197082	3.76176	0.000168723	0.00131323	WD domain, G-beta repeat	NA	UniRef90_A0A6J8EDT5 Actin-interacting protein 1,66 kDa stress protein,WD repeat-containing protein 1-A,WD repeat-containing protein 1-B,WD repeat-containing protein 1 n=1 Tax=Mytilus coruscus TaxID=42192 RepID=A0A6J8EDT5_MYTCO
MESDC1	RH	A	377.296	-0.741121	0.157167	-4.71551	2.41109e-06	3.59098e-05	Mesoderm development candidate 1	NA	UniRef90_A0A409V745 Uncharacterized protein (Fragment) n=2 Tax=Mytilus TaxID=6548 RepID=A0A409V745_MYTGA
WDR6	RH	A	230.604	-0.740692	0.181956	-4.07071	4.68692e-05	0.000449063	WD repeat domain 6	NA	UniRef90_A0A7D9ELN6 WD repeat-containing 6 (Fragment) n=1 Tax=Paramuricea clavata TaxID=317549 RepID=A0A7D9ELN6_PARCT
POC1B	RH	A	57.8186	0.740104	0.262116	2.82357	0.00474916	0.0192949	POC1 centriolar protein homolog	NA	UniRef90_A0A6J8AES3 POC1 n=2 Tax=Mytilus coruscus TaxID=42192 RepID=A0A6J8AES3_MYTCO
UBIAD1	RH	A	52.9287	0.740088	0.250693	2.95217	0.00315554	0.0140125	UbiA prenyltransferase domain containing 1	NA	UniRef90_A0A6J8AMK6 UBIAD1 n=1 Tax=Mytilus coruscus TaxID=42192 RepID=A0A6J8AMK6_MYTCO
SETD3	RH	A	148.843	-0.739767	0.217833	-3.39603	0.00068371	0.00411085	SET domain containing 3	NA	8364.ENSXETP00000062313
TUSC2	RH	A	96.2057	0.739036	0.270403	2.73309	0.00627436	0.0240311	tumor suppressor candidate 2	NA	45351.NEMVEDRAFT_v1g242611-PA
SAFB	RH	A	356.872	-0.73887	0.241469	-3.05989	0.00221417	0.0106097	scaffold attachment factor B	NA	UniRef90_A0A6J8C658 Scaffold attachment factor B2,SAFB-like transcription modulator,Scaffold attachment factor B1 n=2 Tax=Mytilus coruscus TaxID=42192 RepID=A0A6J8C658_MYTCO
COX6B1	RH	A	1781.21	-0.738839	0.214159	-3.44995	0.000560694	0.00349968	Cytochrome c oxidase subunit Vib polypeptide	NA	tr|N4X0T9|N4X0T9_COCH4 Cytochrome c oxidase subunit OS=Cochliobolus heterostrophus (strain C4 / ATCC 48331 / race T) OX=665024 GN=COCC4DRAFT_137564 PE=3 SV=1
GPR135	RH	A	157.288	-0.737569	0.27157	-2.71595	0.00660866	0.0250563	G protein-coupled receptor 135	NA	UniRef90_UPI000B45838F substance-P receptor-like isoform X1 n=3 Tax=Mizuhopecten yessoensis TaxID=6573 RepID=UPI000B45838F
DDX49	RH	A	445.965	-0.737547	0.281966	-2.61573	0.00890369	0.0316255	DEAD (Asp-Glu-Ala-Asp) box polypeptide	NA	UniRef90_A0A6J8BI28 DDX47 n=1 Tax=Mytilus coruscus TaxID=42192 RepID=A0A6J8BI28_MYTCO
EXOC4	RH	A	368.111	-0.736815	0.204719	-3.59916	0.000319245	0.00220331	Exocyst complex component 4	NA	7739.JGI128679
CLASP1	RH	A	683.49	-0.736814	0.160685	-4.58546	4.52993e-06	6.05702e-05	Cytoplasmic linker associated protein 1	NA	9823.ENSSSCP00000016671
CRC	RH	A	7216.88	0.73595	0.204622	3.59664	0.000322356	0.0022167	bZIP transcription factor	NA	UniRef90_A0A6J8A461 Uncharacterized protein n=1 Tax=Mytilus coruscus TaxID=42192 RepID=A0A6J8A461_MYTCO
CARHSP1	RH	A	754.934	0.734213	0.1044	7.03267	2.02611e-12	2.48434e-10	Calcium regulated heat stable protein 1, 24kDa	NA	UniRef90_A0A6J8DM67 Cold shock domain-containing protein C2,Calcium-regulated heat stable protein 1,Cold shock domain-containing protein CG9705,Calcium-regulated heat-stable protein 1 n=1 Tax=Mytilus coruscus TaxID=42192 RepID=A0A6J8DM67_MYTCO
GGPS1	RH	A	42.8332	-0.734212	0.293833	-2.49874	0.0124636	0.0414127	Geranylgeranyl diphosphate synthase 1	NA	tr|U4KWU6|U4KWU6_PYROM Similar to Geranylgeranyl pyrophosphate synthase acc. no. P24322 OS=Pyronema omphalodes (strain CBS 100304) OX=1076935 GN=PCON_05718 PE=3 SV=1
BKA	RH	A	589.163	-0.73363	0.229431	-3.1976	0.00138577	0.00720049	Fcf1	NA	7070.TC007087-PA
CIAPIN1	RH	A	285.033	-0.733462	0.242061	-3.03007	0.00244495	0.0114968	May be required for the maturation of extramitochondrial Fe S proteins. Has anti-apoptotic effects in the cell	NA	UniRef90_A0A6J8F005 Anamorsin homolog n=1 Tax=Mytilus coruscus TaxID=42192 RepID=A0A6J8F005_MYTCO
CHD64	RH	A	9363.37	-0.733376	0.267151	-2.74518	0.00604784	0.0233418	Calponin family repeat	NA	UniRef90_A0A6J8AZG3 Transgelin n=1 Tax=Mytilus coruscus TaxID=42192 RepID=A0A6J8AZG3_MYTCO
SEC11A	RH	A	649.057	0.7328	0.234745	3.12168	0.00179822	0.0089347	SEC11 homolog A (S. cerevisiae)	NA	UniRef90_A0A6J8DYX9 Signal peptidase complex catalytic subunit SEC11 n=3 Tax=Protostomia TaxID=33317 RepID=A0A6J8DYX9_MYTCO
MRPS34	RH	A	399.668	-0.732359	0.240284	-3.04788	0.00230459	0.0109792	mitochondrial ribosomal protein S34	NA	9913.ENSBTAP00000037370
DEDD	RH	A	57.332	-0.731702	0.241403	-3.03104	0.00243711	0.0114742	Death effector domain containing	NA	UniRef90_A0A6J8EP44 Death effector domain-containing protein,DNA-binding death effector domain-containing protein 2 n=1 Tax=Mytilus coruscus TaxID=42192 RepID=A0A6J8EP44_MYTCO
RPD3	RH	A	666.375	-0.73037	0.232656	-3.13927	0.00169367	0.00849237	histone deacetylase	NA	6669.DappuP306940
MPRIP	RH	A	144.867	-0.729759	0.300878	-2.42543	0.0152904	0.0487559	myosin phosphatase Rho interacting protein	NA	UniRef90_A0A6J8D4K9 Uncharacterized protein n=1 Tax=Mytilus coruscus TaxID=42192 RepID=A0A6J8D4K9_MYTCO
WTAP	RH	A	474.953	-0.728085	0.224406	-3.2445	0.00117659	0.00639525	wilms tumor 1 associated protein	NA	UniRef90_A0A6J8BC26 WTAP n=2 Tax=Mytilus coruscus TaxID=42192 RepID=A0A6J8BC26_MYTCO
FAM177A1	RH	A	228.358	0.727906	0.157438	4.62344	3.77427e-06	5.19675e-05	family with sequence similarity 177, member A1	NA	UniRef90_A0A6J8AAY3 Uncharacterized protein n=1 Tax=Mytilus coruscus TaxID=42192 RepID=A0A6J8AAY3_MYTCO
CCDC53	RH	A	149.172	0.727004	0.207687	3.50048	0.000464419	0.00301563	coiled-coil domain containing 53	|-!- SUBUNIT: Component of the WASH complex. {ECO:0000250|UniProtKB:Q9Y3C0}.|-!- SIMILARITY: Belongs to the CCDC53 family. {ECO:0000305}.|---------------------------------------------------------------------------|Copyrighted by the UniProt Consortium, see https://www.uniprot.org/terms|Distributed under the Creative Commons Attribution (CC BY 4.0) License|-----------------------------------------…	sp|Q6DKA1|WASC3_XENLA WASH complex subunit 3 OS=Xenopus laevis OX=8355 GN=washc3 PE=2 SV=1
PPWD1	RH	A	52.7053	-0.726807	0.250778	-2.89821	0.00375303	0.0160705	peptidylprolyl isomerase domain and WD repeat containing 1	NA	8090.ENSORLP00000002495
TRIP4	RH	A	95.208	-0.725847	0.217002	-3.34488	0.000823177	0.00475341	Thyroid hormone receptor interactor 4	NA	UniRef90_A0A210R4I4 Activating signal cointegrator 1 n=2 Tax=Mizuhopecten yessoensis TaxID=6573 RepID=A0A210R4I4_MIZYE
C19ORF6	RH	A	129.084	0.72467	0.207106	3.49903	0.00046696	0.00302769	chromosome 19 open reading frame 6	NA	7739.JGI119279
CHN1	RH	A	783.914	0.724541	0.190723	3.79892	0.000145327	0.00115819	chimerin 1	NA	UniRef90_A0A6J8CH97 CHN1_2 n=1 Tax=Mytilus coruscus TaxID=42192 RepID=A0A6J8CH97_MYTCO
PABPN1	RH	A	285.099	-0.721614	0.257793	-2.7992	0.00512301	0.0204005	poly(A) binding protein, nuclear 1	NA	7955.ENSDARP00000066721
TFE3	RH	A	1203.96	0.720155	0.170143	4.23263	2.30971e-05	0.000242964	transcription factor binding to IGHM enhancer	NA	UniRef90_A0A6J8DNT5 MITF n=1 Tax=Mytilus coruscus TaxID=42192 RepID=A0A6J8DNT5_MYTCO
DDA1	RH	A	245.382	0.719831	0.172235	4.17936	2.92325e-05	0.000297618	DET1 and DDB1 associated 1	NA	UniRef90_A0A210QGS4 DET1- and DDB1-associated protein 1 n=2 Tax=Pectinidae TaxID=6566 RepID=A0A210QGS4_MIZYE
ADK3	RH	A	78.2065	0.718933	0.267544	2.68716	0.00720619	0.0267652	adenylate kinase	NA	UniRef90_A0A6J8DP19 GTP:AMP phosphotransferase, mitochondrial n=1 Tax=Mytilus coruscus TaxID=42192 RepID=A0A6J8DP19_MYTCO
SEH1L	RH	A	247.239	0.718854	0.186745	3.84939	0.000118412	0.000968051	SEH1-like (S. cerevisiae	NA	9606.ENSP00000382779
TMEM192	RH	A	254.247	0.717557	0.282711	2.53813	0.0111447	0.0380144	Transmembrane protein 192	NA	UniRef90_A0A6J7ZZL6 Transmembrane protein 192 n=2 Tax=Mytilus coruscus TaxID=42192 RepID=A0A6J7ZZL6_MYTCO
ZC3H18	RH	A	61.1476	0.716328	0.296352	2.41715	0.0156424	0.0496414	zinc finger CCCH-type containing 18	NA	UniRef90_A0A6J8CNW4 ZC3H18 n=2 Tax=Mytilus coruscus TaxID=42192 RepID=A0A6J8CNW4_MYTCO
NDUFAF5	RH	A	102.399	-0.716203	0.206127	-3.47457	0.000511674	0.0032683	NADH dehydrogenase (ubiquinone) complex I, assembly factor 5	NA	UniRef90_A0A6J8B7V7 NDUFAF5 n=1 Tax=Mytilus coruscus TaxID=42192 RepID=A0A6J8B7V7_MYTCO
PA2G4	RH	A	938.149	-0.715734	0.242309	-2.9538	0.00313883	0.0139591	Proliferation-associated	NA	UniRef90_A0A6J8B8Y8 Proliferation-associated protein 2G4,ERBB-3 BINDING PROTEIN 1,Proliferation-associated protein A,Curved DNA-binding protein n=2 Tax=Mytilus coruscus TaxID=42192 RepID=A0A6J8B8Y8_MYTCO
SREBP	RH	A	604.866	0.715254	0.290295	2.46389	0.013744	0.0447982	Sterol regulatory element-binding protein	NA	UniRef90_A0A6J8C9L9 SREBP1 n=1 Tax=Mytilus coruscus TaxID=42192 RepID=A0A6J8C9L9_MYTCO
TBCEL	RH	A	73.1147	0.714947	0.266651	2.68121	0.00733564	0.0272124	Tubulin folding cofactor E-like	NA	UniRef90_A0A401RQU4 Ubiquitin-like domain-containing protein (Fragment) n=2 Tax=Galeoidea TaxID=119195 RepID=A0A401RQU4_CHIPU
VTA1	RH	A	184.436	0.714108	0.190732	3.74405	0.000181078	0.00138973	Vps20-associated 1 homolog (S. cerevisiae)	NA	UniRef90_A0A6J8ARL2 VTA1 n=1 Tax=Mytilus coruscus TaxID=42192 RepID=A0A6J8ARL2_MYTCO
RPL5	RH	A	44608.2	-0.711862	0.164506	-4.32727	1.5097e-05	0.000167599	ribosomal protein L5	NA	5691.EAN77331
LAP	RH	A	354.526	0.711082	0.233771	3.04178	0.0023518	0.0111757	Phosphatidylinositol-binding clathrin assembly protein	NA	UniRef90_UPI00148AB0F6 phosphatidylinositol-binding clathrin assembly protein LAP isoform X41 n=1 Tax=Crassostrea gigas TaxID=29159 RepID=UPI00148AB0F6
TTC37	RH	A	164.782	-0.709522	0.265102	-2.67641	0.00744147	0.0275033	Tetratricopeptide repeat domain 37	NA	UniRef90_A0A210PMT7 Tetratricopeptide repeat protein 37 n=2 Tax=Mizuhopecten yessoensis TaxID=6573 RepID=A0A210PMT7_MIZYE
MRPL4	RH	A	342.139	-0.708797	0.238389	-2.97328	0.00294634	0.0133309	Ribosomal protein L4	NA	UniRef90_A0A6J8A3S3 RP-L4 n=2 Tax=Mytilus coruscus TaxID=42192 RepID=A0A6J8A3S3_MYTCO
SUFU	RH	A	362.389	0.708074	0.148113	4.78063	1.74747e-06	2.74531e-05	Suppressor of fused homolog (Drosophila)	NA	UniRef90_A0A6J8EMX7 SUFU n=1 Tax=Mytilus coruscus TaxID=42192 RepID=A0A6J8EMX7_MYTCO
PRPF3	RH	A	196.778	-0.707217	0.23693	-2.98491	0.00283658	0.0129595	PRP3 pre-mRNA processing factor 3 homolog (S. cerevisiae)	NA	UniRef90_A0A6J8EQF6 Pre-mRNA-splicing factor 3 n=5 Tax=Mytilus coruscus TaxID=42192 RepID=A0A6J8EQF6_MYTCO
APRT	RH	A	226.954	0.707093	0.241217	2.93136	0.00337484	0.0148432	adenine phosphoribosyltransferase	|-!- FUNCTION: Catalyzes a salvage reaction resulting in the formation of| AMP, that is energically less costly than de novo synthesis.|-!- CATALYTIC ACTIVITY:| Reaction=AMP + diphosphate = 5-phospho-alpha-D-ribose 1-diphosphate +| adenine; Xref=Rhea:RHEA:16609, ChEBI:CHEBI:16708, ChEBI:CHEBI:33019,| ChEBI:CHEBI:58017, ChEBI:CHEBI:456215; EC=2.4.2.7;|-!- PATHWAY: Purine metabolism; AMP biosynthes…	sp|P12426|APT_DROME Adenine phosphoribosyltransferase OS=Drosophila melanogaster OX=7227 GN=Aprt PE=2 SV=3
ALDH1L2	RH	A	171.224	0.705413	0.215933	3.26681	0.00108766	0.00600825	Aldehyde dehydrogenase 1 family, member	NA	7739.JGI269554
DOCK10	RH	A	349.311	-0.704911	0.215736	-3.26747	0.00108515	0.00600825	dedicator of cyto-kinesis	NA	7739.JGI119584
NAPEPLD	RH	A	450.992	0.70482	0.246666	2.85738	0.00427149	0.0177491	N-acyl phosphatidylethanolamine phospholipase D	NA	UniRef90_A0A6J0YDT8 N-acyl-phosphatidylethanolamine-hydrolyzing phospholipase D n=2 Tax=Boreoeutheria TaxID=1437010 RepID=A0A6J0YDT8_ODOVR
EIF-4A	RH	A	11984.5	-0.704612	0.191605	-3.67742	0.000235604	0.00172881	Initiation factor	NA	7070.TC014113-PA
MATS	RH	A	617.313	0.704159	0.177717	3.96224	7.42494e-05	0.000652202	Mob1/phocein family	NA	10228.TriadP59290
RHOQ	RH	A	1342.42	-0.703996	0.280015	-2.51413	0.0119325	0.0399765	ras homolog family member Q	NA	UniRef90_A0A6J7ZWW6 RHOQ n=1 Tax=Mytilus coruscus TaxID=42192 RepID=A0A6J7ZWW6_MYTCO
BTBD17	RH	A	186.788	-0.702277	0.289178	-2.42853	0.0151604	0.0484955	BTB (POZ) domain containing 17	NA	UniRef90_A0A6J8EK97 BTB domain-containing protein n=1 Tax=Mytilus coruscus TaxID=42192 RepID=A0A6J8EK97_MYTCO
HR39	RH	A	185.087	0.701691	0.169666	4.13572	3.53846e-05	0.000352499	hormone receptor	NA	UniRef90_A0A210R0W0 Nuclear hormone receptor FTZ-F1 beta n=2 Tax=Pectinidae TaxID=6566 RepID=A0A210R0W0_MIZYE
TRAPPC10	RH	A	123.334	-0.700757	0.248332	-2.82186	0.00477464	0.0193722	trafficking protein particle complex	NA	UniRef90_B5DEN0 Trappc10 protein (Fragment) n=1 Tax=Rattus norvegicus TaxID=10116 RepID=B5DEN0_RAT
FBXL18	RH	A	83.488	-0.697284	0.175942	-3.96315	7.39662e-05	0.000650665	F-box and leucine-rich repeat protein 18	NA	9305.ENSSHAP00000014333
UBLCP1	RH	A	101.873	-0.696027	0.210091	-3.31299	0.000923056	0.00522978	ubiquitin-like domain containing CTD phosphatase 1	NA	UniRef90_A0A6J8CPU2 Nuclear proteasome inhibitor UBLCP1 n=1 Tax=Mytilus coruscus TaxID=42192 RepID=A0A6J8CPU2_MYTCO
PPP1CB	RH	A	584.673	0.695889	0.178874	3.8904	0.000100081	0.000837606	protein phosphatase 1, catalytic subunit, beta	NA	8128.ENSONIP00000007365
ISOC1	RH	A	280.915	-0.694107	0.243914	-2.84571	0.00443126	0.018325	Isochorismatase domain containing 1	NA	UniRef90_A0A6J8EFT6 Isochorismatase domain-containing protein 2A,Isochorismatase domain-containing protein 2B,Isochorismatase domain-containing protein 2,Isochorismatase domain-containing protein 1 n=2 Tax=Mytilus coruscus TaxID=42192 RepID=A0A6J8EFT6_MYTCO
NUP133	RH	A	175.157	-0.693657	0.188777	-3.67447	0.000238341	0.00174464	Nucleoporin 133kDa	NA	7668.SPU_005341tr
POLR2A	RH	A	568.386	0.69307	0.175711	3.94438	8.00063e-05	0.000694054	polymerase (RNA) II (DNA directed) polypeptide A	NA	UniRef90_A0A293N372 DNA-directed RNA polymerase (Fragment) n=2 Tax=Ixodoidea TaxID=297308 RepID=A0A293N372_ORNER
CTSF	RH	A	497.423	0.692787	0.279132	2.48194	0.0130671	0.0430112	Cathepsin F	|-!- FUNCTION: Thiol protease which is believed to participate in| intracellular degradation and turnover of proteins. Has also been| implicated in tumor invasion and metastasis.|-!- CATALYTIC ACTIVITY:| Reaction=The recombinant enzyme cleaves synthetic substrates with Phe| and Leu (better than Val) in P2, with high specificity constant| (k(cat)/K(m)) comparable to that of cathepsin L.; EC=3.4.22…	sp|Q9R013|CATF_MOUSE Cathepsin F OS=Mus musculus OX=10090 GN=Ctsf PE=1 SV=1
RAB9B	RH	A	295.461	0.692297	0.159368	4.34402	1.39897e-05	0.000157338	member RAS oncogene family	NA	7739.JGI116143
VCP	RH	A	980.207	0.689148	0.239998	2.87148	0.00408557	0.0171788	Necessary for the fragmentation of Golgi stacks during mitosis and for their reassembly after mitosis. Involved in the formation of the transitional endoplasmic reticulum (tER). The transfer of membranes from the endoplasmic reticulum to the Golgi apparatus occurs via 50-70 nm transition vesicles which derive from part-rough, part-smooth transitional elements of the endoplasmic reticulum (tER). V…	NA	7070.TC009174-PA
NOP9	RH	A	873.469	-0.687198	0.17836	-3.85288	0.000116737	0.000956959	NOP9 nucleolar protein homolog (yeast)	NA	UniRef90_A0A6J8BP09 NOP9 n=1 Tax=Mytilus coruscus TaxID=42192 RepID=A0A6J8BP09_MYTCO
RPS16	RH	A	829.918	-0.686195	0.191229	-3.58835	0.000332783	0.00227799	ribosomal protein	NA	8090.ENSORLP00000020368
NOTCH3	RH	A	542.603	0.685612	0.24607	2.78624	0.00533229	0.0211359	Notch ligand involved in the mediation of Notch signaling (By similarity)	NA	NA
TMF1	RH	A	130.612	0.684246	0.214531	3.18949	0.00142523	0.00737368	TATA element modulatory factor 1	NA	UniRef90_A0A6J8EUU3 TMF1 n=1 Tax=Mytilus coruscus TaxID=42192 RepID=A0A6J8EUU3_MYTCO
AWD	RH	A	10542.3	-0.683254	0.149777	-4.56182	5.0712e-06	6.63335e-05	Nucleoside diphosphate kinase	NA	7029.ACYPI000028-PA
BRF1	RH	A	145.319	-0.6826	0.270343	-2.52494	0.0115719	0.0391319	BRF1 homolog, subunit of RNA polymerase III transcription initiation factor IIIB (S. cerevisiae)	NA	UniRef90_A0A4W5QJL1 BRF1 domain-containing protein n=2 Tax=Hucho hucho TaxID=62062 RepID=A0A4W5QJL1_9TELE
LACTB	RH	A	208.61	-0.682452	0.237844	-2.86933	0.00411341	0.0172541	lactamase, beta	NA	31033.ENSTRUP00000023080
DYNC2LI1	RH	A	65.6305	-0.680131	0.259632	-2.61959	0.00880343	0.0313248	Dynein, cytoplasmic 2, light intermediate chain 1	NA	45351.NEMVEDRAFT_v1g239603-PA
AKR7A2	RH	A	698.831	-0.679171	0.241603	-2.8111	0.00493721	0.0198734	aldo-keto reductase family 7, member A2 (aflatoxin aldehyde reductase)	NA	UniRef90_A0A6J8E0X9 Aldo_ket_red domain-containing protein n=1 Tax=Mytilus coruscus TaxID=42192 RepID=A0A6J8E0X9_MYTCO
WDR48	RH	A	72.1922	0.678729	0.233469	2.90715	0.00364733	0.0157432	WD repeat domain 48	NA	7955.ENSDARP00000065266
TNFSF10	RH	A	1751.69	0.677886	0.254148	2.66728	0.0076467	0.0281236	tumor necrosis factor (ligand) superfamily, member 10	NA	UniRef90_A0A0C5PIY0 TNF ligand-like 1 n=1 Tax=Mytilus galloprovincialis TaxID=29158 RepID=A0A0C5PIY0_MYTGA
SSRP1	RH	A	302.146	0.677362	0.259302	2.61226	0.00899464	0.031892	Histone chaperone Rttp106-like	NA	UniRef90_UPI0005208A5F FACT complex subunit SSRP1 n=2 Tax=Neognathae TaxID=8825 RepID=UPI0005208A5F
TNRC18	RH	A	569.397	0.677111	0.144755	4.67763	2.90215e-06	4.20777e-05	Trinucleotide repeat containing 18	NA	UniRef90_A0A6J8B170 Trinucleotide repeat-containing gene 18 protein,BAH and coiled-coil domain-containing protein 1,Protein winged eye n=3 Tax=Mytilus coruscus TaxID=42192 RepID=A0A6J8B170_MYTCO
EMC10	RH	A	215.308	0.675266	0.253976	2.65877	0.00784254	0.0285991	ER membrane protein complex subunit 10	NA	UniRef90_A0A6J8E1H6 ER membrane protein complex subunit 10 n=1 Tax=Mytilus coruscus TaxID=42192 RepID=A0A6J8E1H6_MYTCO
MSL-1	RH	A	454.25	-0.6745	0.164386	-4.10315	4.07562e-05	0.000400702	male-specific lethal 1	NA	UniRef90_A0A6J8B9V6 MSL1 n=1 Tax=Mytilus coruscus TaxID=42192 RepID=A0A6J8B9V6_MYTCO
DEK	RH	A	266.677	0.674376	0.18605	3.62471	0.00028929	0.00202191	DEK oncogene	NA	UniRef90_A0A6J8EKD6 DEK n=2 Tax=Mytilus coruscus TaxID=42192 RepID=A0A6J8EKD6_MYTCO
TMEM251	RH	A	191.572	0.674293	0.220681	3.0555	0.00224683	0.010738	Transmembrane protein 251	NA	UniRef90_A0A210PKT6 Transmembrane protein 251 n=1 Tax=Mizuhopecten yessoensis TaxID=6573 RepID=A0A210PKT6_MIZYE
RPL21	RH	A	11420.6	-0.672937	0.182883	-3.6796	0.000233598	0.00171619	ribosomal protein	NA	5691.AAZ10701
MAX	RH	A	914.971	0.672415	0.159147	4.22513	2.38807e-05	0.000250331	Helix-loop-helix DNA-binding domain	NA	UniRef90_A0A6J8EEZ0 MAX n=2 Tax=Mytilus coruscus TaxID=42192 RepID=A0A6J8EEZ0_MYTCO
MIS18A	RH	A	12845.2	-0.672023	0.209445	-3.20859	0.00133387	0.0070095	MIS18 kinetochore protein homolog A (S. pombe)	NA	UniRef90_A0A6J8BKV4 Mis18 domain-containing protein n=1 Tax=Mytilus coruscus TaxID=42192 RepID=A0A6J8BKV4_MYTCO
INO80B	RH	A	184.99	-0.67168	0.198907	-3.37686	0.000733181	0.00433781	INO80 complex subunit B	NA	UniRef90_A0A6J8CMJ5 INO80B n=1 Tax=Mytilus coruscus TaxID=42192 RepID=A0A6J8CMJ5_MYTCO
MTMR14	RH	A	216.068	-0.671546	0.197914	-3.39313	0.000690995	0.00414528	Myotubularin related protein 14	NA	UniRef90_A0A6J8BG73 MTMR14 n=2 Tax=Mytilus coruscus TaxID=42192 RepID=A0A6J8BG73_MYTCO
C9ORF41	RH	A	319.215	-0.671317	0.211993	-3.16669	0.00154185	0.00788887	chromosome 9 open reading frame 41	NA	UniRef90_K1QIB5 Carnosine N-methyltransferase n=3 Tax=Crassostrea TaxID=6564 RepID=K1QIB5_CRAGI
RPL13A	RH	A	32900	-0.671283	0.153124	-4.38393	1.16557e-05	0.00013513	ribosomal protein	NA	tr|A0A2Z6R501|A0A2Z6R501_9GLOM 60S ribosomal protein L16 OS=Rhizophagus clarus OX=94130 GN=RCL2_001308700 PE=3 SV=1
EMC6	RH	A	191.157	-0.670887	0.245066	-2.73758	0.0061894	0.023751	ER membrane protein complex subunit 6	NA	UniRef90_A0A210R1G3 ER membrane protein complex subunit 6 n=2 Tax=Pectinidae TaxID=6566 RepID=A0A210R1G3_MIZYE
SLU7	RH	A	245.987	-0.670307	0.229025	-2.92679	0.00342483	0.0149926	SLU7 splicing factor homolog (S. cerevisiae)	NA	UniRef90_A0A6J8B0R7 Pre-mRNA-splicing factor SLU7 n=1 Tax=Mytilus coruscus TaxID=42192 RepID=A0A6J8B0R7_MYTCO
ZETACOP	RH	A	230.194	0.669704	0.224838	2.9786	0.00289564	0.0131516	Clathrin adaptor complex small chain	NA	7425.NV15847-PA
RPS7	RH	A	14158.7	-0.668184	0.1973	-3.38665	0.000707517	0.00420665	ribosomal protein S7	NA	tr|A0A0E9NG46|A0A0E9NG46_SAICN 40S ribosomal protein S7 OS=Saitoella complicata (strain BCRC 22490 / CBS 7301 / JCM 7358 / NBRC 10748 / NRRL Y-17804) OX=698492 GN=G7K_2533-t1 PE=3 SV=1
ALAD	RH	A	75.7421	0.668023	0.259744	2.57185	0.0101157	0.0351271	Delta-aminolevulinic acid dehydratase	NA	7897.ENSLACP00000019000
EMC3	RH	A	144.381	-0.667645	0.247891	-2.6933	0.00707495	0.0264246	ER membrane protein complex subunit 3	NA	UniRef90_K1QVS1 ER membrane protein complex subunit 3 n=2 Tax=Crassostrea TaxID=6564 RepID=K1QVS1_CRAGI
STOML2	RH	A	334.396	-0.667272	0.25351	-2.63213	0.00848518	0.0303601	stomatin (Epb7.2)-like 2	NA	UniRef90_A0A3L5TTK6 Stomatin-like 2-like protein (Fragment) n=2 Tax=Mytilus TaxID=6548 RepID=A0A3L5TTK6_MYTGA
EIF3E	RH	A	1090.83	-0.66597	0.153424	-4.34072	1.42018e-05	0.000159425	Component of the eukaryotic translation initiation factor 3 (eIF-3) complex, which is required for several steps in the initiation of protein synthesis. The eIF-3 complex associates with the 40S ribosome and facilitates the recruitment of eIF-1, eIF-1A, eIF-2 GTP methionyl-tRNAi and eIF-5 to form the 43S preinitiation complex (43S PIC). The eIF-3 complex stimulates mRNA recruitment to the 43S PIC…	NA	8128.ENSONIP00000017381
MED17	RH	A	127.882	-0.665501	0.202693	-3.2833	0.001026	0.00573209	Component of the Mediator complex, a coactivator involved in the regulated transcription of nearly all RNA polymerase II-dependent genes. Mediator functions as a bridge to convey information from gene-specific regulatory proteins to the basal RNA polymerase II transcription machinery. Mediator is recruited to promoters by direct interactions with regulatory proteins and serves as a scaffold for t…	NA	UniRef90_A0A6J8CZ47 Mediator of RNA polymerase II transcription subunit 17 n=1 Tax=Mytilus coruscus TaxID=42192 RepID=A0A6J8CZ47_MYTCO
SWM	RH	A	448.136	-0.665304	0.2232	-2.98075	0.00287546	0.0130974	RRM	NA	7425.NV16019-PA
SGTA	RH	A	208.305	0.6647	0.275255	2.41485	0.0157415	0.0499298	small glutamine-rich tetratricopeptide repeat (TPR)-containing, alpha	NA	UniRef90_A0A6J8BR43 SGTA n=1 Tax=Mytilus coruscus TaxID=42192 RepID=A0A6J8BR43_MYTCO
POLR3E	RH	A	132.22	-0.664295	0.265202	-2.50487	0.0122497	0.0408571	Polymerase (RNA) III (DNA directed) polypeptide E	NA	UniRef90_A0A6J8B9V5 RPC5 n=1 Tax=Mytilus coruscus TaxID=42192 RepID=A0A6J8B9V5_MYTCO
USP47	RH	A	275.635	0.662852	0.145405	4.55866	5.14815e-06	6.7194e-05	ubiquitin carboxyl-terminal hydrolase	NA	UniRef90_A0A2H6NBM9 USP domain-containing protein (Fragment) n=1 Tax=Micrurus lemniscatus carvalhoi TaxID=129465 RepID=A0A2H6NBM9_MICLE
MVP	RH	A	1879.64	0.662506	0.214466	3.08909	0.00200771	0.00986154	Major vault protein	NA	UniRef90_Q4TF01 Chromosome undetermined SCAF4945, whole genome shotgun sequence (Fragment) n=1 Tax=Tetraodon nigroviridis TaxID=99883 RepID=Q4TF01_TETNG
KIAA0368	RH	A	151.683	-0.662085	0.18672	-3.54586	0.000391328	0.00261045	Proteasome-associated protein ECM29 homolog	NA	UniRef90_A0A6J8EBJ7 ECM29 n=3 Tax=Mytilus coruscus TaxID=42192 RepID=A0A6J8EBJ7_MYTCO
GTP-BP	RH	A	230.359	0.660973	0.265018	2.49407	0.0126288	0.0418664	Signal recognition particle receptor	NA	7460.GB13324-PA
TPR	RH	A	211.635	0.659641	0.228649	2.88495	0.00391475	0.0165881	translocated promoter region, nuclear basket protein	NA	UniRef90_UPI00145821CF nucleoprotein TPR-like n=1 Tax=Pecten maximus TaxID=6579 RepID=UPI00145821CF
TM9SF4	RH	A	349.232	0.658998	0.18525	3.55734	0.000374631	0.00251299	transmembrane 9 superfamily	|-!- FUNCTION: Associates with proteins harboring glycine-rich transmembrane| domains and ensures their efficient localization to the cell surface.| {ECO:0000250|UniProtKB:Q92544}.|-!- SUBCELLULAR LOCATION: Membrane {ECO:0000255}; Multi-pass membrane| protein {ECO:0000255}. Golgi apparatus {ECO:0000250|UniProtKB:Q92544}.| Early endosome {ECO:0000250|UniProtKB:Q92544}.|-!- SIMILARITY: Belongs to t…	sp|A5D7E2|TM9S4_BOVIN Transmembrane 9 superfamily member 4 OS=Bos taurus OX=9913 GN=TM9SF4 PE=2 SV=2
BCL10	RH	A	515.969	-0.657288	0.197261	-3.33207	0.000862035	0.00493048	B-cell CLL lymphoma 10	NA	UniRef90_A0A6J8CAE6 BCL10 n=1 Tax=Mytilus coruscus TaxID=42192 RepID=A0A6J8CAE6_MYTCO
NFYA	RH	A	88.6561	-0.656972	0.233596	-2.81243	0.0049168	0.019842	nuclear transcription factor Y, alpha	NA	69293.ENSGACP00000010447
SF3A3	RH	A	863.941	-0.656498	0.152951	-4.29221	1.76904e-05	0.000192666	splicing factor 3a, subunit 3	NA	31033.ENSTRUP00000022849
RPS11	RH	A	11207.6	-0.655389	0.178272	-3.67634	0.000236602	0.00173403	Ribosomal protein S11	NA	7029.ACYPI009948-PA
UBL4A	RH	A	278.363	-0.654911	0.158259	-4.13821	3.5002e-05	0.000349846	Component of the BAT3 complex, a multiprotein complex involved in the post-translational delivery of tail-anchored (TA) membrane proteins to the endoplasmic reticulum membrane. TA membrane proteins, also named type II transmembrane proteins, contain a single C-terminal transmembrane region. The complex acts by facilitating TA proteins capture by ASNA1 TRC40 it is recruited to ribosomes synthesizi…	NA	7668.SPU_012893tr
ARPC2	RH	A	2588.23	0.654503	0.160403	4.08035	4.49671e-05	0.000434275	actin related protein 2 3 complex, subunit 2	NA	6945.ISCW023170-PA
MAF1	RH	A	466.982	0.653369	0.204906	3.18862	0.00142953	0.00738351	MAF1 homolog (S. cerevisiae)	NA	6945.ISCW019141-PA
ATPSYN-CF6	RH	A	1624.45	-0.652797	0.19144	-3.40992	0.000649814	0.00394408	Mitochondrial membrane ATP synthase (F(1)F(0) ATP synthase or Complex V) produces ATP from ADP in the presence of a proton gradient across the membrane which is generated by electron transport complexes of the respiratory chain (By similarity)	NA	UniRef90_A0A224Y2F2 ATP synthase-coupling factor 6, mitochondrial n=3 Tax=Triatominae TaxID=70999 RepID=A0A224Y2F2_9HEMI
TTC1	RH	A	79.0472	0.650863	0.232393	2.8007	0.00509919	0.020346	tetratricopeptide repeat domain 1	NA	30611.ENSOGAP00000014630
OSI_22282	RH	A	222.566	-0.649681	0.222362	-2.92172	0.00348102	0.0151558	ring finger and FYVE-like domain containing E3 ubiquitin protein ligase	NA	UniRef90_UPI001458FD7D uncharacterized protein LOC117342453 n=1 Tax=Pecten maximus TaxID=6579 RepID=UPI001458FD7D
PEF1	RH	A	679.223	0.649205	0.210801	3.07971	0.00207204	0.0101115	Penta-EF-hand domain containing 1	NA	UniRef90_A0A6J8A330 Peflin,Programmed cell death protein 6,Sorcin n=1 Tax=Mytilus coruscus TaxID=42192 RepID=A0A6J8A330_MYTCO
UQCRB	RH	A	1526.52	-0.649168	0.215028	-3.01899	0.00253617	0.0118479	Component of the ubiquinol-cytochrome c reductase complex (complex III or cytochrome b-c1 complex), which is part of the mitochondrial respiratory chain (By similarity)	NA	UniRef90_A0A2T7PGM4 Cytochrome b-c1 complex subunit 7 n=1 Tax=Pomacea canaliculata TaxID=400727 RepID=A0A2T7PGM4_POMCA
SDHC	RH	A	1758.37	0.646756	0.210339	3.07483	0.00210625	0.0102452	Succinate dehydrogenase complex, subunit C, integral membrane protein	NA	UniRef90_A0A6J8C6T9 Succinate dehydrogenase cytochrome b560 subunit, mitochondrial n=1 Tax=Mytilus coruscus TaxID=42192 RepID=A0A6J8C6T9_MYTCO
PSMD8	RH	A	216.519	0.645413	0.244535	2.63934	0.00830669	0.0298881	Proteasome (Prosome, macropain) 26S subunit, non-ATPase, 8	NA	UniRef90_K1QVR0 26S proteasome non-ATPase regulatory subunit 8 n=2 Tax=Crassostrea TaxID=6564 RepID=K1QVR0_CRAGI
DERL1	RH	A	240.998	0.644624	0.211378	3.04963	0.00229125	0.010933	Derlin 1	NA	UniRef90_K1Q5Y7 Derlin n=1 Tax=Crassostrea gigas TaxID=29159 RepID=K1Q5Y7_CRAGI
FAU	RH	A	6114.45	-0.644599	0.210649	-3.06007	0.00221287	0.0106097	Finkel-Biskis-Reilly murine sarcoma virus (FBR-MuSV) ubiquitously expressed	NA	tr|A0A067MLF1|A0A067MLF1_9AGAM Ubiquitin-like domain-containing protein OS=Botryobasidium botryosum FD-172 SS1 OX=930990 GN=BOTBODRAFT_281280 PE=4 SV=1
LRRC45	RH	A	67.3373	0.643371	0.263325	2.44326	0.0145553	0.0469341	leucine rich repeat containing 45	|-!- FUNCTION: Component of the proteinaceous fiber-like linker between two| centrioles, required for centrosome cohesion.| {ECO:0000250|UniProtKB:Q96CN5}.|-!- SUBCELLULAR LOCATION: Cytoplasm, cytoskeleton, microtubule organizing| center, centrosome {ECO:0000250|UniProtKB:Q96CN5}. Note=Localizes to| the proteinaceous linker between the proximal ends of the centrioles.| {ECO:0000250|UniProtKB:Q96C…	sp|Q5ZI11|LRC45_CHICK Leucine-rich repeat-containing protein 45 OS=Gallus gallus OX=9031 GN=LRRC45 PE=2 SV=1
C7ORF41	RH	A	209.759	0.639879	0.178207	3.59066	0.000329847	0.00226304	chromosome 7 open reading frame 41	NA	UniRef90_A0A6J8CE56 Maturin n=1 Tax=Mytilus coruscus TaxID=42192 RepID=A0A6J8CE56_MYTCO
SMD3	RH	A	486.685	0.639199	0.221784	2.88209	0.00395053	0.0166927	Small nuclear ribonucleoprotein	NA	7668.SPU_024030tr
VPS28	RH	A	274.784	0.638868	0.225651	2.83121	0.00463716	0.0189421	vacuolar protein sorting 28 homolog (S. cerevisiae)	NA	tr|A0A2Z6SMY3|A0A2Z6SMY3_9GLOM Vacuolar protein sorting-associated protein 28 OS=Rhizophagus clarus OX=94130 GN=RCL2_000538400 PE=3 SV=1
PHAX	RH	A	231.192	-0.63885	0.191033	-3.34419	0.000825237	0.00475618	phosphorylated adaptor for RNA export	NA	UniRef90_A0A6J8EGM6 Phosphorylated adapter RNA export protein n=1 Tax=Mytilus coruscus TaxID=42192 RepID=A0A6J8EGM6_MYTCO
ZNF407	RH	A	85.8411	-0.638789	0.229034	-2.78906	0.00528613	0.0209668	zinc finger protein 407	NA	UniRef90_UPI000BAF7A14 zinc finger protein 850-like n=1 Tax=Crassostrea virginica TaxID=6565 RepID=UPI000BAF7A14
SNUPN	RH	A	75.4767	-0.636543	0.240221	-2.64982	0.00805346	0.029209	Snurportin 1	NA	9606.ENSP00000309831
PAN2	RH	A	286.705	0.636256	0.181086	3.51355	0.000442168	0.00288873	PAN2 polyA specific ribonuclease subunit homolog (S. cerevisiae)	NA	7425.NV14501-PA
MRGBP	RH	A	72.1755	0.63443	0.232336	2.73066	0.0063208	0.0241628	MRG MORF4L binding protein	NA	UniRef90_A0A6J8B1A7 MRGBP n=1 Tax=Mytilus coruscus TaxID=42192 RepID=A0A6J8B1A7_MYTCO
AGAP2	RH	A	500.202	0.63432	0.230184	2.75571	0.00585653	0.0227347	ArfGAP with GTPase domain, ankyrin repeat and PH domain	NA	UniRef90_A0A2C9JEF2 Uncharacterized protein n=1 Tax=Biomphalaria glabrata TaxID=6526 RepID=A0A2C9JEF2_BIOGL
PRX5	RH	A	951.064	0.634267	0.174369	3.63749	0.000275304	0.00195342	Peroxiredoxin 5	NA	UniRef90_A0A6J8C391 Peroxiredoxin-5 n=1 Tax=Mytilus coruscus TaxID=42192 RepID=A0A6J8C391_MYTCO
FNE	RH	A	359.997	-0.634105	0.179137	-3.53977	0.000400479	0.00266354	RNA-binding protein	NA	UniRef90_A0A6J8ARX4 ELAVL1 n=1 Tax=Mytilus coruscus TaxID=42192 RepID=A0A6J8ARX4_MYTCO
IMMP1L	RH	A	74.0807	0.633472	0.253417	2.49972	0.0124292	0.0413413	IMP1 inner mitochondrial membrane peptidase-like (S. cerevisiae)	NA	tr|A0A397U508|A0A397U508_9GLOM Mitochondrial inner membrane protease subunit 1 OS=Gigaspora rosea OX=44941 GN=C2G38_2121360 PE=4 SV=1
BRE1	RH	A	202.994	0.63291	0.175636	3.60353	0.000313929	0.00217366	RING	NA	UniRef90_A0A210PQN6 E3 ubiquitin protein ligase n=2 Tax=Pectinidae TaxID=6566 RepID=A0A210PQN6_MIZYE
CREB3L2	RH	A	1320.1	-0.632833	0.193882	-3.26401	0.00109849	0.00604858	cAMP responsive element binding protein 3-like	NA	UniRef90_A0A6J8AC91 CREB3 n=1 Tax=Mytilus coruscus TaxID=42192 RepID=A0A6J8AC91_MYTCO
GMFB	RH	A	876.585	0.632535	0.213128	2.96786	0.0029988	0.0135027	glia maturation factor	NA	UniRef90_UPI000BAEEDF2 glia maturation factor beta-like isoform X1 n=2 Tax=Crassostrea virginica TaxID=6565 RepID=UPI000BAEEDF2
MAGOH	RH	A	172.578	0.630963	0.200433	3.148	0.00164389	0.00827725	Mago-nashi homolog	NA	7897.ENSLACP00000017013
PION	RH	A	102.946	0.629159	0.248189	2.535	0.0112447	0.0381824	pigeon homolog (Drosophila)	NA	UniRef90_A0A0B7BYI5 Uncharacterized protein (Fragment) n=1 Tax=Arion vulgaris TaxID=1028688 RepID=A0A0B7BYI5_9EUPU
POLR3A	RH	A	326.16	-0.628996	0.25424	-2.47403	0.0133599	0.0437596	polymerase (RNA) III (DNA directed) polypeptide A	NA	UniRef90_A0A4W5M911 DNA-directed RNA polymerase subunit n=1 Tax=Hucho hucho TaxID=62062 RepID=A0A4W5M911_9TELE
EF2B	RH	A	13234.5	0.628044	0.195284	3.21605	0.0012997	0.00688406	Elongation factor	NA	7260.FBpp0254012
COG7	RH	A	134.696	-0.626054	0.21266	-2.94392	0.00324085	0.0143068	Component of oligomeric Golgi complex 7	NA	UniRef90_A0A6J8A3E5 Component of oligomeric Golgi complex 7 n=1 Tax=Mytilus coruscus TaxID=42192 RepID=A0A6J8A3E5_MYTCO
RBM8A	RH	A	628.281	-0.625404	0.168241	-3.71732	0.000201349	0.0015144	RNA binding motif protein 8A	NA	7739.JGI251578
UPF2	RH	A	488.353	-0.624451	0.248238	-2.51554	0.0118852	0.0398623	UPF2 regulator of nonsense transcripts homolog (yeast)	NA	UniRef90_S4PW20 Upf2 (Fragment) n=1 Tax=Pararge aegeria TaxID=116150 RepID=S4PW20_9NEOP
SIAE	RH	A	260.043	-0.624108	0.222108	-2.80994	0.00495511	0.0199297	sialic acid acetylesterase	NA	WP_136082022.1 sialate O-acetylesterase [Pontiella desulfatans]
GANC	RH	A	397.566	0.621317	0.219507	2.83052	0.00464731	0.0189707	Glucosidase, alpha	NA	UniRef90_A0A6J8D6F6 GANAB n=1 Tax=Mytilus coruscus TaxID=42192 RepID=A0A6J8D6F6_MYTCO
CDKAL1	RH	A	121.524	-0.620321	0.223166	-2.77964	0.00544188	0.0214547	CDK5 regulatory subunit associated protein 1-like 1	NA	UniRef90_A0A6J8ACQ1 Threonylcarbamoyladenosine tRNA methylthiotransferase n=1 Tax=Mytilus coruscus TaxID=42192 RepID=A0A6J8ACQ1_MYTCO
CHCHD3	RH	A	816.015	0.618026	0.166439	3.71323	0.000204633	0.00153526	coiled-coil-helix-coiled-coil-helix domain containing 3	NA	7739.JGI129729
CDC40	RH	A	256.591	0.617258	0.164258	3.75787	0.000171367	0.00132705	cell division cycle 40 homolog (S. cerevisiae)	NA	7668.SPU_024485tr
TRIM13	RH	A	188.373	-0.615087	0.228799	-2.68833	0.00718103	0.0267047	tripartite motif containing	NA	UniRef90_A0A6J8ASR8 Uncharacterized protein n=1 Tax=Mytilus coruscus TaxID=42192 RepID=A0A6J8ASR8_MYTCO
PLBD2	RH	A	386.871	0.612211	0.204168	2.99857	0.00271251	0.0125162	phospholipase B domain containing	NA	UniRef90_A0A6J8AH90 Phospholipase B-like n=1 Tax=Mytilus coruscus TaxID=42192 RepID=A0A6J8AH90_MYTCO
NUP98	RH	A	680.996	-0.609737	0.168465	-3.61938	0.00029531	0.00205896	nucleoporin 98kDa	NA	UniRef90_UPI0014584FC6 nuclear pore complex protein Nup98-Nup96-like n=1 Tax=Pecten maximus TaxID=6579 RepID=UPI0014584FC6
DHX38	RH	A	111.56	0.609165	0.234099	2.60217	0.00926357	0.0326531	DEAH (Asp-Glu-Ala-His) box polypeptide	NA	UniRef90_UPI00148A24FB pre-mRNA-splicing factor ATP-dependent RNA helicase PRP16 n=3 Tax=Crassostrea TaxID=6564 RepID=UPI00148A24FB
ANKLE2	RH	A	272.515	-0.60587	0.165407	-3.6629	0.000249374	0.0018013	ankyrin repeat and LEM domain containing 2	NA	UniRef90_K1QCT4 Ankyrin repeat and LEM domain-containing protein 2 n=2 Tax=Crassostrea gigas TaxID=29159 RepID=K1QCT4_CRAGI
C15ORF38	RH	A	413.837	-0.602656	0.191928	-3.14002	0.00168937	0.00847784	Chromosome 15 open reading frame 38	|-!- FUNCTION: Regulates actin polymerization by inhibiting the actin-| nucleating activity of the Arp2/3 complex; the function is competetive| with nucleation promoting factors. Participates in an incoherent| feedforward loop at the lamellipodium tip where it inhibits the ARP2/2| complex in response to Rac signaling and where Rac also stimulates| actin polymerization through the WAVE complex. In…	sp|Q9D0A3|ARPIN_MOUSE Arpin OS=Mus musculus OX=10090 GN=Arpin PE=1 SV=1
TBC1D13	RH	A	127.52	-0.601534	0.240548	-2.50068	0.0123954	0.0412517	TBC1 domain family, member 13	NA	69293.ENSGACP00000024447
NAA38	RH	A	172.206	0.601067	0.165292	3.63638	0.000276493	0.00195494	N(alpha)-acetyltransferase 38, NatC auxiliary subunit	NA	7897.ENSLACP00000011624
DCAF11	RH	A	166.011	-0.600333	0.219348	-2.73689	0.00620226	0.0237701	DDB1 and CUL4 associated factor 11	NA	UniRef90_A0A6J8AUQ7 DCAF11 n=1 Tax=Mytilus coruscus TaxID=42192 RepID=A0A6J8AUQ7_MYTCO
USP8	RH	A	408.909	0.599884	0.189689	3.16246	0.00156442	0.00796466	ubiquitin specific peptidase 8	NA	UniRef90_A0A6J8EYN8 USP8 n=1 Tax=Mytilus coruscus TaxID=42192 RepID=A0A6J8EYN8_MYTCO
LTA4H	RH	A	467.134	0.599285	0.191786	3.12476	0.00177949	0.00885623	arginyl aminopeptidase (aminopeptidase	NA	UniRef90_A0A6J8D384 Leukotriene A(4) hydrolase n=3 Tax=Mytilus coruscus TaxID=42192 RepID=A0A6J8D384_MYTCO
RAB22A	RH	A	390.459	-0.599229	0.184878	-3.24122	0.00119021	0.00642285	RAB22A, member RAS oncogene family	|-!- FUNCTION: Endosomal protein that may be involved in endocytosis| (PubMed:16103374). Involved in the trafficking of proteins from| prevacuolar compartments (PVCs) to vacuoles (PubMed:23682115,| PubMed:24824487). May activate the MON1-CCZ1 complex which acts as| guanine nucleotide exchange factors (GEF) for Rab7 protein family, and| serves as a link between Rab5 and Rab7 families in PVCs, and …	sp|Q9SN68|RAF2B_ARATH Ras-related protein RABF2b OS=Arabidopsis thaliana OX=3702 GN=RABF2B PE=1 SV=1
DCP2	RH	A	262.49	-0.599061	0.212829	-2.81475	0.00488153	0.0197394	Dcp2, box A domain	NA	UniRef90_A0A6J8BWR8 DCP2 n=1 Tax=Mytilus coruscus TaxID=42192 RepID=A0A6J8BWR8_MYTCO
SDCCAG3	RH	A	146.791	0.597279	0.195176	3.06021	0.00221182	0.0106097	Serologically defined colon cancer antigen 3	NA	UniRef90_A0A6J8E6F8 Endosome-associated-trafficking regulator 1 n=2 Tax=Mytilus coruscus TaxID=42192 RepID=A0A6J8E6F8_MYTCO
NXF1	RH	A	221.704	-0.595819	0.218902	-2.72185	0.00649168	0.0247218	Nuclear RNA export factor	NA	UniRef90_A0A6J8EHL1 NXF n=1 Tax=Mytilus coruscus TaxID=42192 RepID=A0A6J8EHL1_MYTCO
UBA3	RH	A	74.7754	0.595589	0.219589	2.71229	0.00668199	0.0252706	Ubiquitin-like modifier activating enzyme 3	NA	UniRef90_A0A6J8DQP6 NEDD8-activating enzyme E1 catalytic subunit n=1 Tax=Mytilus coruscus TaxID=42192 RepID=A0A6J8DQP6_MYTCO
FPGT	RH	A	180.553	-0.59543	0.178027	-3.3446	0.000824017	0.0047537	L-fucokinase	NA	UniRef90_A0PJA8 FPGT protein (Fragment) n=1 Tax=Homo sapiens TaxID=9606 RepID=A0PJA8_HUMAN
TMEM203	RH	A	87.1456	0.595194	0.215948	2.7562	0.00584778	0.0227153	transmembrane protein 203	NA	7739.JGI81551
PSMA1	RH	A	437.922	-0.594867	0.21921	-2.71369	0.00665385	0.02518	The proteasome is a multicatalytic proteinase complex which is characterized by its ability to cleave peptides with Arg, Phe, Tyr, Leu, and Glu adjacent to the leaving group at neutral or slightly basic pH. The proteasome has an ATP-dependent proteolytic activity	NA	UniRef90_UPI000359F065 proteasome subunit alpha type-1 n=1 Tax=Aplysia californica TaxID=6500 RepID=UPI000359F065
KLHL11	RH	A	91.0664	0.594192	0.238418	2.49223	0.0126945	0.0419956	kelch-like 11 (Drosophila)	NA	UniRef90_UPI0014586B47 kelch-like protein 11 n=1 Tax=Pecten maximus TaxID=6579 RepID=UPI0014586B47
TMPO	RH	A	817.941	0.593931	0.127795	4.64752	3.35943e-06	4.73389e-05	lamina-associated polypeptide 2	NA	UniRef90_A0A6J8DMZ3 TMPO n=1 Tax=Mytilus coruscus TaxID=42192 RepID=A0A6J8DMZ3_MYTCO
TBCE	RH	A	116.992	0.59291	0.204607	2.8978	0.00375789	0.0160705	Tubulin folding cofactor E	NA	UniRef90_UPI000BAF192E tubulin-specific chaperone E-like n=1 Tax=Crassostrea virginica TaxID=6565 RepID=UPI000BAF192E
ATP6V0C	RH	A	2782.49	0.591524	0.111842	5.28892	1.23041e-07	2.90328e-06	ATPase, H transporting, lysosomal 16kDa, V0 subunit c	NA	7668.SPU_026580tr
POLR2B	RH	A	257.505	0.589181	0.196179	3.00328	0.00267083	0.0123905	polymerase (RNA) II (DNA directed) polypeptide B, 140kDa	NA	UniRef90_A0A482VGS8 DNA-directed RNA polymerase n=2 Tax=Cucujiformia TaxID=41088 RepID=A0A482VGS8_9CUCU
FDPS	RH	A	290.269	-0.58775	0.202802	-2.89814	0.00375382	0.0160705	RUN and SH3 domain containing 1	NA	9813.ENSPCAP00000013515
CAMK1	RH	A	408.472	-0.586964	0.202058	-2.90493	0.00367333	0.0158313	Calcium calmodulin-dependent protein kinase	NA	UniRef90_A0A2C9JWQ2 Protein kinase domain-containing protein n=1 Tax=Biomphalaria glabrata TaxID=6526 RepID=A0A2C9JWQ2_BIOGL
RBM15	RH	A	218.473	0.586503	0.191818	3.0576	0.0022312	0.0106803	RNA binding motif protein	NA	UniRef90_A0A3Q0JN91 RNA-binding protein spenito n=1 Tax=Diaphorina citri TaxID=121845 RepID=A0A3Q0JN91_DIACI
NISCH	RH	A	136.466	-0.586163	0.173357	-3.38125	0.000721563	0.0042817	nischarin	NA	UniRef90_A0A6J8CX33 Nischarin n=1 Tax=Mytilus coruscus TaxID=42192 RepID=A0A6J8CX33_MYTCO
DLGAP4	RH	A	613.55	-0.58579	0.120653	-4.85517	1.20286e-06	2.03876e-05	Discs, large (Drosophila) homolog-associated protein 4	NA	UniRef90_A0A433T6V6 Uncharacterized protein n=1 Tax=Elysia chlorotica TaxID=188477 RepID=A0A433T6V6_ELYCH
PLAA	RH	A	105.526	0.585567	0.231758	2.52663	0.0115162	0.0390163	PUL domain	NA	UniRef90_A0A6J8DUF5 PLAA n=1 Tax=Mytilus coruscus TaxID=42192 RepID=A0A6J8DUF5_MYTCO
KIAA1045	RH	A	313.836	-0.585163	0.224943	-2.60138	0.0092849	0.0327092	kiaa1045	NA	UniRef90_A0A6J8CNA3 EF-hand domain-containing protein n=1 Tax=Mytilus coruscus TaxID=42192 RepID=A0A6J8CNA3_MYTCO
DNASE2	RH	A	962.761	0.585115	0.190749	3.06747	0.00215882	0.0104502	deoxyribonuclease II	NA	7739.JGI66664
VAMP5	RH	A	110.359	0.584714	0.225142	2.59709	0.00940166	0.0330431	vesicle-associated membrane protein 5	NA	NA
PICK1	RH	A	295.554	0.584542	0.16914	3.45596	0.000548331	0.00344396	Protein interacting with PRKCA 1	NA	UniRef90_A0A6J8AHX9 MFS domain-containing protein n=1 Tax=Mytilus coruscus TaxID=42192 RepID=A0A6J8AHX9_MYTCO
BLOC1S1	RH	A	602.89	-0.580937	0.231336	-2.51122	0.0120313	0.0402405	biogenesis of lysosome-related organelles complex 1 subunit	NA	UniRef90_A0A194APM9 Biogenesis of lysosome-related organelles complex 1 subunit 1 n=1 Tax=Pinctada fucata TaxID=50426 RepID=A0A194APM9_PINFU
ZBTB8OS	RH	A	150.648	-0.580721	0.211705	-2.74307	0.00608685	0.0234367	zinc finger and BTB domain containing 8 opposite strand	NA	UniRef90_UPI00065B5BDC protein archease-like n=1 Tax=Aplysia californica TaxID=6500 RepID=UPI00065B5BDC
SLC16A13	RH	A	513.323	-0.580005	0.228124	-2.5425	0.0110063	0.0376707	Proton-linked monocarboxylate transporter. Catalyzes the rapid transport across the plasma membrane of many monocarboxylates (By similarity)	NA	UniRef90_A0A6J8C148 SLC16A13 n=1 Tax=Mytilus coruscus TaxID=42192 RepID=A0A6J8C148_MYTCO
GPT2	RH	A	430.523	0.579546	0.225808	2.56655	0.0102717	0.0355608	transaminase (Alanine aminotransferase)	NA	UniRef90_A0A1Y3B1E6 Aminotran_1_2 domain-containing protein (Fragment) n=1 Tax=Euroglyphus maynei TaxID=6958 RepID=A0A1Y3B1E6_EURMA
SNF4AGAMMA	RH	A	901.539	-0.577923	0.150969	-3.82808	0.000129146	0.00103748	AMP-activated protein kinase, gamma	NA	6945.ISCW010164-PA
CLINT1	RH	A	709.721	-0.576395	0.13313	-4.32956	1.49407e-05	0.00016617	Clathrin interactor 1	NA	NA
IST1	RH	A	441.439	0.576327	0.205352	2.80654	0.00500773	0.0201011	increased sodium tolerance 1 homolog (yeast)	NA	7739.JGI79962
SNF	RH	A	338.527	0.575882	0.204335	2.81833	0.00482745	0.0195733	small nuclear ribonucleoprotein	NA	6669.DappuP308934
LYPLAL1	RH	A	273.505	0.569008	0.205386	2.77043	0.00559828	0.0219445	Lysophospholipase-like 1	NA	UniRef90_A0A6J8CEN7 Abhydrolase_2 domain-containing protein n=1 Tax=Mytilus coruscus TaxID=42192 RepID=A0A6J8CEN7_MYTCO
CCDC47	RH	A	546.959	0.565571	0.180432	3.13454	0.00172125	0.00860198	Coiled-coil domain containing 47	NA	UniRef90_A0A6J8BCF7 Coiled-coil domain-containing protein 47 n=2 Tax=Mytilus coruscus TaxID=42192 RepID=A0A6J8BCF7_MYTCO
KIF5B	RH	A	350.818	0.565024	0.174285	3.24196	0.00118713	0.00641902	Kinesin family member	|-!- FUNCTION: Kinesin is a microtubule-associated force-producing protein| that may play a role in organelle transport.|-!- SUBUNIT: Oligomer composed of two heavy chains and two light chains.| Interacts with amyloid-beta precursor-like protein (via cytoplasmic| domain) (PubMed:23011729). {ECO:0000269|PubMed:23011729}.|-!- SUBCELLULAR LOCATION: Cytoplasm, cytoskeleton {ECO:0000305}. Cell| projec…	sp|P21613|KINH_DORPE Kinesin heavy chain OS=Doryteuthis pealeii OX=1051067 PE=1 SV=1
C17ORF62	RH	A	265.324	0.56424	0.230399	2.44897	0.0143266	0.0462712	chromosome 17 open reading frame 62	NA	UniRef90_A0A6J8AL06 Essential for reactive oxygen species protein n=1 Tax=Mytilus coruscus TaxID=42192 RepID=A0A6J8AL06_MYTCO
NEURL4	RH	A	272.255	-0.562535	0.139107	-4.0439	5.25704e-05	0.000497966	neuralized homolog 4 (Drosophila)	NA	UniRef90_A0A6J8D789 Neuralized-like protein 4 n=3 Tax=Mytilus coruscus TaxID=42192 RepID=A0A6J8D789_MYTCO
BRD3	RH	A	627.468	0.562276	0.154622	3.63646	0.000276415	0.00195494	bromodomain containing	NA	UniRef90_A0A210QV43 Bromodomain-containing protein 4 n=4 Tax=Pectinidae TaxID=6566 RepID=A0A210QV43_MIZYE
NOX4	RH	A	1785.6	-0.558798	0.190468	-2.93382	0.00334815	0.0147589	Arylsulfatase	NA	UniRef90_UPI000D72764B dual oxidase-like n=1 Tax=Pogonomyrmex barbatus TaxID=144034 RepID=UPI000D72764B
NDUFV1	RH	A	430.383	0.55865	0.211505	2.6413	0.00825878	0.0297385	NADH dehydrogenase (ubiquinone) flavoprotein 1	NA	UniRef90_A0A6J8BZ78 NADH dehydrogenase [ubiquinone] flavoprotein 1, mitochondrial n=1 Tax=Mytilus coruscus TaxID=42192 RepID=A0A6J8BZ78_MYTCO
RPSA	RH	A	9375.21	-0.55716	0.207201	-2.68898	0.00716699	0.026669	Required for the assembly and or stability of the 40S ribosomal subunit. Required for the processing of the 20S rRNA- precursor to mature 18S rRNA in a late step of the maturation of 40S ribosomal subunits	NA	7739.JGI200833
CAF1	RH	A	1724.45	-0.556599	0.160054	-3.47757	0.000505977	0.00323879	Histone-binding protein RBBP4 or subunit C of CAF1 complex	NA	UniRef90_A0A6A4JZS2 WD_REPEATS_REGION domain-containing protein n=1 Tax=Apolygus lucorum TaxID=248454 RepID=A0A6A4JZS2_APOLU
CUL4B	RH	A	315.377	-0.555998	0.13938	-3.98907	6.63338e-05	0.000600196	Cullin 4B	NA	UniRef90_A0A6J8C3G9 CUL4 n=1 Tax=Mytilus coruscus TaxID=42192 RepID=A0A6J8C3G9_MYTCO
NDUFV2	RH	A	412.864	-0.555237	0.213554	-2.59998	0.00932279	0.0328042	NADH dehydrogenase ubiquinone flavoprotein 2	NA	tr|J3P0J1|J3P0J1_GAET3 NADH-ubiquinone oxidoreductase 24 kDa subunit OS=Gaeumannomyces tritici (strain R3-111a-1) OX=644352 GN=20347494 PE=3 SV=1
SLC7A6OS	RH	A	278.056	-0.55336	0.228483	-2.42188	0.0154403	0.0491053	solute carrier family 7, member 6 opposite strand	NA	UniRef90_A0A6J8AXE3 Probable RNA polymerase II nuclear localization protein SLC7A6OS n=1 Tax=Mytilus coruscus TaxID=42192 RepID=A0A6J8AXE3_MYTCO
SMARCA2	RH	A	459.468	0.553256	0.163948	3.37458	0.000739291	0.00436109	SWI SNF related, matrix associated, actin dependent regulator of chromatin, subfamily a, member 2	NA	UniRef90_A0A6J8D8B2 Uncharacterized protein n=3 Tax=Mytilus coruscus TaxID=42192 RepID=A0A6J8D8B2_MYTCO
2007-03-01	RH	A	217.549	-0.553007	0.183028	-3.02144	0.00251575	0.0117892	membrane-associated ring finger (C3HC4) 7, E3 ubiquitin protein ligase	NA	UniRef90_A0A6J8CZX2 MARCH1_8 n=1 Tax=Mytilus coruscus TaxID=42192 RepID=A0A6J8CZX2_MYTCO
CNTROB	RH	A	129.481	-0.55286	0.210805	-2.62262	0.00872571	0.0311219	centrobin, centrosomal BRCA2 interacting protein	NA	UniRef90_A0A6J8EPQ4 CNTROB n=1 Tax=Mytilus coruscus TaxID=42192 RepID=A0A6J8EPQ4_MYTCO
TSPAN6	RH	A	411.877	0.552728	0.204533	2.70238	0.00688443	0.0258575	tetraspanin 6	NA	UniRef90_A0A6J8A861 Tetraspanin n=2 Tax=Mytilus coruscus TaxID=42192 RepID=A0A6J8A861_MYTCO
TBC1D2B	RH	A	645.98	0.5518	0.184886	2.98453	0.00284012	0.0129658	TBC1 domain family member	NA	NA
PAK1	RH	A	2269.99	0.549963	0.177806	3.09305	0.00198113	0.00975487	p21 protein (Cdc42 Rac)-activated kinase 1 (EC 2.7.11.1)	NA	7668.SPU_003438tr
MBD5	RH	A	192.339	-0.548596	0.180684	-3.03622	0.00239561	0.0113457	methyl-CpG binding domain protein 5	NA	NA
AK2	RH	A	738.138	-0.548332	0.216431	-2.53351	0.0112925	0.0383232	Catalyzes the reversible transfer of the terminal phosphate group between ATP and AMP. Plays an important role in cellular energy homeostasis and in adenine nucleotide metabolism. Adenylate kinase activity is critical for regulation of the phosphate utilization and the AMP de novo biosynthesis pathways	NA	UniRef90_A0A6J8D7Q7 Adenylate kinase n=1 Tax=Mytilus coruscus TaxID=42192 RepID=A0A6J8D7Q7_MYTCO
FAM45A	RH	A	111.536	0.548181	0.204164	2.685	0.00725289	0.0269221	family with sequence similarity 45, member A	NA	UniRef90_A0A6J8AUB8 UDENN domain-containing protein n=1 Tax=Mytilus coruscus TaxID=42192 RepID=A0A6J8AUB8_MYTCO
ZNF804A	RH	A	1854.69	-0.548037	0.193063	-2.83864	0.00453061	0.0186334	Zinc finger protein 804A	NA	UniRef90_A0A6J8A8L3 Uncharacterized protein n=2 Tax=Mytilus coruscus TaxID=42192 RepID=A0A6J8A8L3_MYTCO
SDCBP	RH	A	2213.32	0.548002	0.186097	2.94471	0.00323255	0.0142807	syndecan binding protein (syntenin)	NA	UniRef90_UPI000BAFB73A syntenin-1-like n=2 Tax=Crassostrea virginica TaxID=6565 RepID=UPI000BAFB73A
SRPK2	RH	A	671.762	-0.547926	0.127601	-4.29404	1.75449e-05	0.000191593	SRSF protein kinase 2	NA	UniRef90_A0A6J8DJW9 SRPK2 n=2 Tax=Mytilus coruscus TaxID=42192 RepID=A0A6J8DJW9_MYTCO
EMC4	RH	A	217.823	-0.542229	0.187172	-2.89695	0.00376804	0.0161025	ER membrane protein complex subunit 4	NA	UniRef90_A0A6J8CR94 ER membrane protein complex subunit 4 n=1 Tax=Mytilus coruscus TaxID=42192 RepID=A0A6J8CR94_MYTCO
B3GAT1	RH	A	161.439	0.540608	0.198243	2.72701	0.00639121	0.0243855	beta-1,3-glucuronyltransferase 1 (glucuronosyltransferase P)	NA	UniRef90_A0A6J8DCY1 Galactosylgalactosylxylosylprotein 3-beta-glucuronosyltransferase n=1 Tax=Mytilus coruscus TaxID=42192 RepID=A0A6J8DCY1_MYTCO
TBC1D7	RH	A	78.5154	-0.540425	0.215058	-2.51293	0.0119732	0.0400683	TBC1 domain family, member 7	NA	UniRef90_A0A6J8ERC7 TBC1 domain family member 7 n=1 Tax=Mytilus coruscus TaxID=42192 RepID=A0A6J8ERC7_MYTCO
RPS2	RH	A	21709.7	-0.536948	0.17378	-3.08982	0.00200276	0.00984524	40S ribosomal protein	NA	UniRef90_A0A6T4N318 S5 DRBM domain-containing protein (Fragment) n=3 Tax=Lingulodinium polyedra TaxID=160621 RepID=A0A6T4N318_LINPO
GSTCD	RH	A	602.581	-0.53693	0.20367	-2.63627	0.00838225	0.0300572	Glutathione S-transferase C-terminal	NA	7029.ACYPI002686-PA
UNR	RH	A	4887.92	0.53616	0.167618	3.19871	0.00138044	0.00718867	CSP	NA	UniRef90_A0A210PMJ7 Cold shock domain-containing protein E1 n=4 Tax=Pectinidae TaxID=6566 RepID=A0A210PMJ7_MIZYE
NPEPPS	RH	A	518.61	-0.535971	0.190243	-2.81729	0.00484305	0.0196233	Aminopeptidase	NA	UniRef90_E9PP11 Puromycin-sensitive aminopeptidase (Fragment) n=3 Tax=Hominidae TaxID=9604 RepID=E9PP11_HUMAN
OSCP	RH	A	1200.97	-0.535078	0.206913	-2.586	0.00970958	0.0339271	ATP synthase	NA	34740.HMEL006495-PA
COF1	RH	A	19029.3	-0.534662	0.207595	-2.57551	0.0100094	0.0348331	Controls reversibly actin polymerization and depolymerization in a pH-sensitive manner. It has the ability to bind G- and F-actin in a 1 1 ratio of cofilin to actin. Binding to F-actin is regulated by tropomyosin. It is the major component of intranuclear and cytoplasmic actin rods. Required for accumulation of actin at the cell division site via depolymerizing actin at the cell ends. In associat…	NA	284593.XP_445863.1
YTHDC2	RH	A	148.487	-0.534254	0.216353	-2.46937	0.0135351	0.0442133	YTH domain containing 2	NA	NA
STK19	RH	A	168.436	0.533296	0.217187	2.45547	0.0140699	0.045589	serine threonine kinase 19	NA	UniRef90_A0A6P7U130 serine/threonine-protein kinase 19-like n=2 Tax=Octopus TaxID=6643 RepID=A0A6P7U130_OCTVU
ALT	RH	A	1177.94	-0.532807	0.201898	-2.639	0.00831521	0.0298881	NA	NA	NA
METAP1	RH	A	143.388	0.532536	0.184351	2.8887	0.00386834	0.0164261	Removes the N-terminal methionine from nascent proteins (By similarity)	NA	UniRef90_A0A6J8AXH7 Methionine aminopeptidase n=1 Tax=Mytilus coruscus TaxID=42192 RepID=A0A6J8AXH7_MYTCO
TOLLIP	RH	A	979.07	0.53028	0.180926	2.93092	0.00337962	0.0148432	Toll interacting protein	NA	7739.JGI133105
ADK	RH	A	470.757	-0.52857	0.213066	-2.48078	0.0131094	0.0430986	adenosine kinase	NA	UniRef90_A0A6J8DNJ4 Adenosine kinase n=1 Tax=Mytilus coruscus TaxID=42192 RepID=A0A6J8DNJ4_MYTCO
NDUFV3	RH	A	194.801	-0.525987	0.198164	-2.65431	0.00794709	0.0288841	NADH dehydrogenase (Ubiquinone) flavoprotein 3, 10kDa	NA	NA
IKZF5	RH	A	167.382	0.52498	0.170123	3.08589	0.00202941	0.00993571	IKAROS family zinc finger 5 (Pegasus)	NA	UniRef90_A0A6J8EDS9 IKZF n=1 Tax=Mytilus coruscus TaxID=42192 RepID=A0A6J8EDS9_MYTCO
SCP2	RH	A	276.195	0.524284	0.214542	2.44374	0.0145359	0.0468967	Sterol carrier protein 2	NA	7955.ENSDARP00000114932
TWF	RH	A	766.143	0.522034	0.17631	2.96088	0.0030676	0.013718	Actin-binding protein involved in motile and morphological processes. Inhibits actin polymerization, likely by sequestering G-actin	NA	9669.ENSMPUP00000000361
DHX16	RH	A	162.868	-0.52129	0.172839	-3.01604	0.00256099	0.0119224	DEAH (Asp-Glu-Ala-His) box polypeptide 16	NA	UniRef90_A0A6J8EWS9 DHX16 n=3 Tax=Mytilus coruscus TaxID=42192 RepID=A0A6J8EWS9_MYTCO
DCXR	RH	A	1563.93	-0.519958	0.203441	-2.55582	0.0105939	0.0364875	dicarbonyl L-xylulose reductase	|-!- FUNCTION: Catalyzes the NADPH-dependent reduction of several pentoses,| tetroses, trioses, alpha-dicarbonyl compounds and L-xylulose.| Participates in the uronate cycle of glucose metabolism. May play a| role in the water absorption and cellular osmoregulation in the| proximal renal tubules by producing xylitol, an osmolyte, thereby| preventing osmolytic stress from occurring in the renal tu…	sp|Q91XV4|DCXR_MESAU L-xylulose reductase OS=Mesocricetus auratus OX=10036 GN=DCXR PE=1 SV=1
IRAK4	RH	A	356.6	-0.517929	0.208469	-2.48445	0.0129753	0.0428114	Interleukin-1 receptor-associated kinase 4	NA	UniRef90_A0A4P8GL63 IRAK4 n=3 Tax=Mytilus TaxID=6548 RepID=A0A4P8GL63_MYTCO
SSR4	RH	A	1184.96	-0.516881	0.173441	-2.98016	0.00288102	0.0131128	Signal sequence receptor, delta	NA	UniRef90_A0A6J8AC74 Signal sequence receptor subunit delta n=1 Tax=Mytilus coruscus TaxID=42192 RepID=A0A6J8AC74_MYTCO
SOS1	RH	A	633.134	-0.515891	0.173418	-2.97483	0.00293148	0.0132922	Son of sevenless homolog	NA	UniRef90_A0A6J8C5C1 SOS n=1 Tax=Mytilus coruscus TaxID=42192 RepID=A0A6J8C5C1_MYTCO
[truncated: 79 more rows]

## Sheet: B_RH_vs_Control_3_genes
Gene_id	treatment	family	baseMean	log2FoldChange	lfcSE	stat	pvalue	padj	egg_nog_description	uni_prot_additional_information	description
[truncated: 651 more rows]

[truncated: 6 more sheets: C_RH_vs_Control_3_genes, Shared RH DEG, A_RR_vs_Control_3_genes, B_RR_vs_Control_3_genes, C_RR_vs_Control_3_genes, Shared RR DEG]
