# Supplementary material for: Differential responses of selectively bred mussels (Perna canaliculus) to heat stress—survival, immunology, gene expression and microbiome diversity
Source: Front Physiol. 2024 Feb 15;14:1265879. doi: 10.3389/fphys.2023.1265879 (PMC10902150; doi:10.3389/fphys.2023.1265879)
Supplement: Supplementary file 4 [file Table1.xlsx]

## Sheet: Table_S3
Table S3: RNA-Seq samples and associated properties
sample_name	mussel_id	family	treatment	sampling_point	rna_conc_ng_u_l	rna_ug_quantity	rna_a260_280	rna_a260_230	r_rna_percent	conc_n_m	rank	percent_dups	percent_gc	m_seqs	mapping_rate
GSM-100	34B	B	Control	1	14.08	0.2816	14.08	2.108	24	27.85	A	0.7545	0.35	11.7	95.575
GSM-101	33C	C	Control	1	47.2	0.944	2.115	2.231	33	33.59	C	0.785	0.36	11.6	95.3628
GSM-102	34C	C	Control	1	41.92	0.8384	2.043	1.923	29	20.36	A	0.758	0.355	12	95.2243
GSM-103	35A	A	Control	1	104.24	2.0848	2.113	0.297	49	31.87	C	0.81	0.405	11.4	95.5921
GSM-105	35B	B	Control	1	30.88	0.6176	30.88	2.092	29	15.11	A	0.757	0.36	10.4	95.3378
GSM-106	36B	B	Control	1	21.16	0.4232	21.16	2.133	38	8.38	C	0.813	0.36	11	94.9829
GSM-108	36C	C	Control	1	54.44	1.0888	2.127	2.188	28	29.21	A	0.773	0.36	12.6	95.7919
GSM-109	37A	A	Control	1	92.84	1.8568	2.114	2.23	28	31.8	A	0.748	0.39	10.9	94.8206
GSM-111	37B	B	Control	1	71.88	1.4376	71.88	2.102	28	31.4	A	0.7415	0.375	12.8	94.6931
GSM-113	37C	C	Control	1	62.56	1.2512	2.088	2.036	27	30.74	A	0.7805	0.35	11.1	95.6161
GSM-12	20C	C	Ramp and Hold	1	34.92	0.6984	2.134	1.98	13	52.53	A	0.67	0.365	11.5	95.7305
GSM-146	18A	A	Ramp and Hold	2	29.6	0.592	2.085	1.836	19	25.31	A	0.709	0.36	11.3	95.2355
GSM-148	18B	B	Ramp and Hold	2	168.6	3.372	2.113	2.127	18	92.73	A	0.6705	0.38	13.2	95.231
GSM-151	19A	A	Ramp and Hold	2	10.04	0.2008	2.183	0.054	17	17.99	A	0.6455	0.37	11.2	93.6145
GSM-156	20C	C	Ramp and Hold	2	77.56	1.5512	2.117	1.669	10	59.03	A	0.63	0.36	10.9	95.0418
GSM-162	22C	C	Ramp and Hold	2	165.12	3.3024	2.126	2.009	7	53.01	A	0.6595	0.36	12.4	95.1908
GSM-163	23A	A	Ramp and Hold	2	109	2.18	2.122	2.146	9	68.08	A	0.6245	0.36	10.9	95.4768
GSM-164	24A	A	Ramp and Hold	2	118.36	2.3672	1.121	2.099	17	39.37	A	0.696	0.365	13	95.326
GSM-165	23B	B	Ramp and Hold	2	217.64	4.3528	2.12	2.146	14	48.25	A	0.6965	0.36	11.4	95.3721
GSM-167	23C	C	Ramp and Hold	2	400.04	8.0008	2.129	2.193	7	86	A	0.6065	0.36	11.9	94.759
GSM-170	26A	A	Ramp and Hold	2	78	1.56	2.115	2.068	13	41.39	A	0.6545	0.355	13.2	95.2118
GSM-175	27A	A	Ramp and Hold	2	120.48	2.4096	2.092	1.76	8	42.45	A	0.585	0.35	11	95.0568
GSM-178	28B	B	Ramp and Hold	2	294.16	5.8832	2.132	2.111	7	38.87	A	0.618	0.36	11.3	95.021
GSM-179	27C	C	Ramp and Hold	2	143.64	2.8728	2.116	1.966	4	131.99	A	0.6055	0.36	13	95.1564
GSM-18	22C	C	Ramp and Hold	1	35.28	0.7056	2.115	1.46	16	41.44	A	0.701	0.365	13.1	94.8735
GSM-189	31B	B	Ramp and Hold	2	153.68	3.0736	2.111	2.172	7	89.2	A	0.607	0.355	11.1	95.3823
GSM-19	23A	A	Ramp and Hold	1	13.04	0.2608	2.117	0.898	13	55.1	A	0.694	0.37	13.3	95.6436
GSM-191	31C	C	Ramp and Hold	2	206.64	4.1328	2.124	2.182	12	73.82	A	0.669	0.355	12.7	95.3893
GSM-194	2A	A	Ramp and Recovery	2	79.44	1.5888	2.115	2.17	9	86.03	A	0.623	0.355	10.7	95.5897
GSM-195	1B	B	Ramp and Recovery	2	161.12	3.2224	2.113	2.176	11	55.34	A	0.6425	0.35	11	95.3207
GSM-197	1C	C	Ramp and Recovery	2	66.88	1.3376	2.106	2.22	11	45.59	A	0.655	0.355	12.4	95.3502
GSM-199	3A	A	Ramp and Recovery	2	141.2	2.824	2.107	2.143	9	54.15	A	0.6245	0.35	11.2	94.9819
GSM-2	18A	A	Ramp and Hold	1	26.4	0.528	2.116	1.423	16	51.35	A	0.686	0.37	11.8	95.7636
GSM-201	3B	B	Ramp and Recovery	2	289.96	5.7992	2.105	2.168	13	34.3	A	0.6785	0.355	10.1	95.4124
GSM-203	3C	C	Ramp and Recovery	2	212.44	4.2488	2.1	2.196	11	60.2	A	0.6835	0.36	13.2	95.5735
GSM-205	5A	A	Ramp and Recovery	2	20.4	0.408	2	1.694	13	66.62	A	0.654	0.36	12.2	95.1628
GSM-207	5B	B	Ramp and Recovery	2	19.24	0.3848	1.891	2.254	12	47.73	A	0.6705	0.355	12.1	95.5832
GSM-209	5C	C	Ramp and Recovery	2	86.24	1.7248	2.083	2.184	6	85.72	A	0.6025	0.36	11.8	95.5948
GSM-21	23B	B	Ramp and Hold	1	52.88	1.0576	2.112	2.088	21	29.64	A	0.713	0.37	13.2	94.6451
GSM-211	7A	A	Ramp and Recovery	2	89.64	1.7928	2.09	1.985	24	25.39	A	0.7585	0.345	10.5	95.3331
GSM-215	7C	C	Ramp and Recovery	2	289.68	5.7936	2.106	2.151	11	22.51	A	0.6535	0.355	10.5	95.2021
GSM-217	9A	A	Ramp and Recovery	2	95.92	1.9184	2.113	1.762	10	48.36	A	0.6015	0.36	11.4	94.9156
GSM-219	9B	B	Ramp and Recovery	2	175	3.5	2.108	2.181	9	119.69	A	0.6135	0.36	13	95.1982
GSM-221	9C	C	Ramp and Recovery	2	193.68	3.8736	2.092	2.024	7	90.53	A	0.589	0.36	12.7	94.734
GSM-23	23C	C	Ramp and Hold	1	40.36	0.8072	2.115	1.963	23	18.95	A	0.714	0.37	10.2	95.7497
GSM-241	33A	A	Control	2	58.76	1.1752	2.093	2.126	11	88.19	A	0.645	0.36	12.7	95.2812
GSM-242	34A	A	Control	2	53.8	1.076	2.125	1.33	21	41.52	A	0.7175	0.355	10.8	94.8803
GSM-243	33B	B	Control	2	30.6	0.612	2.062	1.894	13	43.32	A	0.651	0.36	10.7	95.1026
GSM-244	34B	B	Control	2	39.44	0.7888	2.102	2.241	11	58.25	A	0.654	0.36	13	95.8437
GSM-245	33C	C	Control	2	17.8	0.356	2.041	2.119	22	18.23	A	0.7305	0.37	10.7	95.3949
GSM-246	34C	C	Control	2	117.16	2.3432	2.122	2.168	14	37.81	A	0.627	0.36	11	94.8131
GSM-247	35A	A	Control	2	41.84	0.8368	2.152	2.019	28	26.85	A	0.7875	0.35	13	95.6196
GSM-248	36A	A	Control	2	67.2	1.344	2.113	2.1848	16	53.03	A	0.664	0.36	11	94.4447
GSM-249	35B	B	Control	2	108.88	2.1776	2.115	2.155	14	52.91	A	0.6795	0.36	12.2	95.4793
GSM-250	36B	B	Control	2	61.36	1.2272	2.116	0.414	21	48.97	A	0.67	0.37	10.9	94.6311
GSM-251	35C	C	Control	2	81.12	1.6224	2.124	2.276	22	32.68	A	0.7335	0.35	10.7	95.4737
GSM-253	37A	A	Control	2	87.8	1.756	2.111	2.219	18	41.79	A	0.689	0.365	11.4	95.4029
GSM-255	37B	B	Control	2	80.44	1.6088	2.137	1.654	12	28.62	A	0.6785	0.36	11.4	95.421
GSM-257	37C	C	Control	2	78.08	1.5616	2.046	1.462	14	24.87	A	0.656	0.365	10	95.8509
GSM-290	18A	A	Ramp and Hold	3	41.28	0.8256	2.159	0.397	14	92.11	A	0.6505	0.365	12.3	93.8831
GSM-300	20C	C	Ramp and Hold	3	16.04	0.3208	2.078	1.685	7	64.65	A	0.6165	0.36	12.5	95.0608
GSM-306	22C	C	Ramp and Hold	3	80.16	1.6032	2.123	0.675	11	84.52	A	0.6395	0.36	13.6	94.8787
GSM-307	23A	A	Ramp and Hold	3	20.2	0.404	2.078	1.526	8	80.18	A	0.6105	0.35	11.7	94.9677
GSM-308	24A	A	Ramp and Hold	3	19.44	0.3888	2.077	0.656	10	50.88	A	0.6355	0.35	11.2	94.8196
GSM-309	23B	B	Ramp and Hold	3	38	0.76	2.14	0.299	15	22.05	A	0.7005	0.36	12.4	95.0917
GSM-311	23C	C	Ramp and Hold	3	20.72	0.4144	2.195	0.674	5	9.39	B	0.5675	0.36	11.3	92.8502
GSM-314	26A	A	Ramp and Hold	3	19.24	0.3848	2.082	2.082	7	41.91	A	0.6575	0.35	10.8	95.3165
GSM-319	27A	A	Ramp and Hold	3	23.44	0.4688	2.085	0.404	6	76.36	A	0.602	0.35	12.5	94.5347
GSM-322	28B	B	Ramp and Hold	3	13.52	0.2704	2.086	1.965	7	49.07	A	0.625	0.36	11.1	94.884
GSM-323	27C	C	Ramp and Hold	3	185.88	3.7176	2.13	2.192	10	85.69	A	0.6555	0.345	12.4	95.0091
GSM-336	32C	C	Ramp and Hold	3	18.76	0.3752	2.048	2.013	9	50.3	A	0.6515	0.355	10.9	95.0791
GSM-338	2A	A	Ramp and Recovery	3	12.4	0.248	2.095	1.856	17	24.26	A	0.7085	0.36	10.5	95.6811
GSM-34	28B	B	Ramp and Hold	1	21.36	0.4272	2.111	1.459	28	24.56	A	0.7815	0.36	10.8	95.5668
GSM-35	27C	C	Ramp and Hold	1	16.68	0.3336	2.085	2.172	16	53.35	A	0.6995	0.36	11.8	95.8376
GSM-355	7A	A	Ramp and Recovery	3	36.72	0.7344	2.707	1.851	24	23.21	A	0.749	0.35	11.5	95.2826
GSM-357	7B	B	Ramp and Recovery	3	32.56	0.6512	2.103	1.111	9	30.74	A	0.626	0.36	10.2	94.8595
GSM-359	7C	C	Ramp and Recovery	3	20.2	0.404	2.104	1.336	12	19.42	A	0.679	0.36	10.6	95.7683
GSM-365	9C	C	Ramp and Recovery	3	43.24	0.8648	2.12	1.23	13	44.66	A	0.6855	0.35	12.1	95.0659
GSM-367	11A	A	Ramp and Recovery	3	18.6	0.372	2.076	1.929	16	37.41	A	0.6995	0.36	10.9	95.4664
GSM-371	11C	C	Ramp and Recovery	3	27.28	0.5456	2.067	1.758	14	33.72	A	0.6805	0.36	11.6	95.5465
GSM-375	13B	B	Ramp and Recovery	3	23.44	0.4688	2.093	1.651	24	42.99	A	0.7355	0.355	10.5	95.4105
GSM-383	15C	C	Ramp and Recovery	3	51.72	1.0344	2.113	1.927	8	75.93	A	0.6115	0.36	11.1	95.0511
GSM-386	34A	A	Control	3	91.44	1.8288	2.13	1.716	24	26.23	A	0.7295	0.355	11.8	95.3266
GSM-387	33B	B	Control	3	119.64	2.3928	2.135	0.187	29	52.28	A	0.683	0.39	10.2	93.7812
GSM-388	34B	B	Control	3	111.96	2.2392	2.124	2.079	17	28.53	A	0.6895	0.35	11.1	95.2669
GSM-389	33C	C	Control	3	73.72	1.4744	2.131	0.143	39	63.66	C	0.7445	0.42	11	94.2381
GSM-390	34C	C	Control	3	162.2	3.244	2.125	2.201	18	43	A	0.692	0.35	11.3	94.7981
GSM-391	35A	A	Control	3	147.64	2.9528	2.12	2.096	29	15.31	A	0.788	0.35	11	94.896
GSM-393	35B	B	Control	3	61.52	1.2304	2.118	1.987	11	16.46	A	0.674	0.355	11.5	95.1694
GSM-394	36B	B	Control	3	90.96	1.8192	2.123	2.201	16	44.63	A	0.7155	0.36	11	95.4952
GSM-395	35C	C	Control	3	215.24	4.3048	2.134	1.863	10	35.9	A	0.6055	0.37	10.4	95.5567
GSM-397	37A	A	Control	3	66.44	1.3288	2.108	1.896	19	19.2	A	0.7085	0.365	10.3	94.838
GSM-399	37B	B	Control	3	55.64	1.1128	2.092	2.262	18	31.96	A	0.679	0.355	10.8	94.8342
GSM-4	18B	B	Ramp and Hold	1	13.08	0.2616	2.006	1.258	15	61.39	A	0.6655	0.36	10.8	95.6144
GSM-401	37C	C	Control	3	52.96	1.0592	2.112	1.944	18	34.21	A	0.7	0.36	10.9	95.2921
GSM-47	31C	C	Ramp and Hold	1	23.96	0.4792	2.044	1.436	11	67.11	A	0.6745	0.36	12.3	95.7154
GSM-50	2A	A	Ramp and Recovery	1	18.64	0.3728	2.099	2.188	15	37.49	A	0.6725	0.365	11	95.5907
GSM-51	1B	B	Ramp and Recovery	1	25.56	0.5112	2.088	1.718	19	22.08	A	0.709	0.36	10.4	95.6551
GSM-53	1C	C	Ramp and Recovery	1	33.6	0.672	2.121	2.127	21	20.42	A	0.741	0.36	13.2	95.7025
GSM-55	3A	A	Ramp and Recovery	1	10.56	0.2112	1.97	2.031	15	24.16	A	0.6745	0.365	10.6	94.8775
GSM-57	3B	B	Ramp and Recovery	1	21.28	0.4256	1.978	2.375	20	15.63	A	0.7245	0.365	10.5	95.7801
GSM-59	3C	C	Ramp and Recovery	1	51.32	1.0264	2.117	2.259	22	41.07	A	0.767	0.36	13.5	95.9102
GSM-65	5C	C	Ramp and Recovery	1	16.04	0.3208	2.005	2.571	23	25.27	A	0.734	0.365	11.7	95.7402
GSM-67	7A	A	Ramp and Recovery	1	34.96	0.6992	2.121	1.217	30	22.59	A	0.796	0.355	12.6	95.5326
GSM-69	7B	B	Ramp and Recovery	1	22.76	0.4552	2.062	0.301	30	22.99	A	0.766	0.36	11.8	95.2472
GSM-71	7C	C	Ramp and Recovery	1	67.04	1.3408	2.138	1.848	28	21.56	A	0.774	0.36	10.9	95.3003
GSM-73	9A	A	Ramp and Recovery	1	45.2	0.904	2.093	2.22	21	35.34	A	0.7245	0.365	13.1	95.5518
GSM-77	9C	C	Ramp and Recovery	1	76.92	1.5384	2.113	2.273	11	38.42	A	0.672	0.36	11.3	95.4685
GSM-9	19B	B	Ramp and Hold	1	33.2	0.664	2.101	1.886	12	31.28	A	0.659	0.365	12.4	95.4474
GSM-97	33A	A	Control	1	43.44	0.8688	2.138	0.82	15	39.26	A	0.685	0.36	10.9	95.5391
GSM-98	34A	A	Control	1	141.76	2.8352	2.116	2.288	25	25.72	A	0.737	0.35	10.7	95.3857
GSM-99	33B	B	Control	1	36.08	0.7216	36.08	2.132	32	20.76	C	0.77	0.36	12	95.1231
*Samples selected to make the transcriptome assemplies are highlighted in bold.

## Sheet: Table_S4
Table S4: Transrate report for the assembled transcriptome
n_seqs	158038
smallest	196
largest	17801
n_bases	130674441
mean_len	826.847
n_under_200	6
n_over_1k	35356
n_over_10k	41
n_with_orf	25247
mean_orf_percent	39.4111
n90	290
n70	727
n50	1655
n30	2819
n10	4751
gc	0.33929
bases_n	93342
proportion_n	0.00071
fragments	103785755
fragments_mapped	92120020
p_fragments_mapped	0.8876
good_mappings	76386047
p_good_mapping	0.736
bad_mappings	15733973
potential_bridges	37848
bases_uncovered	5209605
p_bases_uncovered	0.03987
contigs_uncovbase	51580
p_contigs_uncovbase	0.32638
contigs_uncovered	2488
p_contigs_uncovered	0.01574
contigs_lowcovered	94881
p_contigs_lowcovered	0.60037
contigs_segmented	23047
p_contigs_segmented	0.14583
score	0.27666
optimal_score	0.33341
cutoff	0.01957
weighted	1.43436
